# Supplementary material for: Crystal structure, Hirshfeld surface analysis and DFT studies of ethyl 2-{4-[(2-eth­oxy-2-oxoeth­yl)(phen­yl)carbamo­yl]-2-oxo-1,2-di­hydro­quinolin-1-yl}acetate
Source: Acta Crystallogr E Crystallogr Commun. 2019 Oct 29;75(Pt 11):1753–8. doi: 10.1107/S2056989019014154 (PMC6829727; doi:10.1107/S2056989019014154)
Supplement: Supplementary file 1 [file e-75-01753-sup1.cif]

##############################################################################
#                                                                            #
# This CIF contains the data in a paper accepted for publication in          #
# Acta Crystallographica Section E. It conforms to the requirements of       #
# Notes for Authors for Acta Crystallographica Section E, and has been       #
# peer reviewed under the auspices of the IUCr Commission on Journals.       #
#                                                                            #
# Full details of the Crystallographic Information File format               #
# are given in the paper "The Crystallographic Information File (CIF):       #
# a New Standard Archive File for Crystallography" by S. R. Hall, F. H.      #
# Allen and I. D. Brown [Acta Cryst. (1991), A47, 655-685].                  #
#                                                                            #
# The current version of the core CIF dictionary is obtainable from          #
# ftp://ftp.iucr.org/pub/cif_core.dic.                                       #
#                                                                            #
# Software is freely available for graphical display of the structure(s)     #
# in this CIF. For information consult the CIF software page                 #
# http://www.iucr.org/resources/cif/software.                                #
#                                                                            #
# This file may be used for bona fide research purposes within the           #
# scientific community so long as proper attribution is given to the journal # 
# article from which it was obtained.                                        #
#                                                                            #
##############################################################################
data_I
_audit_creation_method
;
Olex2 1.2
(compiled 2018.05.29 svn.r3508 for OlexSys, GUI svn.r5506)
;
_journal_date_recd_electronic     2019-09-18
_journal_date_accepted     2019-10-16
_journal_name_full     'Acta Crystallographica, Section E'
_journal_year     2019
_journal_volume     75
_journal_issue     11
_journal_page_first     1753
_journal_page_last     1758
_journal_paper_category     GO
_journal_paper_doi     10.1107/S2056989019014154
_journal_coeditor_code     LH5924
_publ_contact_author_name     'Yassir Filali Baba'
_publ_contact_author_address
;
Filali Baba, Yassir
Laboratoire de Chimie Organique Appliqu\'ee,
Universit\'e Sidi Mohamed Ben Abdallah,
Facult\'e des Sciences et Techniques,
Route d'immouzzer,
BP 2202,
Fez,
Morocco
;
_publ_contact_author_email     'yassir.filali.baba2018@gmail.com'
_publ_contact_author_fax     ?
_publ_contact_author_phone     ?
_publ_section_title
;\
Crystal structure, Hirshfeld surface analysis and DFT studies of ethyl
2-{4-[(2-ethoxy-2-oxoethyl)(phenyl)carbamoyl]-2-oxo-1,2-dihydroquinolin-1-yl}\
acetate
;
_publ_section_title_footnote     .
loop_
    _publ_author_name
    _publ_author_footnote
    _publ_author_address
    'Filali Baba, Yassir' .
;
Laboratoire de Chimie Organique Appliqu\'ee,
Universit\'e Sidi Mohamed Ben Abdallah,
Facult\'e des Sciences et Techniques,
Route d'immouzzer,
BP 2202,
Fez,
Morocco
;
    'Hayani, Sonia' .
;
Laboratoire de Chimie Organique Appliqu\'ee,
Universit\'e Sidi Mohamed Ben Abdallah,
Facult\'e des Sciences et Techniques,
Route d'immouzzer,
BP 2202,
Fez,
Morocco
;
    'H\"okelek, Tuncer' .
;
Department of Physics
Hacettepe University
06800 Beytepe
Ankara
Turkey
;
    'Kaur, Manpreet' .
;
Department of Chemistry,
Keene State College,
229 Main Street, Keene, NH 03435-2001,
USA
;
    'Jasinski, Jerry' .
;
Department of Chemistry,
Keene State College,
229 Main Street, Keene, NH 03435-2001,
USA
;
    'Sebbar, Nada Kheira' .
;
Laboratoire de Chimie bioorganique appliqu\'ee,
Facult\'e des sciences,
Universit\'e Ibn Zohr,
Agadir
Morocco
Laboratoire de Chimie Organique H\'et\'erocyclique URAC 21,
P\^ole de Comp\'etence Pharmacochimie,
Av. Ibn Battouta, BP 1014,
Facult\'e des Sciences,
Universit\'e Mohammed V,
Rabat,
Morocco
;
    'Kandri Rodi, Youssef' .
;
Laboratoire de Chimie Organique Appliqu\'ee,
Universit\'e Sidi Mohamed Ben Abdallah,
Facult\'e des Sciences et Techniques,
Route d'immouzzer,
BP 2202,
Fez,
Morocco
;
_publ_section_synopsis
;
The title compound, C~24~H~24~N~2~O~6~, consists of ethyl
2-(1,2,3,4-tetrahydro-2-oxoquinolin-1-yl)acetate and
4-[(2-ethoxy-2-oxoethyl)(phenyl]carbomoyl units, where the oxoquinoline unit
is almost planar and the acetate substituent is nearly perpendicular to its
mean plane. In the crystal, C---H~Oxqn~...O~Ethx~ and C---H~Phyl~...O~Carbx~
(Oxqn = oxoquinolin, Ethx = ethoxy, Phyl = phenyl and Carbx = carboxylate)
weak hydrogen bonds link the molecules into a three-dimensional network
structure. A \p--\p interaction with a centroid-centroid distance of 3.675(1)
\%A between the constituent rings of the oxoquinoline unit may further
stabilize the structure.
;
_chemical_name_systematic
;
Ethyl
2-{4-[(2-ethoxy-2-oxoethyl)(phenyl)carbamoyl]-2-oxo-1,2-\
dihydroquinolin-1-yl}acetate
;
_chemical_name_common     ?
_chemical_formula_moiety     'C24 H24 N2 O6'
_chemical_formula_sum     'C24 H24 N2 O6'
_chemical_formula_iupac     'C24 H24 N2 O6'
_chemical_formula_weight     436.45
_chemical_melting_point     ?
_space_group_crystal_system     monoclinic
_space_group_name_H-M_alt     'I 2/a'
_space_group_name_Hall     '-I 2ya'
loop_
    _space_group_symop_operation_xyz
    'x, y, z'
    '-x+1/2, y, -z'
    'x+1/2, y+1/2, z+1/2'
    '-x+1, y+1/2, -z+1/2'
    '-x, -y, -z'
    'x-1/2, -y, z'
    '-x+1/2, -y+1/2, -z+1/2'
    'x, -y+1/2, z+1/2'
_cell_length_a     16.9368(5)
_cell_length_b     15.4130(4)
_cell_length_c     18.4562(6)
_cell_angle_alpha     90
_cell_angle_beta     109.254(4)
_cell_angle_gamma     90
_cell_volume     4548.4(3)
_cell_formula_units_Z     8
_cell_measurement_reflns_used     3291
_cell_measurement_theta_min     3.9680
_cell_measurement_theta_max     71.0920
_cell_measurement_temperature     173(2)
_exptl_crystal_description     prism
_exptl_crystal_colour     colourless
_exptl_crystal_size_max     0.32
_exptl_crystal_size_mid     0.22
_exptl_crystal_size_min     0.14
_exptl_crystal_density_diffrn     1.275
_exptl_crystal_density_meas     ?
_exptl_crystal_density_method     ?
_exptl_crystal_F_000     1840
_exptl_absorpt_coefficient_mu     0.764
_exptl_absorpt_correction_type     multi-scan
_exptl_absorpt_process_details
;
(CrysAlis PRO; Rigaku OD, 2015)
;
_exptl_absorpt_correction_T_min     0.70956
_exptl_absorpt_correction_T_max     1.00000
_diffrn_ambient_temperature     173(2)
_diffrn_source     ?
_diffrn_radiation_type     CuK\a
_diffrn_radiation_wavelength     1.54184
_diffrn_measurement_device_type     'Rigaku Oxford Diffraction Eos Gemini'
_diffrn_measurement_device     'four-circle diffractometer'
_diffrn_measurement_method     '\w scans'
_diffrn_detector_area_resol_mean     16.0416
_diffrn_reflns_number     8786
_diffrn_reflns_av_R_equivalents     0.0179
_diffrn_reflns_av_unetI/netI     0.0229
_diffrn_reflns_theta_min     3.829
_diffrn_reflns_theta_max     70.982
_diffrn_reflns_theta_full     67.684
_diffrn_measured_fraction_theta_max     0.988
_diffrn_measured_fraction_theta_full     1.000
_diffrn_reflns_limit_h_min     -20
_diffrn_reflns_limit_h_max     20
_diffrn_reflns_limit_k_min     -16
_diffrn_reflns_limit_k_max     18
_diffrn_reflns_limit_l_min     -22
_diffrn_reflns_limit_l_max     14
_refine_special_details     ?
_reflns_number_total     4337
_reflns_number_gt     3273
_reflns_threshold_expression     'I > 2\s(I)'
_refine_ls_structure_factor_coef     Fsqd
_refine_ls_matrix_type     full
_refine_ls_R_factor_all     0.0634
_refine_ls_R_factor_gt     0.0453
_refine_ls_wR_factor_gt     0.1303
_refine_ls_wR_factor_ref     0.1435
_refine_ls_goodness_of_fit_ref     1.047
_refine_ls_restrained_S_all     1.062
_refine_ls_number_reflns     4337
_refine_ls_number_parameters     327
_refine_ls_number_restraints     92
_refine_ls_hydrogen_treatment     constr
_refine_ls_weighting_scheme     calc
_refine_ls_weighting_details
              'w=1/[\s^2^(Fo^2^)+(0.0730P)^2^+1.2218P] where P=(Fo^2^+2Fc^2^)/3'
_atom_sites_solution_hydrogens     geom
_atom_sites_solution_primary     ?
_atom_sites_solution_secondary     ?
_refine_ls_shift/su_max     0.000
_refine_ls_shift/su_mean     0.000
_refine_diff_density_max     0.219
_refine_diff_density_min     -0.133
_refine_ls_extinction_method     none
_refine_ls_extinction_coef     .
loop_
    _atom_type_symbol
    _atom_type_description
    _atom_type_scat_dispersion_real
    _atom_type_scat_dispersion_imag
    _atom_type_scat_source
    'C' 'C' 0.0181 0.0091
                         'International Tables Vol C Tables 4.2.6.8 and 6.1.1.4'
    'H' 'H' 0.0000 0.0000
                         'International Tables Vol C Tables 4.2.6.8 and 6.1.1.4'
    'N' 'N' 0.0311 0.0180
                         'International Tables Vol C Tables 4.2.6.8 and 6.1.1.4'
    'O' 'O' 0.0492 0.0322
                         'International Tables Vol C Tables 4.2.6.8 and 6.1.1.4'
_computing_data_collection
;
CrysAlis PRO (Rigaku OD, 2015)
;
_computing_cell_refinement
;
CrysAlis PRO (Rigaku OD, 2015)
;
_computing_data_reduction
;
CrysAlis PRO (Rigaku OD, 2015)
;
_computing_structure_solution
;
SHELXT (Sheldrick, 2015b)
;
_computing_structure_refinement
;
SHELXL2018 (Sheldrick, 2015a)
;
_computing_molecular_graphics
;
OLEX2 (Dolomanov <i>et al.</i>,  2009)
;
_computing_publication_material
;
OLEX2 (Dolomanov <i>et al.</i>,  2009)
;
loop_
    _atom_site_type_symbol
    _atom_site_label
    _atom_site_fract_x
    _atom_site_fract_y
    _atom_site_fract_z
    _atom_site_U_iso_or_equiv
    _atom_site_adp_type
    _atom_site_calc_flag
    _atom_site_occupancy
    _atom_site_disorder_assembly
    _atom_site_disorder_group
    O O1 0.63298(9) 0.28034(12) 0.61795(9) 0.0789(4) Uani d 1 . .
    O O2 0.63302(9) 0.47704(9) 0.36302(9) 0.0744(4) Uani d 1 . .
    O O3 0.53817(8) 0.38810(10) 0.18865(9) 0.0758(4) Uani d 1 . .
    O O4 0.64912(9) 0.42678(11) 0.15548(9) 0.0788(4) Uani d 1 . .
    O O5 0.40565(12) 0.20343(12) 0.53243(11) 0.0931(5) Uani d 1 . .
    O O6 0.37031(11) 0.24950(13) 0.63200(10) 0.0916(5) Uani d 1 . .
    N N1 0.51128(9) 0.34488(10) 0.54667(8) 0.0550(4) Uani d 1 . .
    N N2 0.63939(9) 0.33627(9) 0.33178(9) 0.0531(3) Uani d 1 . .
    C C1 0.59207(11) 0.31706(13) 0.55847(11) 0.0580(4) Uani d 1 . .
    C C2 0.62452(11) 0.33490(12) 0.49639(11) 0.0583(4) Uani d 1 . .
    H H2 0.679690 0.316531 0.501696 0.070 Uiso calc 1 . .
    C C3 0.58017(10) 0.37609(11) 0.43198(11) 0.0517(4) Uani d 1 . .
    C C4 0.49587(11) 0.40413(11) 0.42129(10) 0.0510(4) Uani d 1 . .
    C C5 0.44640(13) 0.44579(14) 0.35437(12) 0.0660(5) Uani d 1 . .
    H H5 0.468954 0.457597 0.314607 0.079 Uiso calc 1 . .
    C C6 0.36578(14) 0.46981(16) 0.34545(14) 0.0793(6) Uani d 1 . .
    H H6 0.332464 0.498023 0.299848 0.095 Uiso calc 1 . .
    C C7 0.33343(13) 0.45228(17) 0.40416(14) 0.0794(6) Uani d 1 . .
    H H7 0.277547 0.468683 0.398124 0.095 Uiso calc 1 . .
    C C8 0.38016(13) 0.41215(14) 0.46997(13) 0.0670(5) Uani d 1 . .
    H H8 0.356741 0.401356 0.509326 0.080 Uiso calc 1 . .
    C C9 0.46250(11) 0.38660(11) 0.48024(10) 0.0523(4) Uani d 1 . .
    C C10 0.47616(13) 0.32563(14) 0.60712(11) 0.0636(5) Uani d 1 . .
    H H10A 0.448353 0.378149 0.618038 0.076 Uiso calc 1 . .
    H H10B 0.521855 0.309673 0.654605 0.076 Uiso calc 1 . .
    C C11 0.41363(13) 0.25228(15) 0.58447(12) 0.0689(5) Uani d 1 . .
    C C12 0.3138(3) 0.1742(3) 0.6220(3) 0.1086(14) Uani d 0.821(8) A 1
    H H12A 0.279258 0.167850 0.567335 0.130 Uiso calc 0.821(8) A 1
    H H12B 0.346565 0.120368 0.638828 0.130 Uiso calc 0.821(8) A 1
    C C12A 0.2830(5) 0.2218(16) 0.6170(13) 0.112(4) Uani d 0.179(8) A 2
    H H12C 0.247895 0.267217 0.629105 0.134 Uiso calc 0.179(8) A 2
    H H12D 0.256077 0.199531 0.564315 0.134 Uiso calc 0.179(8) A 2
    C C13 0.2606(4) 0.1904(5) 0.6689(4) 0.145(2) Uani d 0.821(8) A 1
    H H13A 0.222057 0.141575 0.663721 0.218 Uiso calc 0.821(8) A 1
    H H13B 0.295592 0.196529 0.722769 0.218 Uiso calc 0.821(8) A 1
    H H13C 0.228586 0.243799 0.651596 0.218 Uiso calc 0.821(8) A 1
    C C13A 0.3071(18) 0.1534(14) 0.6746(15) 0.131(6) Uani d 0.179(8) A 2
    H H13D 0.256994 0.122845 0.676250 0.197 Uiso calc 0.179(8) A 2
    H H13E 0.344312 0.112324 0.661214 0.197 Uiso calc 0.179(8) A 2
    H H13F 0.336264 0.178906 0.724946 0.197 Uiso calc 0.179(8) A 2
    C C14 0.61890(11) 0.40053(12) 0.37191(11) 0.0545(4) Uani d 1 . .
    C C15 0.67713(11) 0.36176(13) 0.27471(11) 0.0575(4) Uani d 1 . .
    H H15A 0.707109 0.311554 0.262692 0.069 Uiso calc 1 . .
    H H15B 0.718470 0.408417 0.295976 0.069 Uiso calc 1 . .
    C C16 0.61226(12) 0.39333(12) 0.20217(11) 0.0582(4) Uani d 1 . .
    C C17 0.5912(4) 0.4604(7) 0.0815(3) 0.094(2) Uani d 0.651(18) B 2
    H H17A 0.541264 0.422697 0.062247 0.113 Uiso calc 0.651(18) B 2
    H H17B 0.572714 0.519989 0.087923 0.113 Uiso calc 0.651(18) B 2
    C C17A 0.5987(10) 0.4317(12) 0.0724(4) 0.111(4) Uani d 0.349(18) B 1
    H H17C 0.603984 0.376991 0.046247 0.133 Uiso calc 0.349(18) B 1
    H H17D 0.538974 0.440902 0.066041 0.133 Uiso calc 0.349(18) B 1
    C C18 0.6387(5) 0.4598(10) 0.0289(4) 0.130(3) Uani d 0.651(18) B 2
    H H18A 0.603636 0.481446 -0.021369 0.195 Uiso calc 0.651(18) B 2
    H H18B 0.687974 0.497156 0.048961 0.195 Uiso calc 0.651(18) B 2
    H H18C 0.656703 0.400418 0.023432 0.195 Uiso calc 0.651(18) B 2
    C C18A 0.6304(11) 0.5040(12) 0.0395(11) 0.125(5) Uani d 0.349(18) B 1
    H H18D 0.598396 0.508837 -0.015243 0.188 Uiso calc 0.349(18) B 1
    H H18E 0.624789 0.557798 0.065709 0.188 Uiso calc 0.349(18) B 1
    H H18F 0.689542 0.494139 0.045993 0.188 Uiso calc 0.349(18) B 1
    C C19 0.61117(11) 0.24813(11) 0.33022(10) 0.0519(4) Uani d 1 . .
    C C20 0.52672(12) 0.22939(14) 0.30965(11) 0.0617(5) Uani d 1 . .
    H H20 0.486416 0.274673 0.297629 0.074 Uiso calc 1 . .
    C C21 0.50194(15) 0.14319(16) 0.30689(13) 0.0759(6) Uani d 1 . .
    H H21 0.444329 0.129315 0.294403 0.091 Uiso calc 1 . .
    C C22 0.56040(18) 0.07794(15) 0.32215(14) 0.0821(7) Uani d 1 . .
    H H22 0.543027 0.019086 0.319532 0.099 Uiso calc 1 . .
    C C23 0.64356(17) 0.09746(15) 0.34110(15) 0.0804(6) Uani d 1 . .
    H H23 0.683586 0.051977 0.351179 0.096 Uiso calc 1 . .
    C C24 0.66976(13) 0.18267(13) 0.34571(12) 0.0646(5) Uani d 1 . .
    H H24 0.727594 0.196038 0.359409 0.078 Uiso calc 1 . .
loop_
    _atom_site_aniso_label
    _atom_site_aniso_U_11
    _atom_site_aniso_U_22
    _atom_site_aniso_U_33
    _atom_site_aniso_U_12
    _atom_site_aniso_U_13
    _atom_site_aniso_U_23
    O1 0.0656(8) 0.1041(12) 0.0636(9) 0.0104(8) 0.0167(7) 0.0190(8)
    O2 0.0863(9) 0.0559(8) 0.0981(11) -0.0102(7) 0.0532(9) -0.0039(7)
    O3 0.0554(7) 0.0897(10) 0.0856(10) 0.0103(7) 0.0275(7) 0.0135(8)
    O4 0.0712(8) 0.1044(12) 0.0674(9) 0.0048(8) 0.0319(7) 0.0265(8)
    O5 0.1114(13) 0.0924(12) 0.0826(11) -0.0233(10) 0.0414(10) -0.0174(9)
    O6 0.0886(11) 0.1127(14) 0.0891(11) -0.0207(9) 0.0504(9) -0.0027(9)
    N1 0.0547(8) 0.0648(9) 0.0493(8) 0.0017(6) 0.0225(6) 0.0000(6)
    N2 0.0529(7) 0.0578(8) 0.0575(8) -0.0016(6) 0.0303(7) -0.0010(6)
    C1 0.0527(9) 0.0646(11) 0.0553(10) 0.0013(8) 0.0159(8) 0.0006(8)
    C2 0.0471(8) 0.0679(11) 0.0630(11) 0.0021(8) 0.0225(8) -0.0019(9)
    C3 0.0526(9) 0.0508(9) 0.0580(10) -0.0032(7) 0.0266(8) -0.0077(8)
    C4 0.0548(9) 0.0502(9) 0.0524(9) 0.0023(7) 0.0235(8) -0.0030(7)
    C5 0.0723(12) 0.0695(12) 0.0630(11) 0.0116(9) 0.0316(10) 0.0067(9)
    C6 0.0751(13) 0.0879(15) 0.0748(14) 0.0290(11) 0.0247(11) 0.0173(12)
    C7 0.0610(11) 0.0917(15) 0.0899(16) 0.0266(11) 0.0308(11) 0.0116(13)
    C8 0.0616(10) 0.0757(12) 0.0731(13) 0.0137(9) 0.0351(10) 0.0045(10)
    C9 0.0528(9) 0.0532(9) 0.0553(10) 0.0041(7) 0.0236(8) -0.0056(7)
    C10 0.0652(11) 0.0798(13) 0.0515(10) -0.0011(9) 0.0270(9) -0.0004(9)
    C11 0.0698(12) 0.0798(13) 0.0614(12) -0.0012(10) 0.0276(10) 0.0072(10)
    C12 0.106(3) 0.118(3) 0.119(3) -0.036(2) 0.061(2) -0.002(3)
    C12A 0.104(6) 0.121(6) 0.119(6) -0.018(6) 0.048(6) -0.003(6)
    C13 0.118(4) 0.180(5) 0.169(4) -0.032(3) 0.091(3) 0.006(4)
    C13A 0.125(10) 0.128(10) 0.143(10) -0.021(9) 0.047(10) -0.008(10)
    C14 0.0524(9) 0.0545(10) 0.0627(11) -0.0039(7) 0.0273(8) -0.0025(8)
    C15 0.0525(9) 0.0673(11) 0.0622(11) -0.0001(8) 0.0318(8) 0.0034(8)
    C16 0.0606(10) 0.0575(10) 0.0649(11) 0.0047(8) 0.0322(9) 0.0035(8)
    C17 0.092(3) 0.129(5) 0.068(2) 0.034(3) 0.035(2) 0.039(3)
    C17A 0.084(5) 0.137(8) 0.107(6) 0.019(6) 0.027(5) 0.048(5)
    C18 0.140(4) 0.196(8) 0.059(3) 0.047(5) 0.040(3) 0.028(4)
    C18A 0.120(8) 0.127(8) 0.115(8) -0.022(7) 0.021(6) 0.048(7)
    C19 0.0596(9) 0.0555(9) 0.0475(9) -0.0043(7) 0.0272(8) -0.0046(7)
    C20 0.0585(10) 0.0710(11) 0.0606(11) -0.0066(9) 0.0262(9) -0.0038(9)
    C21 0.0758(13) 0.0865(15) 0.0706(13) -0.0277(11) 0.0313(11) -0.0120(11)
    C22 0.1129(19) 0.0618(12) 0.0811(15) -0.0200(12) 0.0448(14) -0.0102(11)
    C23 0.0962(16) 0.0603(12) 0.0931(17) 0.0033(11) 0.0428(14) -0.0023(11)
    C24 0.0671(11) 0.0632(11) 0.0704(12) 0.0029(9) 0.0318(10) -0.0031(9)
_geom_special_details
;
 All esds (except the esd in the dihedral angle between two l.s. planes)
 are estimated using the full covariance matrix.  The cell esds are taken
 into account individually in the estimation of esds in distances, angles
 and torsion angles; correlations between esds in cell parameters are only
 used when they are defined by crystal symmetry.  An approximate (isotropic)
 treatment of cell esds is used for estimating esds involving l.s. planes.
;
loop_
    _geom_bond_atom_site_label_1
    _geom_bond_atom_site_label_2
    _geom_bond_site_symmetry_2
    _geom_bond_distance
    _geom_bond_publ_flag
    O1 C1 . 1.226(2) ?
    O2 C14 . 1.225(2) ?
    O3 C16 . 1.199(2) ?
    O4 C16 . 1.324(2) ?
    O4 C17 . 1.487(4) ?
    O4 C17A . 1.491(5) ?
    O5 C11 . 1.193(3) ?
    O6 C11 . 1.317(2) ?
    O6 C12 . 1.476(4) ?
    O6 C12A . 1.475(6) ?
    N1 C1 . 1.381(2) ?
    N1 C9 . 1.390(2) ?
    N1 C10 . 1.457(2) ?
    N2 C14 . 1.349(2) ?
    N2 C15 . 1.455(2) ?
    N2 C19 . 1.437(2) ?
    C1 C2 . 1.451(3) ?
    C2 H2 . 0.9500 ?
    C2 C3 . 1.338(3) ?
    C3 C4 . 1.442(2) ?
    C3 C14 . 1.510(2) ?
    C4 C5 . 1.399(3) ?
    C4 C9 . 1.408(2) ?
    C5 H5 . 0.9500 ?
    C5 C6 . 1.371(3) ?
    C6 H6 . 0.9500 ?
    C6 C7 . 1.393(3) ?
    C7 H7 . 0.9500 ?
    C7 C8 . 1.360(3) ?
    C8 H8 . 0.9500 ?
    C8 C9 . 1.401(2) ?
    C10 H10A . 0.9900 ?
    C10 H10B . 0.9900 ?
    C10 C11 . 1.511(3) ?
    C12 H12A . 0.9900 ?
    C12 H12B . 0.9900 ?
    C12 C13 . 1.462(5) ?
    C12A H12C . 0.9900 ?
    C12A H12D . 0.9900 ?
    C12A C13A . 1.456(6) ?
    C13 H13A . 0.9800 ?
    C13 H13B . 0.9800 ?
    C13 H13C . 0.9800 ?
    C13A H13D . 0.9800 ?
    C13A H13E . 0.9800 ?
    C13A H13F . 0.9800 ?
    C15 H15A . 0.9900 ?
    C15 H15B . 0.9900 ?
    C15 C16 . 1.505(3) ?
    C17 H17A . 0.9900 ?
    C17 H17B . 0.9900 ?
    C17 C18 . 1.453(5) ?
    C17A H17C . 0.9900 ?
    C17A H17D . 0.9900 ?
    C17A C18A . 1.454(6) ?
    C18 H18A . 0.9800 ?
    C18 H18B . 0.9800 ?
    C18 H18C . 0.9800 ?
    C18A H18D . 0.9800 ?
    C18A H18E . 0.9800 ?
    C18A H18F . 0.9800 ?
    C19 C20 . 1.384(2) ?
    C19 C24 . 1.378(3) ?
    C20 H20 . 0.9500 ?
    C20 C21 . 1.389(3) ?
    C21 H21 . 0.9500 ?
    C21 C22 . 1.374(4) ?
    C22 H22 . 0.9500 ?
    C22 C23 . 1.368(4) ?
    C23 H23 . 0.9500 ?
    C23 C24 . 1.380(3) ?
    C24 H24 . 0.9500 ?
loop_
    _geom_angle_atom_site_label_1
    _geom_angle_atom_site_label_2
    _geom_angle_atom_site_label_3
    _geom_angle_site_symmetry_1
    _geom_angle_site_symmetry_3
    _geom_angle
    _geom_angle_publ_flag
    C16 O4 C17 . . 115.0(3) ?
    C16 O4 C17A . . 117.2(6) ?
    C11 O6 C12 . . 115.0(2) ?
    C11 O6 C12A . . 129.0(10) ?
    C1 N1 C9 . . 123.54(14) ?
    C1 N1 C10 . . 116.70(15) ?
    C9 N1 C10 . . 119.72(15) ?
    C14 N2 C15 . . 116.96(15) ?
    C14 N2 C19 . . 124.11(13) ?
    C19 N2 C15 . . 117.61(14) ?
    O1 C1 N1 . . 121.49(17) ?
    O1 C1 C2 . . 123.02(17) ?
    N1 C1 C2 . . 115.48(16) ?
    C1 C2 H2 . . 118.5 ?
    C3 C2 C1 . . 122.92(15) ?
    C3 C2 H2 . . 118.5 ?
    C2 C3 C4 . . 120.27(15) ?
    C2 C3 C14 . . 121.19(15) ?
    C4 C3 C14 . . 118.37(16) ?
    C5 C4 C3 . . 122.42(16) ?
    C5 C4 C9 . . 119.62(16) ?
    C9 C4 C3 . . 117.95(16) ?
    C4 C5 H5 . . 119.6 ?
    C6 C5 C4 . . 120.84(18) ?
    C6 C5 H5 . . 119.6 ?
    C5 C6 H6 . . 120.5 ?
    C5 C6 C7 . . 119.1(2) ?
    C7 C6 H6 . . 120.5 ?
    C6 C7 H7 . . 119.3 ?
    C8 C7 C6 . . 121.38(18) ?
    C8 C7 H7 . . 119.3 ?
    C7 C8 H8 . . 119.7 ?
    C7 C8 C9 . . 120.59(18) ?
    C9 C8 H8 . . 119.7 ?
    N1 C9 C4 . . 119.83(15) ?
    N1 C9 C8 . . 121.67(16) ?
    C8 C9 C4 . . 118.50(17) ?
    N1 C10 H10A . . 109.3 ?
    N1 C10 H10B . . 109.3 ?
    N1 C10 C11 . . 111.49(16) ?
    H10A C10 H10B . . 108.0 ?
    C11 C10 H10A . . 109.3 ?
    C11 C10 H10B . . 109.3 ?
    O5 C11 O6 . . 125.2(2) ?
    O5 C11 C10 . . 125.32(19) ?
    O6 C11 C10 . . 109.49(19) ?
    O6 C12 H12A . . 110.3 ?
    O6 C12 H12B . . 110.3 ?
    H12A C12 H12B . . 108.6 ?
    C13 C12 O6 . . 107.0(4) ?
    C13 C12 H12A . . 110.3 ?
    C13 C12 H12B . . 110.3 ?
    O6 C12A H12C . . 113.1 ?
    O6 C12A H12D . . 113.1 ?
    H12C C12A H12D . . 110.5 ?
    C13A C12A O6 . . 92.9(14) ?
    C13A C12A H12C . . 113.1 ?
    C13A C12A H12D . . 113.1 ?
    C12 C13 H13A . . 109.5 ?
    C12 C13 H13B . . 109.5 ?
    C12 C13 H13C . . 109.5 ?
    H13A C13 H13B . . 109.5 ?
    H13A C13 H13C . . 109.5 ?
    H13B C13 H13C . . 109.5 ?
    C12A C13A H13D . . 109.5 ?
    C12A C13A H13E . . 109.5 ?
    C12A C13A H13F . . 109.5 ?
    H13D C13A H13E . . 109.5 ?
    H13D C13A H13F . . 109.5 ?
    H13E C13A H13F . . 109.5 ?
    O2 C14 N2 . . 122.43(16) ?
    O2 C14 C3 . . 119.32(16) ?
    N2 C14 C3 . . 118.21(15) ?
    N2 C15 H15A . . 109.3 ?
    N2 C15 H15B . . 109.3 ?
    N2 C15 C16 . . 111.42(14) ?
    H15A C15 H15B . . 108.0 ?
    C16 C15 H15A . . 109.3 ?
    C16 C15 H15B . . 109.3 ?
    O3 C16 O4 . . 125.22(19) ?
    O3 C16 C15 . . 124.77(17) ?
    O4 C16 C15 . . 110.01(15) ?
    O4 C17 H17A . . 110.6 ?
    O4 C17 H17B . . 110.6 ?
    H17A C17 H17B . . 108.8 ?
    C18 C17 O4 . . 105.6(5) ?
    C18 C17 H17A . . 110.6 ?
    C18 C17 H17B . . 110.6 ?
    O4 C17A H17C . . 110.2 ?
    O4 C17A H17D . . 110.2 ?
    H17C C17A H17D . . 108.5 ?
    C18A C17A O4 . . 107.6(10) ?
    C18A C17A H17C . . 110.2 ?
    C18A C17A H17D . . 110.2 ?
    C17 C18 H18A . . 109.5 ?
    C17 C18 H18B . . 109.5 ?
    C17 C18 H18C . . 109.5 ?
    H18A C18 H18B . . 109.5 ?
    H18A C18 H18C . . 109.5 ?
    H18B C18 H18C . . 109.5 ?
    C17A C18A H18D . . 109.5 ?
    C17A C18A H18E . . 109.5 ?
    C17A C18A H18F . . 109.5 ?
    H18D C18A H18E . . 109.5 ?
    H18D C18A H18F . . 109.5 ?
    H18E C18A H18F . . 109.5 ?
    C20 C19 N2 . . 120.64(16) ?
    C24 C19 N2 . . 118.43(16) ?
    C24 C19 C20 . . 120.85(18) ?
    C19 C20 H20 . . 120.6 ?
    C19 C20 C21 . . 118.8(2) ?
    C21 C20 H20 . . 120.6 ?
    C20 C21 H21 . . 119.9 ?
    C22 C21 C20 . . 120.3(2) ?
    C22 C21 H21 . . 119.9 ?
    C21 C22 H22 . . 119.9 ?
    C23 C22 C21 . . 120.2(2) ?
    C23 C22 H22 . . 119.9 ?
    C22 C23 H23 . . 119.7 ?
    C22 C23 C24 . . 120.5(2) ?
    C24 C23 H23 . . 119.7 ?
    C19 C24 C23 . . 119.3(2) ?
    C19 C24 H24 . . 120.4 ?
    C23 C24 H24 . . 120.4 ?
loop_
    _geom_torsion_atom_site_label_1
    _geom_torsion_atom_site_label_2
    _geom_torsion_atom_site_label_3
    _geom_torsion_atom_site_label_4
    _geom_torsion_site_symmetry_1
    _geom_torsion_site_symmetry_2
    _geom_torsion_site_symmetry_3
    _geom_torsion_site_symmetry_4
    _geom_torsion
    _geom_torsion_publ_flag
    O1 C1 C2 C3 . . . . -179.0(2) ?
    N1 C1 C2 C3 . . . . 0.5(3) ?
    N1 C10 C11 O5 . . . . 15.0(3) ?
    N1 C10 C11 O6 . . . . -166.24(17) ?
    N2 C15 C16 O3 . . . . -8.9(3) ?
    N2 C15 C16 O4 . . . . 171.66(16) ?
    N2 C19 C20 C21 . . . . 178.30(17) ?
    N2 C19 C24 C23 . . . . -177.10(18) ?
    C1 N1 C9 C4 . . . . -1.4(3) ?
    C1 N1 C9 C8 . . . . 178.65(18) ?
    C1 N1 C10 C11 . . . . -104.9(2) ?
    C1 C2 C3 C4 . . . . -0.7(3) ?
    C1 C2 C3 C14 . . . . 174.41(17) ?
    C2 C3 C4 C5 . . . . -178.65(19) ?
    C2 C3 C4 C9 . . . . -0.1(3) ?
    C2 C3 C14 O2 . . . . -109.2(2) ?
    C2 C3 C14 N2 . . . . 68.5(2) ?
    C3 C4 C5 C6 . . . . 178.5(2) ?
    C3 C4 C9 N1 . . . . 1.2(2) ?
    C3 C4 C9 C8 . . . . -178.90(17) ?
    C4 C3 C14 O2 . . . . 66.1(2) ?
    C4 C3 C14 N2 . . . . -116.24(19) ?
    C4 C5 C6 C7 . . . . 0.1(4) ?
    C5 C4 C9 N1 . . . . 179.72(17) ?
    C5 C4 C9 C8 . . . . -0.3(3) ?
    C5 C6 C7 C8 . . . . 0.2(4) ?
    C6 C7 C8 C9 . . . . -0.5(4) ?
    C7 C8 C9 N1 . . . . -179.5(2) ?
    C7 C8 C9 C4 . . . . 0.6(3) ?
    C9 N1 C1 O1 . . . . -179.89(19) ?
    C9 N1 C1 C2 . . . . 0.6(3) ?
    C9 N1 C10 C11 . . . . 72.9(2) ?
    C9 C4 C5 C6 . . . . 0.0(3) ?
    C10 N1 C1 O1 . . . . -2.2(3) ?
    C10 N1 C1 C2 . . . . 178.29(16) ?
    C10 N1 C9 C4 . . . . -179.07(16) ?
    C10 N1 C9 C8 . . . . 1.0(3) ?
    C11 O6 C12 C13 . . . . -169.7(5) ?
    C11 O6 C12A C13A . . . . 120.5(16) ?
    C12 O6 C11 O5 . . . . 5.8(4) ?
    C12 O6 C11 C10 . . . . -173.0(3) ?
    C12A O6 C11 O5 . . . . -32.5(12) ?
    C12A O6 C11 C10 . . . . 148.7(12) ?
    C14 N2 C15 C16 . . . . -79.0(2) ?
    C14 N2 C19 C20 . . . . 54.7(3) ?
    C14 N2 C19 C24 . . . . -128.68(19) ?
    C14 C3 C4 C5 . . . . 6.1(3) ?
    C14 C3 C4 C9 . . . . -175.41(15) ?
    C15 N2 C14 O2 . . . . -2.0(3) ?
    C15 N2 C14 C3 . . . . -179.57(15) ?
    C15 N2 C19 C20 . . . . -111.76(18) ?
    C15 N2 C19 C24 . . . . 64.9(2) ?
    C16 O4 C17 C18 . . . . -157.1(9) ?
    C16 O4 C17A C18A . . . . 152.2(17) ?
    C17 O4 C16 O3 . . . . 0.6(5) ?
    C17 O4 C16 C15 . . . . -180.0(5) ?
    C17A O4 C16 O3 . . . . -21.0(10) ?
    C17A O4 C16 C15 . . . . 158.4(10) ?
    C19 N2 C14 O2 . . . . -168.50(18) ?
    C19 N2 C14 C3 . . . . 13.9(3) ?
    C19 N2 C15 C16 . . . . 88.48(19) ?
    C19 C20 C21 C22 . . . . -1.9(3) ?
    C20 C19 C24 C23 . . . . -0.5(3) ?
    C20 C21 C22 C23 . . . . 0.8(4) ?
    C21 C22 C23 C24 . . . . 0.5(4) ?
    C22 C23 C24 C19 . . . . -0.7(3) ?
    C24 C19 C20 C21 . . . . 1.8(3) ?
loop_
    _geom_hbond_atom_site_label_D
    _geom_hbond_atom_site_label_H
    _geom_hbond_atom_site_label_A
    _geom_hbond_site_symmetry_A
    _geom_hbond_distance_DH
    _geom_hbond_distance_HA
    _geom_hbond_distance_DA
    _geom_hbond_angle_DHA
    _geom_hbond_publ_flag
    C7 H7 O2 6_565 0.95 2.46 3.404(2) 170.6 yes
    C12A H12D O5 2_556 0.99 2.73 3.477(14) 132.2 yes
    C17A H17C O1 8_554 0.99 2.73 3.377(17) 123.5 yes
    C22 H22 O3 4_545 0.95 2.42 3.342(3) 163.8 yes
_shelx_space_group_comment
;
The symmetry employed for this shelxl refinement is uniquely defined
by the following loop, which should always be used as a source of
symmetry information in preference to the above space-group names.
They are only intended as comments.
;
_shelx_estimated_absorpt_T_min     0.792
_shelx_estimated_absorpt_T_max     0.901
_shelx_hkl_file
;
  -2   0   0 5336.64   13.86
  -4   0   0 9999.00   23.32
  -6   0   0 1016.11   10.40
  -6   0   0 1036.39    9.26
  -8   0   0 2038.24   15.54
  -8   0   0 1995.54   17.53
 -10   0   0   19.67    2.15
 -12   0   0   53.87    4.24
 -14   0   0    0.45    0.50
  16   0   0    4.92    0.71
 -16   0   0    3.62    0.72
 -18   0   0    3.34    0.62
  -1  -1   0 1171.33    5.50
  -1  -1   0 1168.36    4.88
  -3  -1   0 1942.37   10.03
   3  -1   0 1935.74    8.81
  -3  -1   0 1944.34   10.72
  -5   1   0 1142.17   10.38
  -5  -1   0 1147.89    9.76
  -7  -1   0   10.87    1.25
  -7  -1   0   11.21    1.26
  -7   1   0    9.25    1.30
  -7   1   0    9.20    0.98
  -9  -1   0  192.19    5.76
  -9   1   0  190.58    6.12
  -9   1   0  190.40    6.53
 -11   1   0   15.53    2.28
 -11   1   0   14.08    2.06
 -13  -1   0    0.27    0.49
 -13   1   0    0.22    0.46
 -15   1   0   -0.99    0.64
 -15  -1   0   -0.47    0.62
 -17   1   0    1.84    0.59
  17   1   0    1.24    0.47
 -17  -1   0    1.39    0.55
 -19   1   0    1.91    0.46
 -19  -1   0    1.57    0.43
   0   2   0  788.52    3.84
   0  -2   0  767.92    5.34
   2  -2   0   11.18    0.80
  -2  -2   0   11.59    0.76
  -2   2   0   10.62    0.77
  -4  -2   0  168.91    3.80
   4  -2   0  171.30    3.27
  -4   2   0  166.45    3.62
  -4  -2   0  164.95    3.70
  -6   2   0   99.63    3.58
  -6  -2   0  102.78    3.03
  -6   2   0  102.25    3.48
  -8   2   0  109.39    4.44
  -8   2   0  108.88    4.32
  -8  -2   0  114.38    3.91
 -10   2   0  223.97    7.37
 -10   2   0  233.87    7.56
 -12   2   0    6.60    1.71
 -12  -2   0    5.64    0.75
 -14   2   0    7.98    0.88
 -14   2   0    7.80    0.93
 -14  -2   0    8.53    0.87
 -14  -2   0    8.81    0.98
 -16   2   0    1.12    0.56
  16   2   0    1.33    0.55
 -18  -2   0    7.49    0.81
  18   2   0    7.41    0.74
 -18   2   0    6.98    0.79
  -1   3   0 1649.69    8.64
   1  -3   0 1643.89    9.12
  -1  -3   0 1671.02    6.92
  -3  -3   0  929.00    7.79
   3  -3   0  942.01    8.38
  -3   3   0  913.63    8.49
  -5   3   0   34.72    1.95
   5  -3   0   32.65    1.76
  -5   3   0   31.66    2.00
  -7   3   0  206.71    5.85
  -7   3   0  197.09    5.30
  -9   3   0   10.52    1.69
  -9   3   0    9.84    1.52
 -11   3   0   14.27    2.12
 -13  -3   0    0.81    0.55
 -13   3   0    0.52    0.51
 -13  -3   0    0.52    0.46
 -15  -3   0    9.97    0.96
 -15   3   0    7.95    0.99
 -15  -3   0    9.49    1.04
 -17  -3   0    1.01    0.51
  17   3   0    0.81    0.46
 -17   3   0    0.72    0.50
  19   3   0    1.47    0.37
 -19  -3   0    1.76    0.40
   0  -4   0  843.73    8.00
   0  -4   0  847.45    4.33
  -2  -4   0  976.17    7.00
   2  -4   0  963.58    7.81
  -4  -4   0 1216.34   10.66
   4  -4   0 1200.88   11.11
  -6   4   0  361.10    7.42
   6  -4   0  375.34    6.66
  -8   4   0   54.51    3.43
  -8   4   0   55.88    3.12
 -10  -4   0    1.76    0.94
 -10   4   0    1.29    0.97
 -12  -4   0    9.86    0.97
 -12   4   0    9.23    0.95
 -12  -4   0    9.68    0.94
 -14   4   0    4.10    0.79
 -14  -4   0    2.82    0.61
 -14  -4   0    3.59    0.73
 -16  -4   0    1.50    0.53
 -16   4   0    1.48    0.57
  16   4   0    1.63    0.58
  18   4   0    2.41    0.51
 -18   4   0    2.91    0.55
 -18  -4   0    1.90    0.50
  -1  -5   0  306.23    5.72
   1   5   0  304.15    4.22
  -1  -5   0  315.71    3.43
  -3  -5   0  136.44    3.24
  -3   5   0  134.07    3.77
   3  -5   0  138.83    4.26
   5  -5   0   48.09    2.66
  -5   5   0   50.03    2.77
  -7   5   0    0.03    0.75
   7  -5   0    0.76    0.56
  -9  -5   0    4.09    1.25
  -9   5   0    4.23    1.26
 -11  -5   0    8.36    0.91
 -11  -5   0    8.65    1.83
 -11   5   0    9.32    0.95
 -11  -5   0    8.19    0.86
 -13  -5   0    2.44    0.63
 -13  -5   0    1.76    0.57
 -13   5   0    2.00    0.60
  15   5   0   -0.64    0.58
 -15  -5   0   -0.29    0.50
 -15   5   0    0.09    0.46
 -15  -5   0   -0.18    0.54
 -17  -5   0    1.68    0.50
  17   5   0    2.03    0.54
 -17   5   0    1.93    0.54
   0  -6   0  286.62    5.89
   0   6   0  281.06    3.42
  -2  -6   0  309.61    4.33
   2   6   0  312.37    5.16
  -2  -6   0  300.93    6.58
   2  -6   0  312.45    5.83
   4  -6   0  279.23    6.76
  -4  -6   0  266.25    6.78
  -6   6   0  239.77    6.73
   6  -6   0  254.32    6.70
  -8   6   0   10.92    1.77
  -8  -6   0    8.85    1.69
 -10  -6   0   10.75    1.98
 -12   6   0   39.17    1.89
 -12  -6   0   43.75    2.00
 -12  -6   0   43.70    1.89
 -14  -6   0    3.52    0.71
 -14  -6   0    4.03    0.71
 -14   6   0    3.74    0.74
  14   6   0    3.60    0.73
  16   6   0    0.09    0.44
 -16   6   0   -0.11    0.43
 -16  -6   0    0.62    0.48
  18   6   0    4.25    0.55
 -18  -6   0    3.81    0.48
 -18  -6   0    3.63    0.48
   1  -7   0    2.52    0.78
  -1  -7   0    2.95    0.88
   3  -7   0    3.28    0.98
  -3  -7   0    2.18    0.84
   5  -7   0  201.29    6.32
  -5  -7   0  213.82    6.98
  -7  -7   0   47.96    3.69
   7  -7   0   48.77    3.28
  -9  -7   0    0.08    0.82
 -11  -7   0    7.41    0.81
 -11   7   0    6.98    0.86
 -11  -7   0    7.56    0.91
 -13   7   0    2.01    0.62
 -13  -7   0    2.80    0.61
 -13  -7   0    2.68    0.69
  13   7   0    2.32    0.63
 -15  -7   0    6.82    0.89
  15   7   0    7.49    0.87
  17   7   0    3.85    0.57
 -17  -7   0    3.84    0.54
 -17  -7   0    4.25    0.61
   0  -8   0   15.44    1.71
  -2  -8   0  216.63    6.61
   2  -8   0  225.95    5.95
  -4  -8   0   13.21    1.75
   4  -8   0    1.08    0.88
  -6  -8   0    7.14    1.61
   6  -8   0    5.50    1.28
  -8  -8   0   63.76    4.61
 -10  -8   0   10.22    1.06
  12   8   0   29.32    1.65
 -12  -8   0   27.15    1.64
 -12  -8   0   29.47    1.53
  14   8   0    3.77    0.68
 -14  -8   0    3.07    0.71
  16   8   0    0.59    0.41
 -16  -8   0    0.66    0.45
  -1  -9   0   10.79    1.64
   1  -9   0    9.49    1.45
  -3  -9   0    2.04    1.05
   3  -9   0    2.02    1.01
   5  -9   0   20.94    2.47
  -5  -9   0   20.23    2.54
  -7  -9   0    1.94    1.10
   9   9   0    0.48    0.39
  -9  -9   0    0.25    0.51
 -11  -9   0   35.46    1.86
  11   9   0   33.72    1.71
  13   9   0   14.71    1.15
 -13  -9   0   12.72    1.15
  15   9   0    0.11    0.39
 -15  -9   0    0.40    0.47
  17   9   0    3.45    0.46
 -17  -9   0    4.67    0.53
   0 -10   0    0.70    0.75
  -2 -10   0    1.08    0.69
   2 -10   0    1.35    0.84
   4 -10   0    0.45    0.81
  -4 -10   0    0.89    0.88
  -6 -10   0   30.54    3.36
   6 -10   0   30.70    3.18
   8  10   0    4.04    0.71
  -8 -10   0    4.11    0.74
  10  10   0   -0.04    0.39
 -10 -10   0   -0.20    0.53
  12  10   0   15.56    1.17
 -12 -10   0   15.62    1.23
  14  10   0    3.94    0.61
 -14 -10   0    3.93    0.70
  16  10   0    0.61    0.34
 -16 -10   0   -0.03    0.33
   1 -11   0    1.63    1.04
   3 -11   0    2.56    1.15
  -3 -11   0    4.67    1.39
   5  11   0    0.40    0.43
  -5 -11   0    0.14    0.41
   7  11   0    0.41    0.44
  -7 -11   0   -0.26    0.48
  -9 -11   0    4.26    0.80
   9  11   0    4.50    0.70
 -11 -11   0   -0.34    0.53
  13  11   0   -0.07    0.35
 -13 -11   0   -0.37    0.50
  15  11   0    0.19    0.28
 -15 -11   0   -0.04    0.35
   0  12   0   64.68    2.26
   2  12   0    1.75    0.52
   4  12   0   29.02    1.61
  -6 -12   0    6.77    0.85
   6  12   0    7.15    0.89
  -8 -12   0   75.90    2.54
   8  12   0   74.45    2.48
 -10 -12   0    8.49    0.93
 -12 -12   0    3.01    0.60
 -14 -12   0    1.38    0.42
  -1  13   0   27.39    1.51
   1  13   0   24.71    1.51
   1  13   0   26.14    1.57
   3  13   0   27.00    1.59
   5  13   0   21.19    1.40
   7  13   0   15.66    1.22
  -7 -13   0   17.46    1.25
  -9 -13   0    4.00    0.70
 -11 -13   0    0.33    0.41
 -13 -13   0    2.97    0.50
  13  13   0    3.95    0.53
   0  14   0  125.24    3.18
   0  14   0  116.63    3.24
   2  14   0    5.08    0.80
   2  14   0    4.11    0.76
  -2  14   0    4.48    0.74
   4  14   0   30.70    1.69
   4  14   0   29.37    1.68
  -4  14   0   32.52    1.65
   6  14   0    0.40    0.48
   8  14   0   12.18    0.99
  -8 -14   0   12.92    0.99
 -10 -14   0    0.29    0.40
 -12 -14   0    4.03    0.51
  12  14   0    5.15    0.59
   1  15   0    2.31    0.60
   1  15   0    1.53    0.58
  -1  15   0    1.56    0.55
   3  15   0    0.08    0.48
  -3  15   0    0.14    0.44
   3  15   0   -0.01    0.44
   5  15   0   -0.05    0.46
   5  15   0    0.03    0.46
   7  15   0   18.07    1.25
   7  15   0   18.79    1.20
   9  15   0   18.47    1.12
  11  15   0    1.49    0.40
 -11 -15   0    1.09    0.30
   0  16   0    3.96    0.70
  -2  16   0    0.26    0.44
   2  16   0    0.19    0.47
   2  16   0    0.09    0.44
   4  16   0    0.26    0.43
   4  16   0    0.07    0.41
   6  16   0   27.37    1.37
   6  16   0   28.48    1.37
   8  16   0   45.34    1.58
  10  16   0    0.88    0.35
   1  17   0    0.09    0.39
  -1  17   0    0.61    0.45
   1  17   0    0.38    0.41
  -3  17   0    0.11    0.34
   3  17   0    0.53    0.42
   3  17   0    0.16    0.36
   5  17   0    2.42    0.50
   5  17   0    2.75    0.50
   7  17   0    7.08    0.64
   0  18   0   -0.39    0.33
   2  18   0    1.04    0.38
  -2  18   0    1.33    0.34
   4  18   0    2.44    0.42
   4  18   0    3.02    0.43
 -19   0   1   -0.15    0.36
 -17   0   1    0.22    0.46
  15   0  -1    0.44    0.43
 -13   0   1   -0.19    0.47
 -11   0   1    0.00    0.88
 -11   0   1   -0.02    0.73
  -9   0   1   -0.24    0.55
  -9   0   1    0.12    0.69
  -7   0   1    0.60    0.58
  -5   0   1    0.05    0.50
  -3   0   1    0.13    0.39
  -1   0  -1    2.72    0.25
  -3   0  -1    1.41    0.44
  -5   0  -1   -0.01    0.46
  -7   0  -1    1.00    0.69
  -9   0  -1   -0.30    0.70
 -11   0  -1   -0.43    1.02
 -13   0  -1    0.00    0.49
 -15   0  -1   -0.41    0.61
 -17   0  -1    0.08    0.46
 -19   0  -1    0.20    0.33
 -18  -1   1    1.08    0.50
 -18   1   1    1.16    0.52
  18   1  -1    1.30    0.44
  16   1  -1   15.96    1.20
 -16   1   1   13.75    1.18
 -14   1   1    5.57    0.80
 -14  -1   1    5.23    0.75
 -14  -1   1    4.67    0.77
 -12   1   1   32.40    3.11
 -10   1   1   36.90    2.98
 -10   1   1   36.60    2.92
 -10  -1   1   33.95    2.65
  -8   1   1  246.22    5.30
  -8   1   1  237.21    6.23
  -8  -1   1  233.60    5.65
  -8  -1   1  237.50    5.80
  -6  -1   1  804.65    9.96
  -6  -1   1  816.58    9.03
  -4  -1   1   10.57    0.93
  -4  -1   1   10.39    1.00
  -4   1   1    7.61    0.86
  -2  -1   1   84.94    1.81
  -2   1   1   81.28    1.52
   2  -1  -1   81.04    1.79
   0  -1  -1 1345.81    6.31
   0   1   1 1327.48    6.70
   2  -1   1 1630.71    6.13
  -2  -1  -1 1589.48    6.64
  -4   1  -1    3.06    0.77
  -4   1  -1    2.27    0.39
  -4  -1  -1    1.58    0.45
  -6   1  -1   43.33    2.36
  -6  -1  -1   42.78    2.15
  -8   1  -1  165.02    5.82
  -8  -1  -1  158.60    4.90
  -8   1  -1  155.86    5.26
 -10   1  -1   59.64    3.84
 -10  -1  -1   63.55    3.68
 -10   1  -1   59.04    4.03
 -12   1  -1    2.10    0.55
 -12  -1  -1    1.97    0.59
 -14  -1  -1   -0.96    0.66
 -14   1  -1   -1.08    0.63
 -16   1  -1    5.63    0.84
  16   1   1    6.56    0.81
 -18  -1  -1    0.05    0.38
 -18   1  -1    0.32    0.39
  18   1   1    0.24    0.34
 -19   2   1    0.11    0.36
  19   2  -1   -0.23    0.31
 -19  -2   1    0.07    0.34
 -17  -2   1   27.70    1.55
  17   2  -1   27.73    1.49
 -17   2   1   24.44    1.47
 -15   2   1   -0.16    0.53
  15   2  -1    0.37    0.45
 -15  -2   1   -0.08    0.56
 -15  -2   1   -0.02    0.45
 -13   2   1   29.24    1.53
 -13  -2   1   29.24    1.58
 -13  -2   1   28.46    1.49
 -11   2   1   22.45    2.56
  -9  -2   1  265.06    6.49
  -9   2   1  270.84    6.98
  -9   2   1  259.13    7.23
  -7   2   1  579.98    9.20
  -7  -2   1  575.43    8.59
  -5   2   1  331.65    5.07
  -5  -2   1  314.89    5.47
  -5  -2   1  321.13    5.70
   3  -2  -1 2385.15   12.21
  -3   2   1 2405.01   10.07
  -3  -2   1 2395.23   12.49
  -3  -2   1 2379.89   11.78
   1  -2  -1 1137.13    7.09
  -1   2   1 1142.30    6.25
  -1  -2  -1  771.18    6.53
   1  -2   1  769.03    3.69
  -3   2  -1 1211.87    9.47
   3  -2   1 1199.56    7.47
  -3  -2  -1 1184.57    6.41
  -5   2  -1   11.74    1.25
  -5   2  -1   11.26    1.23
  -5   2  -1   11.64    0.69
  -7   2  -1  616.40   10.03
  -7  -2  -1  608.30    8.26
  -7   2  -1  603.52    9.81
  -9   2  -1   93.33    4.58
  -9   2  -1   94.45    4.79
 -11   2  -1   45.20    3.79
 -13   2  -1   25.15    1.43
 -13  -2  -1   23.66    1.49
 -15  -2  -1    7.18    0.95
 -15   2  -1    7.43    0.94
  17   2   1    7.00    0.80
 -17   2  -1    7.35    0.86
 -17  -2  -1    6.68    0.87
 -19   2  -1    1.00    0.35
 -19  -2  -1    0.77    0.35
 -18   3   1    7.27    0.79
 -18  -3   1    6.84    0.79
  18   3  -1    6.58    0.75
  16   3  -1    1.36    0.51
 -16  -3   1    1.28    0.52
 -16   3   1    1.09    0.57
 -14  -3   1   23.69    1.45
 -14  -3   1   22.29    1.42
 -14   3   1   21.99    1.51
 -12  -3   1    0.21    0.37
 -12   3   1   -0.12    0.36
 -12  -3   1   -0.09    0.45
 -10   3   1   23.84    2.49
  -8   3   1   35.56    2.65
  -8   3   1   31.62    2.18
  -6  -3   1   29.18    2.02
  -6   3   1   28.44    2.04
  -6   3   1   34.69    1.87
  -6  -3   1   29.03    2.00
   4  -3  -1  260.99    4.85
  -4  -3   1  248.81    4.91
  -4   3   1  266.89    4.22
  -4  -3   1  248.20    4.55
  -4   3   1  255.71    4.87
  -2   3   1 1073.61    7.18
   2  -3  -1 1087.17    9.05
  -2  -3   1 1087.20    8.47
  -2   3   1 1078.25    7.72
   2  -3  -1 1075.30    7.95
  -2  -3   1 1099.00    7.29
   0  -3  -1  713.00    6.94
   0   3   1  709.22    3.81
  -2  -3  -1 1270.16   10.31
  -2   3  -1 1273.52    9.53
  -4   3  -1   23.24    1.67
   4  -3   1   24.01    1.38
  -4   3  -1   19.74    0.58
  -4   3  -1   25.76    1.72
  -4  -3  -1   22.42    1.00
  -6   3  -1   41.54    2.55
  -6   3  -1   42.46    2.51
  -8   3  -1  262.73    7.11
  -8   3  -1  277.37    7.50
 -10   3  -1   21.47    2.54
 -12  -3  -1    3.30    0.63
 -12  -3  -1    2.85    0.63
 -14  -3  -1   -0.14    0.61
 -14  -3  -1    0.04    0.42
 -14   3  -1   -0.02    0.49
 -16   3  -1   -0.07    0.46
  16   3   1    0.10    0.44
 -18   3  -1    4.23    0.58
 -18  -3  -1    4.81    0.65
  18   3   1    4.12    0.59
  19  -4  -1    1.64    0.37
  19   4  -1    1.02    0.38
 -19  -4   1    1.20    0.37
  17   4  -1   -0.13    0.41
 -17  -4   1    0.39    0.45
 -17  -4   1    0.11    0.42
 -17   4   1    0.27    0.45
 -15   4   1    4.72    0.80
  15   4  -1    4.79    0.79
 -15  -4   1    4.91    0.79
 -13   4   1    0.20    0.43
 -13  -4   1   -0.13    0.52
 -13  -4   1   -0.25    0.45
 -11   4   1   11.58    1.99
  -9   4   1    2.49    0.97
  -7   4   1  764.57    9.79
  -7   4   1  749.36   11.22
   5  -4  -1   88.12    3.27
  -5   4   1   87.38    3.30
  -5  -4   1   87.38    3.16
  -3   4   1 1744.49   11.97
   3  -4  -1 1716.34   13.39
  -3  -4   1 1743.68   10.95
  -1   4   1  204.53    3.13
   1  -4  -1  204.26    4.14
   1   4  -1  208.04    2.42
  -1   4   1  198.32    3.22
  -1  -4   1  205.81    2.98
  -1  -4  -1 9745.04   30.12
   1  -4   1 9554.93   23.71
  -3   4  -1 1746.94   13.29
   3  -4   1 1735.61   13.21
  -3  -4  -1 1745.12   14.42
   5  -4   1   85.86    3.02
  -5   4  -1   82.09    3.50
  -7   4  -1   75.24    3.84
  -7  -4  -1   74.21    3.82
  -7   4  -1   75.64    3.60
  -9  -4  -1   18.63    2.23
  -9   4  -1   18.47    2.14
  -9   4  -1   19.53    2.31
 -11  -4  -1    1.23    0.51
 -13  -4  -1    0.50    0.48
 -13   4  -1    0.21    0.45
 -13  -4  -1    0.71    0.54
 -15  -4  -1   -0.42    0.60
 -15   4  -1    0.42    0.47
 -15  -4  -1    0.79    0.47
  17   4   1    0.98    0.48
 -17   4  -1    0.46    0.44
 -18  -5   1    4.96    0.62
 -18  -5   1    4.12    0.58
  18  -5  -1    4.08    0.53
  18   5  -1    4.49    0.62
  16   5  -1   22.43    1.41
 -16   5   1   21.43    1.39
 -16  -5   1   23.52    1.43
 -14  -5   1   10.20    1.06
 -14  -5   1   10.13    1.01
 -14   5   1    9.02    1.06
  14   5  -1   10.49    1.07
 -12   5   1    1.63    0.53
 -12  -5   1    1.14    0.56
 -12  -5   1    1.63    0.54
 -10   5   1   28.69    2.87
  -8   5   1   25.08    2.40
  -6   5   1  147.91    4.87
   6  -5  -1  159.34    4.92
  -6  -5   1  152.20    4.73
  -4  -5   1  137.68    3.58
  -4   5   1  148.24    4.12
   4  -5  -1  134.53    4.27
  -2  -5   1  473.91    5.34
  -2   5   1  470.20    6.00
   2  -5  -1  478.52    6.86
   2   5  -1  477.70    5.08
   0   5   1   72.42    2.19
   0  -5  -1   78.33    2.96
   0  -5   1   76.17    2.61
   2   5   1  854.77    9.06
  -2  -5  -1  872.53   10.58
   2  -5   1  864.45    7.75
  -4  -5  -1  155.42    5.06
   4  -5   1  155.90    4.53
   6  -5   1   37.12    2.29
  -6  -5  -1   34.46    2.69
  -6   5  -1   36.07    2.61
  -8  -5  -1   20.55    2.40
 -10  -5  -1   95.61    5.42
 -12   5  -1   39.64    1.89
 -12  -5  -1   42.07    1.90
 -12  -5  -1   41.49    1.94
 -14  -5  -1    8.42    0.97
 -14  -5  -1    8.38    0.95
 -14   5  -1    7.83    0.95
  16   5   1    2.43    0.62
 -16  -5  -1    2.46    0.57
 -16   5  -1    2.24    0.59
  18   5   1    1.62    0.43
 -18  -5  -1    2.02    0.44
 -17  -6   1    0.74    0.45
  17   6  -1    0.70    0.45
 -17  -6   1    0.94    0.44
  15   6  -1    3.09    0.66
 -15  -6   1    4.19    0.75
 -15   6   1    3.66    0.73
 -13   6   1   12.59    1.19
  13   6  -1   13.20    1.16
 -13  -6   1   15.26    1.26
 -13  -6   1   14.64    1.13
 -11  -6   1   17.49    1.24
 -11  -6   1   17.27    1.16
 -11   6   1   17.27    1.18
  -9   6   1   27.07    2.78
   7  -6  -1   10.56    1.51
  -7   6   1    8.02    1.43
  -5   6   1    8.99    1.34
   5  -6  -1    9.94    1.46
  -5  -6   1    9.77    1.24
   3   6  -1    3.32    0.63
  -3   6   1    2.46    0.65
  -3  -6   1    3.03    0.63
   3  -6  -1    2.07    0.83
  -1   6   1   47.62    1.79
  -1  -6   1   47.19    2.43
   1  -6  -1   46.54    2.51
  -1  -6   1   48.99    1.61
   1   6   1   48.56    2.05
   1  -6   1   52.30    2.35
  -1  -6  -1   48.89    2.72
   3   6   1   62.11    2.88
  -3  -6  -1   61.30    3.30
   5  -6   1    5.11    1.05
  -5  -6  -1    4.02    1.19
  -7  -6  -1   65.60    4.16
  -9  -6  -1    8.08    1.75
 -11  -6  -1   38.65    1.89
 -11   6  -1   35.17    1.72
 -11  -6  -1   34.91    1.70
 -13  -6  -1   36.25    1.88
 -13  -6  -1   36.49    1.76
 -13   6  -1   36.30    1.83
 -15   6  -1   15.65    1.24
 -15  -6  -1   16.22    1.22
 -15  -6  -1   17.46    1.21
  15   6   1   16.34    1.23
 -17  -6  -1    0.58    0.40
  17   6   1    0.46    0.42
 -18  -7   1    9.81    0.72
  18   7  -1    9.67    0.73
 -16  -7   1    1.45    0.55
  16   7  -1    1.29    0.53
 -14  -7   1    4.77    0.81
 -14   7   1    5.15    0.82
  14   7  -1    3.39    0.70
 -12  -7   1    0.38    0.57
 -12   7   1    0.87    0.50
 -12  -7   1   -0.03    0.59
  12   7  -1    0.99    0.48
 -10   7   1    0.72    0.40
 -10  -7   1    0.85    0.48
  -8   7   1   11.17    1.77
  -8  -7   1   10.97    1.87
   8  -7  -1   12.18    1.80
  -6   7   1   65.61    3.64
   6  -7  -1   68.08    3.86
  -6  -7   1   65.19    3.93
  -4  -7   1   97.29    3.27
   4  -7  -1   95.35    4.29
  -4  -7   1   98.53    4.36
   2  -7  -1  244.05    5.98
  -2  -7   1  242.60    6.25
   0  -7  -1  306.98    6.96
   0  -7   1  305.72    6.40
  -2  -7  -1  689.95   11.23
   2  -7   1  681.24    8.93
   4   7   1    7.80    1.20
  -4  -7  -1    7.62    1.55
   4  -7   1    8.45    1.42
   6  -7   1    0.03    0.71
   6   7   1    0.42    0.63
  -6  -7  -1    0.15    0.76
  -8  -7  -1   21.74    2.67
 -10   7  -1    1.07    0.44
 -10  -7  -1    2.33    0.57
 -10  -7  -1    2.20    0.67
 -12   7  -1    0.32    0.42
 -12  -7  -1    0.01    0.58
 -12  -7  -1    0.91    0.51
 -14  -7  -1   -0.44    0.57
 -14  -7  -1   -0.27    0.48
 -14   7  -1   -0.09    0.44
  14   7   1   -0.24    0.50
  16   7   1    2.40    0.53
 -16  -7  -1    2.30    0.56
  17   8  -1    0.02    0.36
 -17  -8   1    0.00    0.37
  15   8  -1    1.93    0.54
 -15  -8   1    2.71    0.67
  13   8  -1    0.21    0.46
 -13  -8   1   -0.61    0.66
 -11  -8   1   11.96    1.12
  11   8  -1   11.68    1.06
  -9  -8   1    2.62    1.18
  -9  -8   1    1.13    0.46
   7  -8  -1   80.76    4.61
  -7  -8   1   79.23    4.85
   5  -8  -1   35.23    2.95
  -5  -8   1   35.92    3.05
  -3  -8   1  216.85    6.69
   3  -8  -1  209.21    6.81
   1  -8  -1   90.61    4.02
  -1  -8   1   90.84    4.00
  -1  -8  -1    4.70    1.19
   1  -8   1    5.04    0.99
  -3  -8  -1  667.01   12.37
   3  -8   1  684.79   12.14
  -5  -8  -1    9.44    1.79
   5  -8   1   27.81    2.53
  -7  -8  -1   -0.48    0.90
  -9  -8  -1  195.23    4.15
 -11   8  -1   83.16    2.59
 -11  -8  -1   81.27    2.81
 -11  -8  -1   83.66    2.52
  13   8   1    1.88    0.61
 -13  -8  -1    1.39    0.56
 -13  -8  -1    1.61    0.55
  15   8   1    0.83    0.46
 -15  -8  -1   -0.13    0.48
  17   8   1   10.97    0.75
 -17  -8  -1   11.62    0.75
  16   9  -1   24.13    1.22
 -16  -9   1   23.96    1.27
  14   9  -1    7.81    0.88
 -14  -9   1    6.38    0.86
 -12  -9   1   -0.14    0.62
  12   9  -1    1.26    0.54
  10   9  -1   20.72    1.36
 -10  -9   1   22.02    1.44
  -8  -9   1    4.00    0.68
   6  -9  -1   57.70    4.07
  -6  -9   1   52.74    4.06
  -4  -9   1   28.22    2.75
   4  -9  -1   31.07    2.90
   2  -9  -1   46.51    3.06
  -2  -9   1   40.82    3.07
   2  -9  -1   40.83    3.20
   0  -9  -1   20.19    2.17
   0  -9   1   17.53    1.87
  -2  -9  -1    0.10    0.81
   4  -9   1   10.68    1.77
  -4  -9  -1    9.82    1.84
   6  -9   1   13.64    2.04
  -6  -9  -1   15.71    2.37
  -8  -9  -1   44.32    2.01
 -10  -9  -1   24.85    1.60
  12   9   1    3.83    0.71
 -12  -9  -1    3.15    0.70
  14   9   1    0.01    0.41
 -14  -9  -1    0.08    0.49
  16   9   1    9.67    0.76
 -16  -9  -1    9.06    0.75
  15  10  -1    2.87    0.54
 -15 -10   1    1.81    0.51
 -13 -10   1    4.34    0.72
  13  10  -1    4.96    0.72
  11  10  -1    0.33    0.42
 -11 -10   1    0.19    0.53
  -9 -10   1    7.82    0.91
   9  10  -1    8.77    0.91
  -7 -10   1   22.19    1.35
   7 -10  -1   21.38    2.78
   7  10  -1   22.60    1.39
  -5 -10   1   37.38    3.50
   5 -10  -1   35.50    3.39
   3 -10  -1    4.67    1.29
  -3 -10   1    3.37    1.09
  -1 -10   1   82.23    4.39
   1 -10  -1   79.24    4.71
   1 -10  -1   79.22    4.29
  -1 -10  -1    6.25    1.47
  -3 -10  -1    7.21    1.62
   3 -10   1    7.10    1.64
  -5 -10  -1    1.18    1.00
   5 -10   1    1.23    1.04
   7  10   1    0.14    0.43
  -7 -10  -1    0.22    0.50
  -9 -10  -1    0.68    0.57
 -11 -10  -1   14.02    1.23
  11  10   1   14.66    1.15
  13  10   1    0.19    0.38
 -13 -10  -1   -0.09    0.50
  15  10   1    2.30    0.45
 -15 -10  -1    2.49    0.52
 -16 -11   1    0.28    0.29
  14  11  -1    0.25    0.37
 -14 -11   1   -0.19    0.43
 -12 -11   1    2.08    0.59
  12  11  -1    2.77    0.59
 -10 -11   1    0.89    0.48
  -8 -11   1   20.48    1.37
   8  11  -1   21.11    1.39
   6  11  -1    0.19    0.45
  -6 -11   1   -0.04    0.43
   4  11  -1    5.37    0.74
   4 -11  -1    5.74    1.55
  -4 -11   1    3.91    1.29
  -2 -11   1   20.69    2.51
   2 -11  -1   16.88    2.39
   0 -11  -1    2.06    1.14
   2 -11   1   40.80    3.62
  -2 -11  -1   41.28    3.63
   4 -11   1   26.63    2.99
   4  11   1   32.11    1.63
  -6 -11  -1   11.70    1.09
   6  11   1   10.22    1.00
   8  11   1   86.21    2.65
  -8 -11  -1   80.95    2.69
 -10 -11  -1  138.18    3.49
 -12 -11  -1    1.92    0.59
  14  11   1    3.56    0.50
 -14 -11  -1    4.25    0.63
 -15 -12   1    1.67    0.39
 -13 -12   1    4.11    0.62
 -11 -12   1   16.94    1.18
   9  12  -1    4.59    0.73
  -9 -12   1    4.22    0.72
   7  12  -1    0.84    0.47
  -7 -12   1    0.75    0.47
   5  12  -1    5.46    0.81
   3  12  -1   39.34    1.82
   1  12  -1   58.90    2.22
   1  12  -1   61.37    2.23
  -1  12  -1   38.51    1.73
   3  12   1    8.96    0.97
   5  12   1    8.85    0.95
  -5 -12  -1    8.76    0.95
  -7 -12  -1   45.71    2.00
   7  12   1   43.57    1.95
  -9 -12  -1  126.04    3.26
   9  12   1  129.33    3.09
 -11 -12  -1   -0.21    0.47
 -13 -12  -1    3.72    0.59
 -14 -13   1    0.55    0.32
 -12 -13   1    2.58    0.52
 -10 -13   1   23.39    1.34
   8  13  -1    2.07    0.60
  -8 -13   1    2.75    0.62
   6  13  -1    9.49    0.98
   4  13  -1   34.35    1.77
   2  13  -1    0.41    0.52
   2  13  -1    0.31    0.45
   0  13  -1    1.42    0.52
   0  13   1    1.60    0.53
   0  13  -1    1.24    0.47
   2  13   1    3.60    0.72
  -2  13  -1    2.34    0.61
   4  13   1   37.36    1.84
  -6 -13  -1    1.02    0.51
   6  13   1    0.84    0.52
  -8 -13  -1   18.59    1.28
   8  13   1   19.69    1.27
 -10 -13  -1    0.06    0.44
 -12 -13  -1    3.28    0.54
  13  14  -1    0.31    0.28
  11  14  -1    0.54    0.42
 -11 -14   1    0.30    0.35
  -9 -14   1   34.84    1.48
   7  14  -1   25.20    1.46
   5  14  -1   16.95    1.27
   5  14  -1   16.38    1.31
   3  14  -1   22.73    1.47
   3  14  -1   24.80    1.55
   1  14  -1    0.14    0.49
   1  14  -1    0.42    0.51
  -1  14  -1   10.66    1.02
   1  14   1    9.83    1.04
   1  14   1    9.89    1.02
  -1  14  -1   10.87    1.06
   3  14   1   12.25    1.11
   3  14   1   11.69    1.11
  -3  14  -1   13.33    1.11
   5  14   1   -0.13    0.50
  -7 -14  -1    1.70    0.56
   7  14   1    1.35    0.50
  -9 -14  -1    0.36    0.39
 -11 -14  -1    2.52    0.48
  12  15  -1    0.29    0.28
  10  15  -1    0.52    0.40
   8  15  -1   36.19    1.65
   6  15  -1   10.68    0.99
   6  15  -1    9.73    0.99
   4  15  -1   10.86    1.04
   4  15  -1   10.73    1.04
  -4  15   1   11.77    1.02
   2  15  -1    1.81    0.57
  -2  15   1    1.34    0.53
   2  15  -1    1.62    0.57
   0  15  -1   33.79    1.70
   0  15   1   30.69    1.69
   0  15  -1   32.34    1.71
   2  15   1    7.83    0.93
   2  15   1    7.91    0.91
  -2  15  -1    7.62    0.88
   4  15   1    0.85    0.50
   4  15   1    0.89    0.51
   6  15   1    1.76    0.57
   6  15   1    0.98    0.49
   8  15   1    7.29    0.80
  -8 -15  -1    7.56    0.71
  10  15   1    1.68    0.45
 -10 -15  -1    1.70    0.38
   9  16  -1    0.47    0.36
   7  16  -1   12.79    0.98
   5  16  -1    6.84    0.82
   5  16  -1    7.18    0.81
  -3  16   1    0.68    0.44
   3  16  -1    1.07    0.51
   3  16  -1    1.14    0.54
  -1  16   1    1.23    0.52
   1  16  -1    1.31    0.52
   1  16  -1    1.38    0.53
   1  16   1    3.71    0.72
   1  16   1    4.07    0.67
  -1  16  -1    3.41    0.66
   3  16   1    5.53    0.77
   3  16   1    6.09    0.76
   5  16   1    1.28    0.49
   5  16   1    1.89    0.55
   7  16   1    4.38    0.62
   9  16   1    0.92    0.37
   8  17  -1    3.95    0.48
   6  17  -1    4.82    0.59
  -4  17   1    1.43    0.42
   4  17  -1    1.25    0.45
   4  17  -1    0.58    0.39
   2  17  -1    3.25    0.57
  -2  17   1    3.02    0.56
   2  17  -1    2.31    0.53
   0  17   1    0.02    0.41
   0  17  -1    0.07    0.39
  -2  17  -1    0.64    0.39
   2  17   1   -0.31    0.42
   2  17   1   -0.02    0.36
   4  17   1    1.45    0.42
   4  17   1    1.38    0.45
   6  17   1    5.92    0.59
   8  17   1    4.25    0.44
   5  18  -1    0.37    0.29
  -3  18   1   -0.01    0.27
   3  18  -1   -0.09    0.32
   3  18  -1    0.52    0.31
   1  18  -1    0.32    0.33
  -1  18   1    0.37    0.31
   1  18   1    2.09    0.43
  -1  18  -1    1.87    0.39
   3  18   1    0.30    0.33
  20   0  -2    0.31    0.32
 -20   0   2    0.03    0.29
 -18   0   2   23.52    1.37
  16   0  -2    8.16    0.87
 -16   0   2    6.75    0.90
  14   0  -2   11.42    1.02
 -12   0   2   10.11    1.75
 -10   0   2  264.02    6.68
 -10   0   2  267.68    7.43
  -8   0   2  378.79    7.04
  -6   0   2  233.37    5.14
  -4   0   2  126.96    2.97
  -2   0   2   58.50    1.53
   0   0   2   86.45    1.95
  -2   0  -2 2978.03   10.59
  -4   0  -2  851.67    7.21
  -6   0  -2  871.83    9.00
  -6   0  -2  811.58    9.97
  -8   0  -2    7.18    1.29
  -8   0  -2    7.12    1.52
 -10   0  -2  171.61    7.17
 -12   0  -2   44.79    1.96
 -14   0  -2    3.58    0.69
  16   0   2    0.25    0.42
 -16   0  -2    0.79    0.55
 -18   0  -2    1.38    0.45
 -19  -1   2    3.74    0.59
 -19   1   2    2.98    0.56
 -17  -1   2   54.03    2.15
  17   1  -2   53.03    1.98
 -17   1   2   52.89    2.13
 -15  -1   2    6.62    0.80
 -15   1   2    5.59    0.81
  15   1  -2    6.44    0.85
 -13  -1   2    2.83    0.60
 -13   1   2    3.14    0.61
 -13  -1   2    3.11    0.58
 -11   1   2    3.02    1.15
 -11  -1   2    3.03    1.04
  -9   1   2  162.33    4.74
  -9   1   2  153.70    5.36
  -7  -1   2   77.82    3.13
  -7  -1   2   78.54    3.38
  -5   1   2  171.32    3.80
  -5  -1   2  171.11    4.02
  -3   1   2  470.43    4.72
  -3  -1   2  487.59    5.29
  -1  -1   2 1337.66    5.88
   1  -1  -2 1316.65    7.14
  -1  -1  -2  169.00    2.86
  -1  -1  -2  173.53    2.03
  -3   1  -2  767.52    4.61
  -3  -1  -2  761.58    7.26
  -5  -1  -2   93.28    3.07
  -5   1  -2  101.26    2.36
  -5   1  -2  102.12    3.77
  -5   1  -2   93.07    3.26
  -5  -1  -2   95.81    2.95
  -7  -1  -2  152.95    4.60
  -7   1  -2  152.96    4.99
  -7   1  -2  158.51    5.48
  -7  -1  -2  163.63    4.70
  -9   1  -2    0.72    0.99
 -11   1  -2   23.27    2.98
 -11  -1  -2   22.71    2.93
 -13  -1  -2    9.79    1.04
 -13   1  -2    9.32    0.96
 -15  -1  -2    1.41    0.61
 -15   1  -2    2.40    0.63
 -17  -1  -2    1.00    0.49
  17   1   2    0.87    0.42
 -17   1  -2    1.06    0.50
  18   2  -2   -0.19    0.39
 -18  -2   2    0.25    0.42
 -18   2   2   -0.25    0.44
  16   2  -2    2.93    0.66
 -16  -2   2    2.87    0.63
 -16   2   2    2.56    0.67
  14   2  -2    3.41    0.68
 -14  -2   2    3.74    0.73
 -14  -2   2    3.10    0.63
 -14   2   2    2.88    0.64
 -12   2   2    4.00    1.35
 -10  -2   2    3.55    1.03
 -10   2   2    3.26    1.08
 -10  -2   2    1.85    0.78
  -8  -2   2  100.50    3.89
  -8   2   2  101.56    4.14
  -8   2   2  111.77    3.81
  -8  -2   2  106.35    4.39
  -6  -2   2  311.48    6.04
  -6  -2   2  319.67    6.04
  -6   2   2  326.76    5.12
  -4  -2   2  102.57    2.91
   4  -2  -2  100.77    2.90
  -4   2   2  102.37    2.51
  -4   2   2  107.52    2.13
  -4  -2   2  102.18    2.90
  -2   2   2 2307.34   11.10
  -2   2   2 2284.40    7.66
   2  -2  -2 2313.14   11.97
   0   2   2    2.08    0.53
   0  -2   2    2.04    0.30
   0  -2  -2    2.13    0.47
   0  -2   2    2.46    0.24
   0  -2  -2    2.77    0.55
  -2  -2  -2 3974.97   17.25
  -4  -2  -2   79.15    2.89
  -4   2  -2   79.69    3.07
  -4   2  -2   77.95    2.89
   4  -2   2   78.75    1.90
  -6  -2  -2   60.56    2.49
  -6   2  -2   56.28    2.95
  -6  -2  -2   61.68    2.91
  -6   2  -2   60.05    3.16
  -8  -2  -2    3.54    1.00
  -8   2  -2    2.69    1.15
 -10   2  -2    3.00    1.30
 -12   2  -2   10.93    0.99
 -12  -2  -2   11.39    1.06
 -14   2  -2   18.74    1.23
 -14  -2  -2   17.74    1.35
 -16   2  -2    2.35    0.63
  16   2   2    2.11    0.56
 -16  -2  -2    2.03    0.58
 -18   2  -2    1.61    0.45
  18   2   2    1.37    0.39
 -18  -2  -2    1.16    0.45
  19   3  -2    4.09    0.55
 -19  -3   2    3.53    0.53
 -17   3   2   13.34    1.15
 -17  -3   2   15.27    1.11
 -17  -3   2   15.05    1.17
  17   3  -2   13.36    1.12
 -15   3   2  144.73    3.60
  15   3  -2  147.17    3.59
 -15  -3   2  145.14    3.48
 -13  -3   2   40.46    1.80
 -13  -3   2   41.21    1.83
 -13   3   2   39.44    1.88
 -11   3   2   23.21    2.61
  -9   3   2   57.39    3.49
  -9  -3   2   52.04    3.17
  -7   3   2   13.75    1.22
  -7  -3   2   13.35    1.53
  -7  -3   2   14.05    1.57
  -7   3   2   12.18    1.53
  -5  -3   2   87.65    3.14
  -5   3   2   98.58    2.55
   5  -3  -2   90.23    3.12
  -5  -3   2   87.35    3.02
   3  -3  -2  511.92    6.77
  -3   3   2  517.98    4.35
  -3  -3   2  507.69    5.90
  -3   3   2  523.86    6.03
   1  -3  -2 1227.09    9.58
  -1  -3   2 1218.51    7.86
   1  -3  -2 1212.33    9.59
  -1  -3  -2 3809.69   18.21
   1  -3   2 3783.32   10.14
   1   3   2 3815.37   17.66
  -3   3  -2  449.56    6.99
  -3  -3  -2  462.11    7.17
   3  -3   2  463.85    5.63
  -5   3  -2  402.56    7.50
  -5  -3  -2  413.79    7.63
   5  -3   2  415.20    5.35
  -7   3  -2  250.00    6.85
  -7  -3  -2  272.09    7.08
  -9  -3  -2  214.73    7.12
  -9   3  -2  207.71    7.34
 -11   3  -2    1.20    0.62
 -11  -3  -2    1.18    0.54
 -11   3  -2    1.18    1.18
 -13  -3  -2    1.15    0.50
 -13  -3  -2    0.61    0.52
 -13   3  -2    1.37    0.56
 -15  -3  -2    6.27    0.84
 -15   3  -2    6.17    0.86
  17   3   2    0.14    0.37
 -17   3  -2   -0.19    0.41
 -18  -4   2    5.45    0.66
 -18  -4   2    5.77    0.70
 -18   4   2    4.80    0.69
  18   4  -2    4.86    0.68
 -16   4   2    0.06    0.49
 -16  -4   2    1.36    0.56
  16   4  -2    0.37    0.47
 -14  -4   2    2.79    0.64
 -14  -4   2    2.51    0.67
 -14   4   2    2.29    0.62
  14   4  -2    2.31    0.60
 -12  -4   2   14.64    1.09
 -12  -4   2   13.11    1.07
 -12   4   2   13.70    1.14
 -10   4   2  131.25    5.81
  -8   4   2   38.62    2.76
  -8  -4   2   33.33    2.60
  -6  -4   2    1.62    0.83
   6  -4  -2    1.87    0.74
  -6  -4   2    1.60    0.73
  -6   4   2    0.85    0.67
  -4  -4   2  932.16    9.08
  -4  -4   2  921.88   10.03
   4  -4  -2  938.38   10.42
   2  -4  -2  255.30    4.87
  -2  -4   2  241.79    4.42
   2  -4  -2  253.62    5.10
  -2  -4   2  257.80    4.01
  -2   4   2  259.16    4.26
   0   4   2    2.80    0.54
   0   4   2    4.92    0.36
   2   4   2  281.44    5.48
  -2  -4  -2  292.60    5.89
  -4  -4  -2   44.69    2.69
   4  -4   2   42.14    2.04
  -6   4  -2    6.67    1.25
  -6  -4  -2    6.23    1.29
  -8  -4  -2   60.77    3.82
  -8   4  -2   56.91    3.60
 -10   4  -2   21.51    2.62
 -12   4  -2   54.41    2.21
 -12  -4  -2   53.50    2.18
 -12  -4  -2   53.70    2.19
 -14  -4  -2    0.03    0.49
 -14   4  -2    0.05    0.45
 -14  -4  -2   -0.24    0.59
  16   4   2    3.02    0.64
 -16  -4  -2    1.87    0.56
 -16   4  -2    2.80    0.62
  18   4   2    0.48    0.36
 -18  -4  -2    0.19    0.33
  19   5  -2    0.12    0.33
  17   5  -2    0.97    0.50
 -17  -5   2    0.89    0.51
 -17  -5   2    0.42    0.39
 -17   5   2    0.50    0.48
  15   5  -2   29.88    1.64
 -15  -5   2   28.29    1.63
 -15   5   2   28.16    1.66
  13   5  -2   53.39    2.19
 -13  -5   2   55.14    2.11
 -13   5   2   53.85    2.22
 -13  -5   2   55.84    2.19
 -11   5   2   14.76    2.17
  -9   5   2   -0.08    0.72
  -7   5   2   29.30    2.36
  -7  -5   2   27.51    2.19
   7  -5  -2   31.48    2.38
  -5  -5   2  176.84    4.53
  -5   5   2  183.69    4.87
   5  -5  -2  191.23    5.36
   3  -5  -2   50.27    2.65
  -3   5   2   50.91    2.16
  -3  -5   2   51.46    2.06
   1  -5  -2   59.79    2.74
  -1   5   2   57.34    2.23
  -1   5   2   60.05    1.75
  -1  -5  -2  239.95    5.64
   1  -5   2  250.77    4.18
   1   5   2  244.65    5.10
  -3  -5  -2  944.67   12.12
   3   5   2  920.48   11.18
   5  -5   2  350.27    6.64
  -5  -5  -2  331.22    7.98
  -7  -5  -2  158.73    6.13
  -9  -5  -2    8.03    1.65
 -11  -5  -2    8.17    0.96
 -11   5  -2    7.15    0.88
 -11  -5  -2    6.72    0.90
 -13  -5  -2    9.92    1.02
 -13   5  -2    9.02    1.00
 -13  -5  -2    9.33    1.02
 -15  -5  -2    0.22    0.54
 -15  -5  -2    1.58    0.54
 -15   5  -2    1.19    0.52
  17   5   2    6.96    0.73
 -18  -6   2    0.12    0.37
  18   6  -2   -0.31    0.37
 -16  -6   2    1.26    0.53
  16   6  -2    1.08    0.54
 -14   6   2    1.35    0.53
 -14  -6   2    0.70    0.54
  14   6  -2    0.59    0.52
 -12  -6   2   -0.35    0.57
  12   6  -2   -0.01    0.43
 -12  -6   2    0.09    0.45
 -12   6   2    0.00    0.39
 -10   6   2    1.43    0.89
  -8   6   2  159.67    5.99
   6  -6  -2  150.47    5.39
  -6  -6   2  155.56    4.79
  -6   6   2  152.03    5.07
   4  -6  -2  281.34    6.79
  -4   6   2  276.48    5.85
  -4  -6   2  274.58    5.31
   2  -6  -2   55.78    2.99
  -2   6   2   59.35    2.19
   2  -6  -2   53.89    2.78
  -2   6   2   54.10    2.19
  -2  -6   2   52.34    1.99
   0  -6   2  149.31    3.90
   0   6   2  151.43    3.77
   0  -6  -2  154.97    4.77
  -2  -6  -2  254.67    6.58
   2   6   2  242.16    5.67
  -4  -6  -2  340.10    8.25
   4   6   2  340.54    7.74
   4  -6   2  348.56    7.51
  -6  -6  -2    0.99    0.89
  -8  -6  -2  215.44    7.93
 -10  -6  -2    1.54    0.60
 -10  -6  -2    1.93    0.64
 -10   6  -2    0.86    0.41
 -12  -6  -2   25.17    1.53
 -12   6  -2   24.30    1.53
 -12  -6  -2   27.01    1.65
 -14   6  -2    0.71    0.49
 -14  -6  -2    0.71    0.55
 -14  -6  -2    0.66    0.52
  16   6   2    0.27    0.41
 -16  -6  -2    0.36    0.40
 -17  -7   2    0.96    0.46
  17   7  -2    0.92    0.45
  15   7  -2    1.09    0.46
 -15  -7   2    1.20    0.58
 -13  -7   2    1.01    0.53
 -13   7   2    1.49    0.61
  13   7  -2    1.48    0.58
 -11   7   2    0.89    0.44
 -11  -7   2    0.93    0.44
  11   7  -2    1.43    0.51
 -11  -7   2    0.05    0.49
  -9   7   2    3.23    1.09
  -7  -7   2   61.71    3.45
   7  -7  -2   58.42    3.71
  -7   7   2   55.63    3.49
  -5   7   2    0.33    0.61
   5  -7  -2    0.64    0.71
  -5  -7   2    0.10    0.51
  -3   7   2    8.83    1.09
  -3  -7   2    5.62    0.84
   3  -7  -2    5.66    1.26
  -1  -7   2  190.21    5.10
   1  -7  -2  198.42    5.76
  -1   7   2  191.58    4.26
   1   7   2  190.76    4.87
   1  -7   2  194.46    4.69
  -1  -7  -2  189.48    5.85
   3   7   2 1603.79   16.34
  -3  -7  -2 1585.86   18.39
   5  -7   2  112.89    4.67
   5   7   2  106.24    4.91
  -5  -7  -2  100.65    5.11
  -7  -7  -2   52.32    4.05
   7   7   2   55.35    3.96
  -9  -7  -2  257.40    4.79
   9   7   2  248.99    9.21
  -9  -7  -2  249.40    9.37
 -11  -7  -2  272.01    4.63
 -11   7  -2  270.97    4.60
 -11  -7  -2  260.44    5.02
 -13  -7  -2    0.63    0.55
 -13  -7  -2    1.47    0.57
 -13   7  -2    1.01    0.49
  15   7   2    8.26    0.88
 -15  -7  -2    8.60    0.90
 -17  -7  -2   -0.26    0.32
 -17  -7  -2    0.60    0.33
  17   7   2    0.28    0.32
  18   8  -2    2.22    0.42
 -18  -8   2    1.68    0.39
 -16  -8   2    3.05    0.64
  16   8  -2    2.51    0.58
  14   8  -2   12.10    1.08
 -14  -8   2   12.05    1.12
 -12  -8   2    3.50    0.68
  12   8  -2    3.76    0.67
 -10  -8   2   32.25    1.65
  10   8  -2   32.25    1.60
   8  -8  -2    1.31    0.94
  -8  -8   2    0.71    0.76
  -6  -8   2  180.76    6.72
   6  -8  -2  182.00    6.88
  -6   8   2  176.42    6.08
   4  -8  -2    0.10    0.70
  -4  -8   2    0.04    0.72
  -2  -8   2  478.17    9.23
   2  -8  -2  462.26    9.89
   0  -8   2  103.52    3.98
   0  -8  -2   99.01    4.50
  -2  -8  -2  215.21    6.97
   4  -8   2  114.46    5.09
  -4  -8  -2  112.92    5.53
  -6  -8  -2  119.35    6.15
  -8  -8  -2   69.91    2.48
  -8  -8  -2   64.10    4.88
 -10  -8  -2   60.65    2.16
 -10  -8  -2   57.69    2.39
 -12  -8  -2    0.59    0.56
 -12  -8  -2    0.46    0.48
 -14  -8  -2   17.79    1.13
  14   8   2   17.84    1.21
 -14  -8  -2   18.43    1.27
 -16  -8  -2    0.01    0.34
  16   8   2    0.42    0.35
  17   9  -2    0.81    0.36
 -17  -9   2    1.98    0.48
 -15  -9   2   -0.18    0.50
  15   9  -2    0.09    0.45
  13   9  -2    4.50    0.74
 -13  -9   2    3.81    0.73
  11   9  -2    2.58    0.58
 -11  -9   2    2.03    0.60
  -9  -9   2    7.98    0.90
   9   9  -2    9.26    0.91
   9   9  -2    7.33    0.81
   7  -9  -2    1.09    0.84
  -7  -9   2    0.22    0.83
   5  -9  -2    8.65    1.71
  -5  -9   2    7.79    1.66
   3  -9  -2    0.37    0.74
  -3  -9   2    0.48    0.80
   1  -9  -2   62.58    3.95
  -1  -9   2   69.29    3.68
   1  -9  -2   69.71    3.91
  -1  -9  -2    3.47    1.11
   3  -9   2  146.45    6.06
  -3  -9  -2  148.68    6.43
  -5  -9  -2    6.46    1.62
   5  -9   2    5.93    1.36
  -7  -9  -2   23.85    1.48
  -9  -9  -2    3.15    0.75
 -11  -9  -2    4.34    0.82
 -13  -9  -2    6.03    0.86
  13   9   2    6.18    0.78
 -13  -9  -2    6.41    0.72
  15   9   2    0.86    0.44
 -15  -9  -2    0.45    0.43
 -16 -10   2    1.11    0.43
  16  10  -2    0.88    0.39
 -14 -10   2   -0.26    0.48
  14  10  -2    0.36    0.45
 -12 -10   2    8.78    0.95
  12  10  -2   10.31    0.98
  10  10  -2   22.28    1.37
 -10 -10   2   21.35    1.37
   8  10  -2    5.75    0.80
  -8 -10   2    4.02    0.70
  -6 -10   2   10.74    2.04
   6 -10  -2    9.14    1.80
   4 -10  -2    1.71    0.98
  -4 -10   2    1.96    1.10
   2 -10  -2   15.37    2.19
  -2 -10   2   16.40    2.09
   0 -10  -2   24.60    2.60
   0 -10  -2   24.74    2.73
  -2 -10  -2   -0.41    1.04
  -4 -10  -2   13.19    2.21
   4 -10   2   11.97    1.98
   6  10   2   18.04    1.22
  -6 -10  -2   16.09    1.20
  -8 -10  -2    3.19    0.75
 -10 -10  -2    2.87    0.79
  10  10   2    2.87    0.65
 -12 -10  -2   -0.15    0.50
  12  10   2    0.46    0.43
  14  10   2    0.13    0.34
 -14 -10  -2    0.28    0.41
  15  11  -2    5.98    0.60
 -15 -11   2    6.37    0.69
 -13 -11   2    1.58    0.52
  13  11  -2    1.61    0.49
 -11 -11   2   24.78    1.45
  -9 -11   2    4.65    0.69
   9  11  -2    4.72    0.74
  -7 -11   2   10.45    0.99
   7  11  -2   11.57    1.05
   5  11  -2   14.72    1.12
   3 -11  -2   65.41    4.54
  -3 -11   2   63.54    4.36
   1 -11  -2    6.96    1.64
  -1 -11  -2   23.45    2.81
  -1 -11  -2   21.64    2.61
  -3 -11  -2   -1.46    1.25
   3 -11   2   -0.79    1.18
   5  11   2   12.50    1.11
  -5 -11  -2   11.39    1.01
   7  11   2   42.69    1.89
  -7 -11  -2   40.82    1.93
  -9 -11  -2   25.55    1.60
 -11 -11  -2   14.16    1.18
  13  11   2    6.08    0.65
 -13 -11  -2    5.61    0.73
 -15 -11  -2    0.45    0.31
 -14 -12   2    0.86    0.42
  14  12  -2    0.75    0.39
 -12 -12   2   -0.25    0.45
 -10 -12   2    0.28    0.43
  -8 -12   2    0.00    0.43
   8  12  -2    0.36    0.47
   6  12  -2   32.28    1.70
   4  12  -2    3.06    0.64
   2  12  -2   93.35    2.77
   2  12  -2   89.72    2.78
   0  12  -2   -0.23    0.45
   0  12  -2    0.26    0.40
  -2  12  -2  103.45    2.86
  -2  12  -2  109.91    2.92
   4  12   2    7.46    0.91
  -4 -12  -2    7.65    0.89
   6  12   2    1.12    0.53
  -6 -12  -2    0.69    0.51
   8  12   2   41.43    1.80
  -8 -12  -2   39.26    1.90
 -10 -12  -2   19.62    1.33
 -12 -12  -2    1.70    0.50
 -14 -12  -2    2.23    0.41
 -13 -13   2    0.54    0.35
  13  13  -2    0.39    0.35
 -11 -13   2   16.11    1.08
  -9 -13   2    4.41    0.70
   7  13  -2   91.20    2.77
   5  13  -2   14.06    1.21
   5  13  -2   15.31    1.21
   3  13  -2   96.66    2.90
   3  13  -2   93.67    2.93
   1  13  -2    2.64    0.60
   1  13  -2    2.23    0.61
  -1  13  -2   13.44    1.13
  -1  13  -2   12.65    1.10
   3  13   2   13.87    1.19
  -5 -13  -2    3.88    0.69
   5  13   2    3.63    0.69
   7  13   2   39.44    1.79
  -7 -13  -2   40.70    1.89
  -9 -13  -2   21.76    1.33
 -11 -13  -2    6.33    0.74
 -13 -13  -2    1.47    0.36
  12  14  -2    3.33    0.52
  12  14  -2    3.05    0.46
 -12 -14   2    3.36    0.48
  10  14  -2    4.56    0.73
   8  14  -2   11.05    1.08
   8  14  -2   10.66    1.00
   6  14  -2   30.54    1.69
   6  14  -2   31.19    1.67
   4  14  -2   27.67    1.62
   4  14  -2   28.14    1.64
   2  14  -2   13.27    1.15
   2  14  -2   13.10    1.17
   0  14  -2    1.46    0.56
   0  14  -2    1.67    0.57
  -2  14  -2   42.68    1.89
   2  14   2   40.78    1.94
   2  14   2   40.34    1.89
  -2  14  -2   43.27    1.91
   4  14   2   -0.03    0.49
   6  14   2    8.10    0.87
  -6 -14  -2    8.38    0.88
  -8 -14  -2    1.86    0.57
   8  14   2    1.92    0.52
 -10 -14  -2    0.61    0.40
 -12 -14  -2    1.12    0.34
  12  14   2    1.69    0.38
  11  15  -2    0.83    0.37
   9  15  -2   21.71    1.25
   7  15  -2    7.40    0.88
   7  15  -2    7.55    0.84
   5  15  -2    0.21    0.46
   5  15  -2    0.37    0.46
   3  15  -2    0.42    0.47
   3  15  -2    0.12    0.45
   1  15  -2    2.83    0.64
   1  15  -2    2.21    0.59
  -1  15   2    2.42    0.60
   1  15   2    6.25    0.85
  -1  15  -2    7.52    0.88
   1  15   2    7.60    0.86
  -1  15  -2    8.35    0.89
   3  15   2    3.52    0.69
   3  15   2    2.86    0.63
   5  15   2    4.75    0.72
   5  15   2    5.21    0.75
  -7 -15  -2    1.54    0.48
   7  15   2    1.59    0.48
   9  15   2   -0.27    0.39
  -9 -15  -2    1.13    0.40
  11  15   2    2.42    0.40
  10  16  -2    0.06    0.30
   8  16  -2    0.51    0.40
   6  16  -2    6.98    0.78
   6  16  -2    6.37    0.76
   4  16  -2    2.70    0.60
   4  16  -2    2.77    0.62
  -4  16   2    3.09    0.58
  -2  16   2    0.47    0.44
   2  16  -2    0.22    0.43
   2  16  -2    0.08    0.42
   0  16  -2    0.08    0.41
   0  16   2   -0.20    0.48
   0  16  -2   -0.19    0.45
   2  16   2    0.30    0.42
   2  16   2   -0.24    0.50
  -2  16  -2    0.05    0.39
   4  16   2    0.10    0.39
   4  16   2    0.49    0.45
   6  16   2    2.37    0.52
   6  16   2    2.77    0.53
   8  16   2    7.88    0.67
   9  17  -2    1.45    0.34
   7  17  -2    2.02    0.43
   5  17  -2    0.49    0.38
  -5  17   2    0.62    0.37
   5  17  -2   -0.46    0.43
   3  17  -2    0.58    0.41
  -3  17   2    1.22    0.46
   3  17  -2    0.72    0.41
   1  17  -2    0.28    0.38
  -1  17   2    0.05    0.38
   1  17  -2    0.41    0.38
   1  17   2   -0.02    0.38
  -1  17  -2    0.31    0.35
   3  17   2   -0.26    0.41
   3  17   2   -0.12    0.35
   5  17   2    0.41    0.35
   5  17   2    0.37    0.33
   7  17   2    1.64    0.35
   6  18  -2    1.92    0.35
   4  18  -2    2.93    0.45
  -4  18   2    3.08    0.41
  -2  18   2    4.11    0.51
   2  18  -2    4.96    0.54
   2  18  -2    5.21    0.55
   0  18  -2    0.56    0.29
   0  18   2    0.94    0.37
   2  18   2    3.60    0.49
   4  18   2    0.39    0.28
 -19   0   3   -0.02    0.37
 -17   0   3   -0.38    0.48
 -15   0   3   -0.23    0.51
 -15   0   3   -0.08    0.42
  15   0  -3    0.17    0.41
 -13   0   3   -0.02    0.37
  13   0  -3    0.09    0.35
 -11   0   3    0.55    0.81
  -9   0   3    0.12    0.60
  -7   0   3   -0.11    0.60
  -5   0   3    0.70    0.59
  -3   0   3   -0.15    0.42
  -3   0   3    0.14    0.36
  -1   0   3    0.95    0.38
   1   0   3    1.38    0.53
  -1   0  -3    5.66    0.58
  -3   0  -3    0.60    0.41
  -5   0  -3    0.35    0.42
  -7   0  -3    0.67    0.89
  -9   0  -3   -0.03    0.87
 -11   0  -3    0.18    0.45
 -13   0  -3   -0.62    0.61
 -15   0  -3   -0.89    0.62
 -17   0  -3   -0.21    0.42
  20   1  -3    3.01    0.49
 -20  -1   3    2.65    0.43
  20  -1  -3    2.90    0.48
  18   1  -3    2.54    0.53
 -18  -1   3    2.07    0.56
 -18   1   3    1.47    0.55
 -16  -1   3   42.79    1.87
  16   1  -3   45.90    1.95
 -16  -1   3   45.48    2.02
 -16   1   3   42.90    1.98
  14   1  -3    7.54    0.88
 -14   1   3    8.24    0.94
 -14  -1   3    8.01    0.88
 -12  -1   3   47.27    3.49
 -12   1   3   46.94    3.63
 -10  -1   3    2.24    0.81
 -10   1   3    1.79    0.65
  -8  -1   3   18.44    1.71
  -8  -1   3   16.28    1.74
  -8   1   3   18.91    1.83
  -6   1   3  395.16    6.37
  -6  -1   3  404.58    6.79
  -4  -1   3   83.36    2.59
  -4   1   3   80.73    2.36
  -2  -1   3  487.59    4.61
  -2   1   3  473.88    5.36
   0  -1   3  737.45    6.33
   0  -1  -3  744.71    6.55
   0  -1  -3  746.56    5.29
   0   1   3  739.49    7.62
  -2  -1  -3  240.24    2.16
  -2  -1  -3  246.31    4.12
  -4   1  -3 1004.92   11.26
  -4  -1  -3  975.88    9.50
  -4   1  -3  992.19    6.62
  -6  -1  -3   25.81    1.86
  -6   1  -3   24.14    2.20
  -8   1  -3   83.38    4.55
 -10  -1  -3    0.84    1.18
 -10   1  -3    0.44    1.11
 -12   1  -3    0.95    0.56
 -12  -1  -3    1.35    0.56
 -14   1  -3    5.92    0.81
 -14  -1  -3    6.10    0.91
 -16  -1  -3   -0.04    0.54
 -16   1  -3    0.57    0.47
 -18   1  -3    0.44    0.33
 -18  -1  -3    0.11    0.33
 -19   2   3    0.84    0.42
 -19  -2   3    1.17    0.42
  19   2  -3    0.51    0.38
 -17  -2   3    0.92    0.51
  17   2  -3    1.11    0.54
 -17  -2   3    0.47    0.43
 -17   2   3    0.20    0.46
  15   2  -3   53.22    2.15
 -15  -2   3   51.10    2.08
 -15   2   3   49.32    2.13
 -13   2   3   64.47    2.35
  13   2  -3   65.18    2.29
 -13  -2   3   64.18    2.20
 -13  -2   3   59.25    2.18
 -11  -2   3    0.80    0.72
 -11  -2   3    0.36    0.72
 -11   2   3    0.32    0.77
  -9  -2   3   22.63    2.25
  -9  -2   3   22.40    2.05
  -7  -2   3  143.10    4.51
  -7  -2   3  150.45    4.63
  -7   2   3  146.83    3.52
  -5  -2   3    0.48    0.54
  -5   2   3    0.19    0.43
  -5   2   3    0.72    0.30
   3  -2  -3 1035.85    9.12
  -3  -2   3 1042.53    8.50
  -3   2   3 1043.21    6.93
  -3   2   3 1033.90    8.73
   1  -2  -3  625.73    6.22
  -1  -2   3  637.40    4.48
   1  -2  -3  621.76    6.70
  -1  -2  -3   51.78    2.10
  -1  -2  -3   54.22    1.63
   1  -2   3   52.38    1.68
   3  -2   3  937.55    5.75
  -3  -2  -3  928.59    9.68
  -5   2  -3  448.31    8.27
  -5  -2  -3  464.24    7.68
  -7  -2  -3  149.50    5.04
  -7   2  -3  144.39    5.59
  -9   2  -3    0.18    0.88
 -11   2  -3    4.72    0.70
 -11  -2  -3    7.04    0.90
 -11   2  -3    5.10    0.79
 -13  -2  -3    0.21    0.58
 -13   2  -3   -0.45    0.58
 -15  -2  -3   -0.34    0.66
 -15   2  -3   -0.54    0.56
 -15   2  -3    0.80    0.51
  17   2   3    2.05    0.47
 -17  -2  -3    2.16    0.56
 -17   2  -3    2.34    0.54
 -18  -3   3    2.82    0.59
 -18  -3   3    2.30    0.53
 -18   3   3    2.02    0.57
  18   3  -3    2.67    0.58
  16   3  -3    2.59    0.65
 -16   3   3    1.29    0.58
 -16  -3   3    2.15    0.62
 -14   3   3    8.07    0.96
  14   3  -3    8.30    0.94
 -14  -3   3    9.35    0.94
 -12   3   3    3.36    1.31
 -10   3   3    0.32    0.84
 -10  -3   3    0.02    0.66
  -8  -3   3   35.40    2.61
  -8  -3   3   34.47    2.44
  -6  -3   3   15.01    1.51
  -6   3   3   15.77    1.35
  -6  -3   3   15.61    1.51
  -6   3   3   18.65    1.08
  -4  -3   3    0.69    0.60
  -4   3   3    1.07    0.39
  -4  -3   3    1.31    0.58
   4  -3  -3    1.03    0.60
  -2  -3   3 1869.64   11.07
  -2   3   3 1863.22    7.16
   0  -3   3 4293.35    9.73
   0  -3  -3 4295.61   20.29
   0  -3  -3 4330.82   17.99
   0   3   3 4322.70   20.51
   0  -3   3 4344.50   12.89
   2   3   3  538.50    7.88
  -2  -3  -3  543.83    7.75
  -4  -3  -3   78.64    3.35
  -4   3  -3   78.51    3.45
   4  -3   3   83.76    2.24
  -6  -3  -3  241.88    6.43
  -6   3  -3  235.17    6.64
  -8  -3  -3   61.61    3.73
  -8   3  -3   61.17    3.99
 -10   3  -3   -0.22    1.15
 -12  -3  -3   22.71    1.51
 -14  -3  -3    3.53    0.75
 -14   3  -3    4.36    0.76
 -16  -3  -3    0.38    0.59
  16   3   3    1.76    0.55
 -16   3  -3    2.18    0.58
  18   3   3    0.84    0.31
 -18  -3  -3    0.62    0.34
 -18   3  -3    0.58    0.32
  19   4  -3    8.74    0.75
 -19  -4   3    9.29    0.70
  19  -4  -3    9.63    0.74
 -17  -4   3    0.61    0.46
  17   4  -3    0.67    0.49
 -17   4   3   -0.02    0.50
 -17  -4   3    1.13    0.51
 -15   4   3    0.42    0.52
 -15  -4   3    1.24    0.60
  15   4  -3    0.74    0.51
 -13   4   3   34.62    1.83
 -13  -4   3   36.78    1.73
  13   4  -3   37.76    1.80
 -13  -4   3   35.69    1.74
 -11   4   3  121.65    5.86
  -9  -4   3   95.46    4.46
  -9  -4   3  100.12    4.66
  -9   4   3  105.65    4.82
  -7  -4   3  758.24   10.74
  -7  -4   3  742.79   10.93
   5  -4  -3    0.27    0.61
  -5  -4   3    0.61    0.65
  -5  -4   3    0.40    0.56
  -3  -4   3  204.58    4.32
   3  -4  -3  210.27    4.97
  -3  -4   3  213.50    4.19
  -3   4   3  213.05    4.48
   1  -4  -3 2802.21   16.87
  -1   4   3 2813.97   16.13
  -1  -4   3 2796.80   13.38
   1  -4  -3 2838.57   17.70
   1  -4   3  715.29    5.22
   1   4   3  697.06    9.17
   1  -4   3  711.15    4.31
  -1  -4  -3  701.26    9.26
   3   4   3    1.10    0.75
  -3  -4  -3    0.81    0.79
  -5  -4  -3    7.92    1.33
  -7   4  -3    4.10    1.21
  -7  -4  -3    4.72    1.30
  -9   4  -3    9.91    1.82
  -9  -4  -3   10.95    1.83
 -11  -4  -3  103.94    3.01
 -11  -4  -3  104.27    2.97
 -13  -4  -3   81.25    2.72
 -13   4  -3   78.29    2.68
 -13  -4  -3   85.91    2.68
 -15   4  -3    0.72    0.50
 -15  -4  -3   -0.82    0.70
 -17   4  -3    0.29    0.34
  17   4   3    0.51    0.38
  18   5  -3    3.14    0.59
  18  -5  -3    2.55    0.49
 -18  -5   3    3.48    0.59
 -16   5   3   11.30    1.12
  16   5  -3   12.42    1.11
 -16  -5   3   13.52    1.16
  14   5  -3    4.00    0.68
 -14  -5   3    5.06    0.80
 -14   5   3    4.58    0.80
 -12  -5   3   41.27    1.85
 -12  -5   3   41.11    1.76
  12   5  -3   40.43    1.85
 -12   5   3   41.49    1.88
 -10   5   3   11.38    1.89
  -8  -5   3  696.61   11.41
  -8   5   3  693.99   11.75
   6  -5  -3  185.55    5.60
  -6   5   3  186.47    5.37
  -6  -5   3  176.21    5.30
  -6  -5   3  184.60    5.07
  -4   5   3  898.31    9.74
   4  -5  -3  886.03   11.31
  -4  -5   3  879.74   10.40
   2  -5  -3  237.76    5.57
  -2   5   3  251.18    4.13
  -2   5   3  240.08    4.96
   2  -5  -3  242.65    5.62
   0  -5  -3 2301.43   17.81
   0   5   3 2308.08   15.99
  -2  -5  -3  913.84   12.05
   2   5   3  918.77   11.48
  -4  -5  -3  448.66    9.25
   4   5   3  461.42    9.10
  -6  -5  -3    6.99    1.49
  -8  -5  -3    0.45    0.82
 -10  -5  -3  168.16    3.68
 -10   5  -3  160.35    3.42
 -10  -5  -3  172.48    3.93
 -10   5  -3  167.23    3.53
 -12   5  -3   64.08    2.47
 -12  -5  -3   68.42    2.50
 -12  -5  -3   64.53    2.46
 -14  -5  -3    7.32    0.87
 -14  -5  -3    7.49    0.91
 -14   5  -3    7.47    0.91
  16   5   3   -0.03    0.41
 -16   5  -3    0.04    0.36
  19   6  -3    1.27    0.36
  17   6  -3    0.16    0.47
 -17  -6   3    0.30    0.46
  17  -6  -3    0.38    0.39
  15   6  -3   17.46    1.29
 -15  -6   3   20.37    1.40
 -15   6   3   17.70    1.36
 -13  -6   3   -0.50    0.55
  13   6  -3   -0.29    0.56
 -13   6   3    0.24    0.44
  11   6  -3    8.87    0.89
 -11   6   3    8.05    0.86
 -11  -6   3    9.21    0.91
  -9   6   3   89.80    4.73
  -9  -6   3   85.36    4.50
  -7   6   3   81.69    3.96
  -7  -6   3   79.09    3.70
   7  -6  -3   82.86    4.18
   5  -6  -3   33.59    2.54
  -5   6   3   32.65    2.19
  -5  -6   3   33.73    2.09
  -3   6   3    7.28    0.97
  -3   6   3    5.34    0.82
  -3  -6   3    6.34    0.89
   3  -6  -3    3.92    1.02
   1  -6  -3  107.55    4.08
  -1   6   3  100.82    3.43
   1   6   3   21.66    1.73
   1  -6   3   23.09    1.42
  -1  -6  -3   22.19    2.05
   3   6   3  234.14    6.49
  -3  -6  -3  222.10    6.70
   5   6   3    0.68    0.95
  -5  -6  -3    0.73    0.90
   7   6   3   31.44    3.08
  -7  -6  -3   32.52    3.14
  -9  -6  -3    1.21    1.01
   9   6   3    1.37    0.99
 -11  -6  -3    5.06    0.88
 -11  -6  -3    5.11    0.83
 -11   6  -3    3.61    0.65
 -13  -6  -3   13.28    1.15
 -13   6  -3   12.96    1.11
 -13  -6  -3   12.63    1.19
  15   6   3    3.58    0.66
 -15  -6  -3    3.00    0.63
 -15  -6  -3    2.72    0.60
 -15   6  -3    3.63    0.63
  17   6   3    2.93    0.47
  18   7  -3    2.27    0.48
 -18  -7   3    1.91    0.46
  16   7  -3   -0.14    0.48
 -16  -7   3    0.31    0.51
 -14  -7   3    1.42    0.56
  14   7  -3    1.28    0.56
  12   7  -3   19.03    1.32
 -12   7   3   20.24    1.38
 -12  -7   3   19.36    1.36
 -10   7   3   44.58    3.76
   8  -7  -3   20.13    2.30
  -8   7   3   18.70    2.19
  -8  -7   3   19.12    2.10
  -6   7   3   19.05    1.91
   6  -7  -3   18.52    2.18
  -6  -7   3   16.77    1.69
   4  -7  -3   90.31    4.24
  -4   7   3   91.99    3.48
  -4  -7   3   91.53    3.26
   2  -7  -3   20.49    2.05
  -2  -7   3   21.92    1.48
  -2   7   3   20.21    1.58
   2  -7  -3   23.50    2.12
   0  -7   3   16.99    1.45
   0  -7  -3   20.04    2.08
   0   7   3   20.85    1.67
   2   7   3  532.40    9.31
  -2  -7  -3  495.59   10.22
   4  -7   3  187.97    5.98
   4   7   3  177.28    6.25
  -6  -7  -3   86.92    5.14
   6   7   3   91.44    5.06
   8   7   3   13.51    2.41
  -8  -7  -3   12.39    2.22
 -10  -7  -3   40.13    1.83
 -10  -7  -3   38.50    1.99
 -10   7  -3   36.57    1.75
 -12  -7  -3    0.44    0.59
 -12  -7  -3    1.04    0.56
 -14  -7  -3    0.57    0.48
 -14  -7  -3    0.97    0.50
 -16  -7  -3    1.94    0.46
  16   7   3    2.07    0.47
  17   8  -3   -0.37    0.39
 -17  -8   3    0.16    0.42
  15   8  -3    6.87    0.88
 -15  -8   3    6.58    0.87
 -13  -8   3    0.06    0.57
  13   8  -3    0.18    0.47
  11   8  -3    0.73    0.44
 -11  -8   3    0.87    0.50
  -9   8   3   33.93    3.21
   7  -8  -3   23.39    2.58
  -7   8   3   25.88    2.52
   5  -8  -3   15.71    2.04
  -5   8   3   18.44    1.84
  -3  -8   3  378.13    8.40
   3  -8  -3  359.82    8.87
  -1  -8   3  174.60    5.20
   1  -8  -3  167.53    5.91
   1  -8  -3  159.98    5.90
  -1  -8  -3    3.34    1.14
  -3  -8  -3   97.59    5.08
  -5  -8  -3   80.06    5.01
  -7  -8  -3   10.05    2.10
  -9  -8  -3   12.21    1.19
  -9   8  -3   13.43    1.11
 -11  -8  -3   59.86    2.47
 -11  -8  -3   61.66    2.23
 -13  -8  -3   -0.15    0.51
 -13  -8  -3   -0.26    0.50
  15   8   3    2.95    0.54
 -15  -8  -3    2.59    0.54
 -16  -9   3   14.21    1.04
  16   9  -3   15.34    1.05
  14   9  -3   16.86    1.24
 -14  -9   3   16.36    1.21
 -12  -9   3   19.91    1.36
  12   9  -3   20.41    1.38
  10   9  -3    2.92    0.64
 -10  -9   3    2.77    0.65
   8  -9  -3    5.96    1.50
  -8  -9   3    5.89    1.49
   6  -9  -3    8.28    1.72
  -6  -9   3    8.82    1.74
   4  -9  -3  106.26    5.29
  -4  -9   3  110.28    5.20
   2  -9  -3   83.82    4.62
  -2  -9   3   92.98    4.33
   2  -9  -3   93.19    4.68
   0  -9  -3   27.49    2.75
   0  -9  -3   28.58    2.74
  -2  -9  -3  124.12    5.87
  -4  -9  -3   29.66    3.16
   4  -9   3   30.71    2.87
  -6  -9  -3    4.34    1.44
  -8  -9  -3   16.97    1.35
 -10  -9  -3  111.87    3.29
 -12  -9  -3   11.34    0.95
 -12  -9  -3   10.50    1.08
  12   9   3   10.23    0.99
  14   9   3    0.40    0.41
 -14  -9  -3   -0.38    0.44
  17  10  -3    7.31    0.58
 -17 -10   3    8.07    0.65
 -15 -10   3    0.38    0.46
  15  10  -3    0.44    0.42
  13  10  -3   15.62    1.19
 -13 -10   3   13.91    1.14
  11  10  -3   22.60    1.44
 -11 -10   3   19.39    1.32
   9  10  -3    1.19    0.50
  -9 -10   3    1.02    0.55
   7  10  -3    9.90    0.95
   5 -10  -3    7.48    1.69
  -5 -10   3    8.16    1.76
   3 -10  -3    1.96    1.07
  -3 -10   3    1.46    0.93
   1 -10  -3   -0.01    0.69
   1 -10  -3    0.07    0.69
  -1 -10  -3  109.19    5.64
  -1 -10  -3  112.68    5.80
   3 -10   3   40.38    3.47
  -3 -10  -3   36.48    3.59
  -3 -10  -3   38.21    3.48
  -5 -10  -3   30.83    1.63
  -7 -10  -3   -0.54    0.60
  -9 -10  -3    1.47    0.66
  11  10   3    6.05    0.79
 -11 -10  -3    5.37    0.85
  13  10   3    0.63    0.39
 -13 -10  -3    0.71    0.50
 -15 -10  -3    1.78    0.41
  15  10   3    1.58    0.36
  16  11  -3    5.62    0.52
 -16 -11   3    5.32    0.57
  14  11  -3    1.16    0.44
  14  11  -3    1.39    0.46
 -14 -11   3    0.73    0.43
  12  11  -3    0.53    0.38
 -12 -11   3   -0.14    0.46
 -10 -11   3   30.17    1.59
   8  11  -3   60.31    2.27
  -8 -11   3   62.68    2.19
   6  11  -3    2.17    0.59
   4  11  -3   12.68    1.04
  -4 -11   3   12.93    2.10
   2 -11  -3   19.04    2.58
   0 -11  -3   86.19    5.12
   0 -11  -3   80.40    5.13
  -2 -11  -3   20.06    2.64
   2 -11   3   19.24    2.60
  -2 -11  -3   19.79    2.65
  -4 -11  -3  153.11    3.56
   4  11   3  156.84    3.52
  -6 -11  -3   -0.12    0.63
   6  11   3    0.49    0.42
  -8 -11  -3    8.01    0.99
 -10 -11  -3    4.50    0.80
 -12 -11  -3    1.24    0.56
 -14 -11  -3    2.56    0.47
 -15 -12   3    3.69    0.51
  13  12  -3    4.38    0.60
  13  12  -3    4.73    0.65
 -13 -12   3    3.44    0.60
 -11 -12   3    2.87    0.58
  -9 -12   3    2.29    0.60
   7  12  -3    9.58    0.98
   5  12  -3    3.64    0.64
   3  12  -3    8.12    0.90
   3  12  -3    9.02    0.96
   1  12  -3    7.23    0.85
   1  12  -3    8.26    0.89
  -1  12  -3    2.66    0.58
  -1  12  -3    2.64    0.62
  -3 -12  -3    0.28    0.47
  -3  12  -3    0.66    0.47
  -5 -12  -3   12.88    1.13
   5  12   3   14.93    1.19
   7  12   3   23.06    1.39
  -7 -12  -3   23.38    1.54
  -9 -12  -3   14.35    1.19
 -11 -12  -3   -0.08    0.46
 -13 -12  -3    0.46    0.36
 -14 -13   3    3.61    0.46
  14  13  -3    3.40    0.43
  12  13  -3    0.34    0.42
 -12 -13   3   -0.08    0.37
  10  13  -3    1.25    0.55
 -10 -13   3    0.44    0.39
   8  13  -3    2.48    0.62
   8  13  -3    2.84    0.70
   6  13  -3    0.25    0.48
   6  13  -3    0.11    0.51
   4  13  -3    0.97    0.48
   4  13  -3    1.09    0.54
   2  13  -3    2.41    0.63
   2  13  -3    1.92    0.55
   0  13  -3    8.22    0.96
   0  13  -3    4.82    0.74
  -2  13  -3    9.09    0.94
  -4 -13  -3   -0.04    0.52
   4  13   3   -0.01    0.47
  -6 -13  -3    3.94    0.71
   6  13   3    3.39    0.65
  -8 -13  -3    8.84    0.95
 -10 -13  -3   -0.24    0.42
 -12 -13  -3    0.23    0.34
  13  14  -3    0.44    0.29
  11  14  -3    0.20    0.39
   9  14  -3    9.47    0.98
   7  14  -3   27.43    1.53
   7  14  -3   27.09    1.58
   5  14  -3   10.65    1.07
   5  14  -3   10.42    1.04
   3  14  -3   10.94    1.04
   3  14  -3   11.53    1.10
   1  14  -3    9.90    1.01
   1  14  -3    9.35    0.97
   1  14   3    5.96    0.86
   1  14   3    6.58    0.83
  -1  14  -3    6.00    0.80
  -1  14  -3    6.37    0.81
   3  14   3    1.36    0.58
  -5 -14  -3    1.08    0.50
   5  14   3    0.56    0.44
  -7 -14  -3    1.14    0.52
   7  14   3    0.76    0.41
  -9 -14  -3    0.31    0.40
 -11 -14  -3    2.07    0.43
  12  15  -3    1.16    0.34
  10  15  -3    2.40    0.52
   8  15  -3    0.46    0.49
   6  15  -3    0.38    0.50
   6  15  -3    0.04    0.48
   4  15  -3    2.62    0.65
   4  15  -3    2.78    0.66
   2  15  -3    1.17    0.52
   2  15  -3    1.26    0.55
   0  15   3    1.30    0.59
   0  15  -3    1.83    0.57
   0  15  -3    1.38    0.51
   2  15   3    2.14    0.65
   2  15   3    1.50    0.50
  -2  15  -3    1.40    0.52
   4  15   3   -0.21    0.44
   4  15   3   -0.39    0.48
   6  15   3   -0.63    0.44
  -6 -15  -3    0.05    0.40
  -8 -15  -3    0.32    0.35
 -10 -15  -3    0.67    0.31
  10  15   3    0.33    0.31
   9  16  -3    1.49    0.44
   7  16  -3    0.12    0.41
  -5  16   3    0.62    0.44
   5  16  -3    0.93    0.49
   5  16  -3    0.32    0.42
   3  16  -3   -0.11    0.44
   3  16  -3   -0.38    0.48
  -3  16   3    0.11    0.41
   1  16  -3    0.47    0.41
  -1  16   3   -0.26    0.48
   1  16  -3    0.06    0.41
  -1  16  -3    3.74    0.62
  -1  16  -3    3.84    0.61
   1  16   3    4.23    0.73
   3  16   3    0.61    0.46
   3  16   3    0.62    0.41
   5  16   3    6.63    0.72
   5  16   3    6.92    0.73
   7  16   3   -0.19    0.35
   9  16   3    3.70    0.43
   8  17  -3   -0.32    0.32
   6  17  -3   -0.08    0.38
   4  17  -3    6.56    0.71
   4  17  -3    6.65    0.71
  -4  17   3    5.85    0.65
   2  17  -3    0.23    0.36
   2  17  -3   -0.10    0.39
  -2  17   3    0.00    0.39
   0  17  -3    7.66    0.73
   0  17  -3    8.49    0.75
   0  17   3    6.63    0.74
   2  17   3    0.32    0.40
   4  17   3    1.37    0.38
   4  17   3    1.23    0.39
   6  17   3    0.02    0.26
   5  18  -3    0.08    0.29
  -3  18   3    0.14    0.29
   3  18  -3    0.41    0.29
   1  18  -3   -0.03    0.29
  -1  18   3   -0.22    0.31
   1  18   3    1.15    0.37
   3  18   3    0.93    0.34
  20   0  -4    1.80    0.46
 -18   0   4   38.08    1.72
  16   0  -4    1.76    0.56
 -16   0   4    1.92    0.57
 -14   0   4   43.96    2.03
  14   0  -4   46.87    1.94
 -14   0   4   46.13    1.91
 -12   0   4   72.91    4.47
 -10   0   4  764.77   12.94
 -10   0   4  806.02   12.09
  -8   0   4   56.36    2.99
  -6   0   4  937.65   10.03
  -4   0   4  294.27    4.81
  -2   0   4 2716.52   13.69
   0   0   4 6656.62   24.45
   0   0  -4 6883.53   21.41
  -2   0  -4  394.81    5.02
  -4   0  -4 2649.97   14.48
  -4   0  -4 2572.81   19.86
  -6   0  -4   25.29    2.42
  -8   0  -4  296.84    8.97
 -10   0  -4   23.41    3.11
 -12   0  -4    2.92    0.74
 -14   0  -4   48.06    2.07
  16   0   4    0.20    0.35
 -16   0  -4    0.08    0.45
 -18   0  -4    0.37    0.30
 -19   1   4    4.37    0.63
 -19  -1   4    4.58    0.62
  17   1  -4   16.60    1.19
 -17   1   4   15.09    1.21
 -17  -1   4   16.95    1.24
  15   1  -4   -0.33    0.44
 -15  -1   4    0.06    0.44
 -15  -1   4   -0.38    0.51
 -15   1   4    0.11    0.45
  13   1  -4   -0.13    0.46
 -13   1   4    0.25    0.40
 -13   1   4    0.16    0.38
 -13  -1   4    0.18    0.83
 -13  -1   4    0.22    0.38
 -11  -1   4   51.12    3.34
  -9  -1   4  184.38    5.60
  -9  -1   4  186.05    5.95
  -9   1   4  185.05    5.80
  -7   1   4    7.34    1.08
  -7  -1   4    7.03    1.14
  -5  -1   4  333.86    5.69
  -5   1   4  325.24    5.35
  -3   1   4  236.14    4.36
  -3  -1   4  233.47    3.82
  -1  -1   4 2442.81   11.98
  -1   1   4 2419.71   14.69
   1  -1  -4 2395.36   10.14
  -1  -1  -4 2338.35   13.25
   1  -1   4 2319.36   14.10
   1   1   4 2306.56   15.64
  -3  -1  -4  295.98    5.19
  -3   1  -4  297.39    6.25
  -5  -1  -4   51.63    2.49
  -5   1  -4   50.30    3.07
  -7   1  -4  166.99    6.38
  -7  -1  -4  164.06    6.40
  -9   1  -4    3.60    1.35
  -9  -1  -4    3.68    1.38
 -11   1  -4   64.90    2.34
 -11   1  -4   56.50    2.05
 -11  -1  -4   61.20    2.40
 -13   1  -4   22.49    1.43
 -13  -1  -4   23.86    1.57
 -15   1  -4    0.00    0.45
 -15  -1  -4   -0.32    0.60
 -15   1  -4    0.07    0.50
  17   1   4    0.10    0.32
 -17  -1  -4   -0.33    0.38
 -17   1  -4   -0.19    0.36
  20   2  -4    0.29    0.31
  20  -2  -4    0.56    0.36
 -18   2   4    3.47    0.65
  18   2  -4    3.79    0.62
 -18  -2   4    3.59    0.63
 -16  -2   4    1.09    0.52
  16   2  -4    0.95    0.52
 -16   2   4    0.70    0.52
 -16  -2   4    0.64    0.51
 -14   2   4   -0.28    0.52
 -14  -2   4   -0.21    0.49
  14   2  -4   -0.07    0.46
 -12   2   4   11.39    1.91
 -12  -2   4   10.68    1.72
 -12  -2   4    9.11    1.59
 -10  -2   4   64.69    3.68
 -10  -2   4   65.44    3.92
  -8   2   4   36.43    2.42
  -8  -2   4   35.42    2.45
  -8  -2   4   36.10    2.50
  -6   2   4    4.63    0.82
  -6  -2   4    5.01    1.00
  -6   2   4    4.64    0.48
  -4   2   4  101.61    2.61
  -4   2   4  100.14    3.10
  -4  -2   4  102.44    3.07
  -2  -2   4  141.62    2.63
  -2   2   4  139.38    3.60
   2  -2  -4  140.25    3.35
   0   2   4    2.32    0.74
   0  -2  -4    3.37    0.58
   0  -2  -4    2.33    0.69
  -2  -2  -4   27.10    1.14
  -2   2  -4   28.42    1.90
   2   2   4   23.77    1.87
  -2  -2  -4   24.13    1.66
  -4  -2  -4   40.85    2.33
  -4   2  -4   43.51    2.62
  -6  -2  -4    1.92    0.76
  -6   2  -4    1.79    0.94
  -8   2  -4  144.81    6.32
 -10  -2  -4   41.77    4.00
 -10   2  -4   45.66    4.08
 -12   2  -4    2.52    0.63
 -12  -2  -4    3.73    0.85
 -14   2  -4    0.66    0.48
 -14  -2  -4    0.55    0.58
 -16  -2  -4   -0.91    0.61
 -16   2  -4   -0.08    0.39
  19  -3  -4    1.87    0.47
 -19  -3   4    2.34    0.45
  19   3  -4    2.37    0.50
  17   3  -4    8.13    0.91
 -17  -3   4    8.34    0.88
 -17   3   4    7.97    0.93
 -17  -3   4    7.92    0.88
  15   3  -4   57.36    2.24
 -15   3   4   59.47    2.34
 -15  -3   4   56.75    2.24
  13   3  -4    0.01    0.46
 -13  -3   4   -0.06    0.39
 -13   3   4   -0.11    0.46
 -11  -3   4    1.70    0.96
 -11   3   4    2.29    1.08
  -9  -3   4    4.32    1.18
  -9  -3   4    2.74    0.93
  -7   3   4  170.61    4.57
  -7  -3   4  169.68    4.99
  -7  -3   4  174.78    5.19
  -5  -3   4    3.04    0.78
  -5   3   4    3.15    0.61
  -3   3   4   86.72    2.99
   3  -3  -4   83.46    3.00
  -3   3   4   82.27    2.02
  -1   3   4  678.53    8.72
  -1  -3   4  682.61    4.92
   1  -3  -4  671.72    8.38
   1   3   4 1918.45   15.60
  -1  -3  -4 1943.93   11.98
  -1  -3  -4 1913.85   14.87
   1  -3   4 1914.34    7.13
   3   3   4  134.66    4.62
  -3  -3  -4  132.50    4.27
  -3   3  -4  138.48    4.46
  -3  -3  -4  141.11    3.05
  -5  -3  -4  119.62    4.53
  -5   3  -4  119.85    4.82
  -7  -3  -4    1.57    0.82
  -7   3  -4    1.26    0.82
  -9   3  -4  104.24    5.81
 -11   3  -4   17.27    1.30
 -11  -3  -4   17.51    1.36
 -13  -3  -4   18.85    1.42
 -13   3  -4   16.05    1.30
 -15  -3  -4    3.72    0.74
 -15   3  -4    4.70    0.74
 -17  -3  -4    0.51    0.41
  17   3   4    0.01    0.33
 -17   3  -4    0.25    0.31
 -18  -4   4    1.42    0.52
  18  -4  -4    0.91    0.44
  18   4  -4    1.15    0.47
 -18  -4   4    1.48    0.46
  16   4  -4   31.47    1.71
 -16  -4   4   30.14    1.64
 -16   4   4   29.78    1.70
 -16  -4   4   33.95    1.69
  14   4  -4   -0.16    0.52
 -14  -4   4    0.90    0.53
 -14   4   4    0.19    0.46
 -12   4   4  122.87    3.15
  12   4  -4  119.52    3.05
 -12  -4   4  115.17    2.96
 -10   4   4   58.24    3.83
 -10  -4   4   54.08    3.66
 -10  -4   4   54.97    3.62
  -8  -4   4  211.74    6.10
  -8  -4   4  204.74    6.06
  -6  -4   4    1.51    0.74
   6  -4  -4    0.17    0.67
  -6  -4   4    0.81    0.69
  -4   4   4 1293.80   12.00
   4  -4  -4 1302.37   13.28
  -4  -4   4 1307.37   11.64
  -4   4   4 1325.31    8.01
  -4  -4   4 1321.97   12.03
  -2   4   4   31.67    1.95
  -2  -4   4   33.47    1.69
   2  -4  -4   33.08    2.03
  -2   4   4   29.47    0.95
   0  -4  -4 1571.71   12.61
   0  -4  -4 1591.86   14.28
   0  -4   4 1568.50    8.84
   2  -4   4   78.49    2.34
   2   4   4   81.90    3.61
  -2  -4  -4   78.80    3.48
  -2  -4  -4   80.08    2.84
  -4  -4  -4   37.00    2.65
   4   4   4   33.17    2.61
  -6  -4  -4    1.00    0.77
  -6   4  -4    0.17    0.73
  -8   4  -4   33.16    3.10
  -8  -4  -4   36.09    3.14
 -10  -4  -4    2.85    0.71
 -10   4  -4    3.55    0.77
 -10  -4  -4    2.58    0.63
 -12  -4  -4   11.80    1.16
 -12  -4  -4   11.09    1.05
 -12   4  -4   12.05    1.12
 -14  -4  -4    2.34    0.67
 -14   4  -4    3.34    0.67
 -16  -4  -4   -0.94    0.61
  16   4   4    0.02    0.38
 -16   4  -4    0.07    0.35
  19  -5  -4    0.51    0.32
  19   5  -4   -0.06    0.35
  17  -5  -4   -0.19    0.41
 -17  -5   4   -0.21    0.47
  17   5  -4    0.17    0.45
  15   5  -4   16.61    1.28
 -15  -5   4   15.86    1.23
 -15   5   4   13.96    1.28
  13   5  -4   12.55    1.10
 -13   5   4   12.26    1.13
 -13  -5   4   12.10    1.08
 -11   5   4    6.47    1.55
  -9  -5   4    1.20    0.73
  -9  -5   4    1.49    0.84
  -9   5   4    1.11    0.81
  -7  -5   4  642.08   10.61
  -7  -5   4  663.86   10.32
   5  -5  -4 1201.79   13.99
  -5  -5   4 1173.43   12.73
  -5  -5   4 1217.83   12.25
  -3  -5   4   60.89    2.47
   3  -5  -4   67.37    3.15
  -3   5   4   61.20    2.79
  -3  -5   4   63.57    2.64
   1  -5  -4  256.32    5.74
  -1   5   4  269.16    5.80
   1  -5  -4  276.79    6.31
  -1  -5   4  267.46    4.59
  -1  -5  -4    1.84    0.87
   1   5   4    1.62    0.75
  -1  -5  -4    2.39    0.79
  -3  -5  -4   14.59    1.75
   3   5   4   14.45    1.80
  -5  -5  -4  164.34    6.12
   5   5   4  160.98    6.19
  -7  -5  -4  147.35    6.34
   7   5   4  134.45    6.44
   9   5   4    2.35    1.19
 -11   5  -4   65.48    2.35
 -11  -5  -4   67.18    2.48
 -11  -5  -4   70.06    2.57
 -11   5  -4   70.05    2.46
 -13  -5  -4   32.67    1.73
 -13   5  -4   32.29    1.67
 -13  -5  -4   28.94    1.62
 -15  -5  -4   -0.25    0.58
 -15   5  -4   -0.19    0.42
  17   5   4    7.02    0.62
 -17  -5  -4    7.72    0.69
  18  -6  -4    0.21    0.35
  18   6  -4    0.61    0.42
 -18  -6   4    0.27    0.42
  16  -6  -4   16.16    1.15
  16   6  -4   15.73    1.23
 -16  -6   4   18.32    1.29
 -14   6   4   36.88    1.90
  14   6  -4   37.12    1.85
 -14  -6   4   41.11    1.91
 -12  -6   4    9.34    0.93
 -12   6   4    7.39    0.88
  12   6  -4    8.30    0.90
 -10   6   4    8.49    1.67
 -10  -6   4    7.88    1.58
  -8  -6   4   80.55    3.99
  -8   6   4   81.56    4.17
  -6  -6   4   25.23    2.17
  -6   6   4   24.85    2.11
   6  -6  -4   24.80    2.26
  -6  -6   4   24.38    1.97
  -4  -6   4  523.63    8.53
   4  -6  -4  542.29    9.83
  -4  -6   4  546.30    7.99
  -4   6   4  532.70    8.57
   2  -6  -4  115.22    4.35
  -2   6   4  113.14    3.86
  -2   6   4  129.64    3.06
   2  -6  -4  130.47    4.69
   0  -6  -4  267.28    6.43
   0  -6   4  269.32    4.82
   0  -6  -4  282.14    7.04
   0   6   4  275.26    6.39
  -2  -6  -4   20.22    1.84
  -2  -6  -4   19.10    2.09
   2   6   4   17.38    1.86
   4   6   4   39.18    3.11
  -4  -6  -4   39.81    3.13
   6   6   4    0.58    0.87
  -6  -6  -4   -0.73    0.95
  -8  -6  -4   12.94    2.24
   8   6   4   10.30    2.07
 -10  -6  -4   21.76    1.44
 -10  -6  -4   19.28    1.44
 -10   6  -4   21.12    1.42
 -12  -6  -4    6.75    0.89
 -12  -6  -4    6.88    0.93
 -14   6  -4   -0.39    0.47
 -14  -6  -4   -0.54    0.54
 -14  -6  -4    0.23    0.45
  16   6   4    1.17    0.42
  19   7  -4    2.31    0.39
 -17  -7   4    0.70    0.46
  17   7  -4    0.55    0.45
  15  -7  -4   21.07    1.30
  15   7  -4   19.37    1.35
 -15  -7   4   18.17    1.32
  13   7  -4    0.59    0.48
 -13  -7   4    0.18    0.50
  11   7  -4   33.18    1.67
 -11  -7   4   33.22    1.68
  -9  -7   4    8.89    1.57
  -9   7   4   10.86    1.75
  -7  -7   4    0.49    0.73
   7  -7  -4   -0.14    0.76
  -7   7   4    2.02    0.91
   5  -7  -4   47.61    3.25
  -5   7   4   53.31    2.85
  -5  -7   4   54.38    2.82
  -3  -7   4    1.42    0.60
   3  -7  -4    0.43    0.72
  -3   7   4    0.60    0.46
  -1  -7   4  482.29    7.67
   1  -7  -4  507.84    9.96
  -1   7   4  493.74    8.35
  -1  -7  -4  994.01   13.63
   1   7   4 1034.46   13.15
  -1  -7  -4 1035.85   15.01
   3   7   4   90.85    4.48
  -3  -7  -4   86.83    4.68
  -5  -7  -4    0.89    0.89
   5   7   4    0.42    0.80
  -7  -7  -4   44.32    3.94
   7   7   4   44.88    3.98
  -9  -7  -4   61.95    2.26
  -9   7  -4   53.62    2.12
  -9  -7  -4   59.35    2.42
 -11  -7  -4   14.94    1.19
 -11  -7  -4   13.67    1.27
 -13  -7  -4    1.09    0.52
 -13  -7  -4    1.24    0.57
 -15  -7  -4    0.73    0.41
  15   7   4    1.14    0.47
 -15  -7  -4    1.10    0.42
  18   8  -4    1.56    0.41
 -18  -8   4    1.82    0.44
 -16  -8   4    4.16    0.75
  16   8  -4    3.96    0.68
  14   8  -4   23.79    1.50
 -14  -8   4   24.69    1.51
  12   8  -4   20.98    1.40
 -12  -8   4   21.23    1.40
 -10  -8   4    0.52    0.44
  10   8  -4    0.67    0.43
  -8   8   4   10.53    1.75
   8  -8  -4   11.67    2.02
   6  -8  -4  111.69    5.43
  -6   8   4  112.01    4.65
   4  -8  -4   55.44    3.71
  -2  -8   4   47.73    2.87
   2  -8  -4   46.93    3.30
   2  -8  -4   39.69    3.02
   0  -8  -4   32.10    2.82
   0  -8  -4   72.59    4.02
  -2  -8  -4   13.13    1.85
   2   8   4   15.49    1.86
  -2  -8  -4   13.81    2.00
   4   8   4  287.06    8.58
  -4  -8  -4  252.23    8.76
  -6  -8  -4  116.09    6.37
  -8   8  -4  186.93    3.62
  -8  -8  -4  177.35    4.13
 -10  -8  -4   95.17    2.81
 -10   8  -4   93.87    2.66
 -10  -8  -4   92.31    3.08
 -12  -8  -4    3.06    0.72
 -12  -8  -4    3.81    0.66
  14   8   4    0.16    0.39
 -14  -8  -4    0.23    0.40
 -14  -8  -4    0.17    0.41
  16   8   4    1.25    0.33
  17   9  -4    9.63    0.77
 -17  -9   4    8.11    0.74
  15   9  -4    9.00    0.92
 -15  -9   4    8.78    0.93
  13   9  -4    1.76    0.60
  13   9  -4    1.09    0.44
 -13  -9   4    0.70    0.51
  11   9  -4    4.50    0.74
 -11  -9   4    3.93    0.72
   9   9  -4   46.29    1.94
  -9  -9   4   48.82    1.92
  -7  -9   4  177.95    7.09
   7  -9  -4  182.19    7.45
  -5  -9   4  216.93    7.34
   5  -9  -4  215.15    7.80
   3  -9  -4   28.92    2.81
  -3  -9   4   36.36    2.87
   1  -9  -4    9.33    1.70
   1  -9  -4    9.48    1.67
  -1  -9  -4  321.53    9.09
  -1  -9  -4  342.15    9.59
  -3  -9  -4   63.75    4.13
  -3  -9  -4   63.92    4.56
   3  -9   4   62.52    4.02
  -5  -9  -4    8.68    2.03
  -7  -9  -4   95.18    2.98
  -9   9  -4   61.80    2.15
  -9  -9  -4   56.12    2.39
 -11  -9  -4    0.77    0.56
 -11  -9  -4    0.80    0.46
 -13  -9  -4    0.55    0.49
  13   9   4    0.10    0.37
 -13  -9  -4    0.15    0.39
  15   9   4    2.70    0.45
 -15  -9  -4    2.45    0.44
  16  10  -4    0.95    0.42
 -16 -10   4    1.66    0.50
  14  10  -4    1.95    0.57
 -14 -10   4    2.18    0.59
  12  10  -4   24.50    1.49
 -12 -10   4   23.26    1.40
  10  10  -4   14.33    1.15
 -10 -10   4   14.01    1.12
   8  10  -4   11.38    1.02
   6 -10  -4   12.18    2.08
  -6 -10   4   11.35    2.00
  -4 -10   4   26.07    2.72
   4 -10  -4   22.22    2.66
   2 -10  -4    2.68    1.15
   0 -10  -4   18.05    2.42
   0 -10  -4   18.13    2.37
  -2 -10  -4   43.18    3.66
  -2 -10  -4   43.72    3.82
  -4 -10  -4    4.49    0.73
  -6 -10  -4   34.41    1.81
  -8 -10  -4   10.38    1.11
 -10 -10  -4    0.18    0.58
  12  10   4    4.26    0.64
 -12 -10  -4    4.28    0.72
  14  10   4    0.80    0.33
 -14 -10  -4    0.62    0.38
  15  11  -4    0.96    0.41
 -15 -11   4    0.37    0.41
  13  11  -4   -0.02    0.42
  13  11  -4   -0.04    0.39
  13  11  -4    0.14    0.38
 -13 -11   4   -0.01    0.43
 -11 -11   4    1.82    0.56
  -9 -11   4    1.34    0.52
   7  11  -4    0.98    0.44
   5  11  -4    0.31    0.39
   3  11  -4    0.27    0.41
   3  11  -4    0.46    0.38
   1 -11  -4   47.07    3.83
   1 -11  -4   43.28    3.78
  -1 -11  -4  338.27   10.58
  -1  11  -4  371.92    5.43
  -1 -11  -4  341.30   10.75
  -3 -11  -4  221.11    4.24
  -3  11  -4  213.91    4.15
   5  11   4    1.25    0.53
  -5 -11  -4   -0.52    0.61
  -7 -11  -4    0.39    0.51
  -9 -11  -4   13.08    1.19
 -11 -11  -4    7.16    0.89
 -13 -11  -4   -0.08    0.37
 -14 -12   4    0.39    0.38
  12  12  -4    1.66    0.52
 -12 -12   4    0.83    0.45
 -10 -12   4    1.97    0.51
   8  12  -4    0.69    0.45
   6  12  -4   12.79    1.15
   6  12  -4   13.34    1.12
   4  12  -4   33.89    1.70
   4  12  -4   34.43    1.79
   2  12  -4   56.03    2.23
   2  12  -4   58.73    2.18
   0  12  -4   17.91    1.29
   0  12  -4   19.69    1.27
  -2 -12  -4   92.39    2.78
  -2  12  -4   91.29    2.77
   4  12   4   14.18    1.17
  -4 -12  -4   13.94    1.16
  -4  12  -4   15.19    1.16
  -6 -12  -4    3.80    0.69
   6  12   4    2.99    0.59
  -8 -12  -4    2.59    0.70
 -10 -12  -4    6.41    0.83
 -12 -12  -4    0.32    0.38
  13  13  -4   -0.20    0.34
  13  13  -4   -0.08    0.33
 -13 -13   4    0.12    0.34
  11  13  -4    4.04    0.67
   9  13  -4   -0.12    0.46
   7  13  -4    1.96    0.61
   7  13  -4    1.85    0.64
   5  13  -4   59.16    2.26
   5  13  -4   57.24    2.29
   3  13  -4   27.10    1.56
   3  13  -4   25.40    1.58
   1  13  -4   17.40    1.25
   1  13  -4   15.65    1.24
  -1  13  -4    0.63    0.48
   3  13   4   24.87    1.53
  -3 -13  -4   27.06    1.57
  -3  13  -4   26.35    1.52
  -5 -13  -4    0.56    0.53
   5  13   4    1.38    0.50
  -7 -13  -4    1.49    0.57
   7  13   4    1.29    0.47
  -9 -13  -4    0.88    0.49
 -11 -13  -4    0.14    0.37
  12  14  -4    3.97    0.55
  12  14  -4    3.73    0.53
  10  14  -4    2.62    0.60
   8  14  -4    3.35    0.68
   6  14  -4   28.31    1.56
   6  14  -4   28.24    1.63
   4  14  -4    0.09    0.52
   4  14  -4    0.87    0.55
   2  14  -4    3.77    0.73
   2  14  -4    3.44    0.69
   0  14  -4   34.35    1.70
   0  14  -4   31.57    1.72
  -2  14  -4    0.79    0.49
   2  14   4    1.15    0.54
   4  14   4   21.35    1.34
  -4 -14  -4   22.96    1.39
  -6 -14  -4    0.84    0.48
   6  14   4    0.30    0.43
  -8 -14  -4    0.62    0.46
 -10 -14  -4    0.55    0.35
  11  15  -4    1.68    0.42
   9  15  -4    0.66    0.41
   7  15  -4    0.73    0.47
   5  15  -4   -0.39    0.49
   5  15  -4   -0.34    0.54
   3  15  -4   25.14    1.47
   3  15  -4   25.70    1.56
   1  15  -4   23.41    1.45
   1  15  -4   24.93    1.44
  -1  15  -4   -0.06    0.48
   1  15   4   -0.31    0.49
  -3  15  -4    0.36    0.41
   3  15   4    0.12    0.40
   3  15   4    0.33    0.46
  -5 -15  -4   12.59    0.96
   5  15   4   12.70    0.97
   7  15   4    6.47    0.62
  -7 -15  -4    7.54    0.72
  -9 -15  -4    2.42    0.43
  10  16  -4    3.91    0.51
   8  16  -4   -0.08    0.40
   6  16  -4   -0.62    0.54
  -6  16   4    0.37    0.41
   4  16  -4    5.34    0.76
   4  16  -4    5.48    0.73
  -4  16   4    4.92    0.69
   2  16  -4    3.16    0.63
   2  16  -4    3.50    0.61
  -2  16   4    3.62    0.67
   0  16  -4   -0.11    0.38
   0  16   4   -0.31    0.49
   0  16  -4    0.41    0.43
  -2  16  -4    1.40    0.47
   2  16   4    0.55    0.45
   4  16   4    0.45    0.42
   4  16   4    0.24    0.37
   6  16   4    1.69    0.42
   6  16   4    2.13    0.42
   8  16   4    5.14    0.50
   9  17  -4    0.14    0.27
   7  17  -4   -0.07    0.36
   5  17  -4    0.17    0.38
  -5  17   4    0.34    0.33
   3  17  -4   -0.12    0.40
  -3  17   4    0.09    0.36
   1  17  -4    2.72    0.54
  -1  17   4    2.72    0.56
   1  17  -4    2.71    0.49
  -1  17  -4    3.01    0.51
   1  17   4    2.97    0.56
   3  17   4   -0.06    0.35
   5  17   4    0.99    0.32
   5  17   4    1.22    0.33
   6  18  -4   -0.25    0.28
   4  18  -4    2.76    0.44
  -4  18   4    2.34    0.39
  -2  18   4    0.52    0.31
   2  18  -4    0.85    0.36
   0  18   4    0.51    0.32
   2  18   4    2.10    0.39
 -19   0   5   -0.07    0.38
 -17   0   5   -0.13    0.43
 -15   0   5   -0.13    0.53
  15   0  -5    0.15    0.40
 -15   0   5   -0.05    0.45
 -13   0   5    0.29    0.42
 -13   0   5    0.22    0.38
 -11   0   5   -0.82    0.85
 -11   0   5   -0.25    0.74
  -9   0   5   -0.31    0.69
  -7   0   5    0.37    0.63
  -5   0   5    0.26    0.55
  -3   0   5    0.26    0.49
  -1   0   5    0.02    0.53
  -1   0  -5   -0.21    0.57
   1   0   5    2.57    0.79
  -3   0  -5    0.10    0.73
   3   0   5    0.19    0.65
  -3   0  -5    0.35    0.47
  -5   0  -5   -0.04    0.85
  -7   0  -5   -0.50    1.05
  -9   0  -5   -0.25    1.10
 -11   0  -5    2.38    0.79
 -11   0  -5    2.39    0.74
 -13   0  -5    0.16    0.58
 -15   0  -5   -0.40    0.55
 -17   0  -5   -0.14    0.30
  20  -1  -5    0.30    0.37
  20   1  -5    0.15    0.35
 -18  -1   5    5.93    0.76
  18   1  -5    6.98    0.75
 -18   1   5    5.41    0.72
  16   1  -5    5.25    0.76
 -16  -1   5    4.97    0.76
 -16   1   5    4.36    0.73
 -16  -1   5    4.78    0.77
 -14  -1   5   -0.09    0.52
  14   1  -5    0.38    0.42
 -14   1   5    0.56    0.42
 -14  -1   5    0.17    0.42
 -14   1   5    0.60    0.43
 -12  -1   5   -0.15    0.77
 -10  -1   5  352.19    8.37
 -10  -1   5  338.57    8.61
 -10   1   5  343.82    8.48
  -8  -1   5    0.32    0.71
  -8   1   5    1.43    0.77
  -6   1   5  539.84    7.66
  -6  -1   5  533.48    7.93
  -4   1   5   22.30    1.59
  -2  -1   5  726.70    7.34
  -2   1   5  707.16    8.47
   0   1   5 1510.10   13.51
   0  -1   5 1487.08   12.01
   2   1   5  281.38    6.34
   2  -1   5  269.02    5.78
  -2  -1  -5  280.61    5.97
  -2  -1  -5  285.08    5.30
  -2   1  -5  295.57    6.16
  -4  -1  -5   10.71    1.20
  -4  -1  -5    9.96    1.53
  -4   1  -5   11.59    1.60
  -6   1  -5   19.68    2.28
  -6  -1  -5   22.38    2.42
  -8   1  -5   43.93    3.71
  -8  -1  -5   43.27    3.71
 -10   1  -5   54.41    2.13
 -10  -1  -5   51.88    2.11
 -10   1  -5   50.85    1.98
 -12   1  -5   15.62    1.31
 -12  -1  -5   16.53    1.39
 -14   1  -5    1.69    0.58
 -14  -1  -5    3.04    0.71
 -16  -1  -5    0.29    0.43
 -16  -1  -5   -0.79    0.52
 -16   1  -5   -0.14    0.37
  19  -2  -5    0.99    0.46
  19   2  -5    0.53    0.36
 -19  -2   5    1.05    0.42
  17   2  -5   21.25    1.36
 -17  -2   5   20.71    1.28
 -17   2   5   20.04    1.35
 -17  -2   5   20.10    1.32
 -15   2   5    0.56    0.52
  15   2  -5    0.33    0.45
 -15  -2   5    0.27    0.43
 -15  -2   5    0.65    0.51
  13   2  -5   13.16    1.06
 -13  -2   5   14.12    1.09
 -13   2   5   13.25    1.12
 -11  -2   5   11.40    1.75
 -11  -2   5   12.19    1.90
  -9   2   5  103.04    4.30
  -9  -2   5  104.33    4.41
  -9  -2   5  100.82    4.41
  -7   2   5  157.13    4.42
  -7  -2   5  163.09    4.89
  -5   2   5  104.98    3.55
  -5   2   5  104.98    3.01
  -3   2   5  796.30    9.34
  -3  -2   5  759.91    7.28
  -1  -2   5    6.99    0.77
   1  -2  -5    6.78    0.83
  -1   2   5    6.79    1.10
   1  -2  -5    7.18    0.71
   1   2   5  167.28    4.97
   1  -2   5  173.33    4.19
  -1  -2  -5  158.55    4.24
  -1  -2  -5  166.53    3.18
  -3   2  -5  469.88    8.66
   3  -2   5  456.99    7.66
  -3  -2  -5  452.65    7.65
   3   2   5  469.32    8.90
  -5  -2  -5   45.98    2.70
  -5   2  -5   42.55    3.08
  -7  -2  -5   46.15    3.65
  -7   2  -5   45.08    3.58
  -9  -2  -5    3.32    1.40
  -9   2  -5    4.84    1.64
 -11  -2  -5   57.73    2.40
 -11   2  -5   60.97    2.27
 -13   2  -5    3.50    0.69
 -13  -2  -5    3.21    0.83
 -15  -2  -5    5.22    0.76
 -15   2  -5    6.00    0.78
 -17  -2  -5    0.03    0.32
  17   2   5   -0.02    0.28
 -17   2  -5    0.35    0.31
  20   3  -5    2.21    0.42
  20  -3  -5    1.73    0.40
  18  -3  -5    1.95    0.57
  18   3  -5    1.73    0.52
 -18  -3   5    1.96    0.50
  16   3  -5   45.31    2.00
 -16  -3   5   41.78    1.88
 -16   3   5   41.38    1.96
 -16  -3   5   47.68    1.98
  14   3  -5    3.61    0.68
 -14  -3   5    3.87    0.73
 -14   3   5    3.68    0.73
 -12  -3   5    0.23    0.98
 -12   3   5    1.54    1.16
 -10  -3   5    1.79    0.85
 -10  -3   5    1.27    0.74
  -8   3   5   52.32    2.79
  -8  -3   5   52.59    3.16
  -8  -3   5   51.79    3.05
  -6  -3   5  150.03    4.43
  -6   3   5  147.44    3.79
  -4   3   5  124.96    2.97
  -4   3   5  128.69    4.02
   4  -3  -5  135.51    4.15
  -2   3   5  618.55    9.00
   2  -3  -5  623.71    4.50
   2  -3  -5  637.46    8.24
   0   3   5  102.76    3.92
   0  -3   5  116.11    2.75
   0  -3  -5  110.62    3.15
   0  -3  -5  110.44    3.74
   2  -3   5 1110.36   10.72
   2   3   5 1085.25   13.46
  -2  -3  -5 1102.73    8.90
  -4  -3  -5 1209.21   14.06
   4   3   5 1172.27   15.53
  -4   3  -5 1193.08   15.05
  -6  -3  -5   47.52    3.12
   6   3   5   46.48    3.58
  -6   3  -5   51.26    3.60
  -8   3  -5    3.52    1.32
 -10  -3  -5   98.42    2.95
 -10   3  -5  103.09    2.97
 -12  -3  -5   11.04    1.18
 -14   3  -5    0.32    0.43
 -14  -3  -5   -0.06    0.60
  16   3   5    0.56    0.44
 -16   3  -5   -0.30    0.36
  19  -4  -5    0.30    0.36
  19   4  -5    0.02    0.33
  19   4  -5    0.25    0.35
  17   4  -5    3.27    0.67
 -17  -4   5    2.98    0.64
 -17   4   5    2.95    0.65
 -15  -4   5   13.25    1.17
  15   4  -5   12.97    1.13
 -15   4   5   12.78    1.16
  13   4  -5   31.66    1.67
 -13  -4   5   32.30    1.64
 -13   4   5   34.46    1.78
 -11   4   5    2.22    1.05
 -11  -4   5    3.80    1.17
 -11  -4   5    3.23    1.18
  -9  -4   5    4.08    1.13
  -9  -4   5    2.33    0.91
  -7  -4   5    1.69    0.88
  -7   4   5    1.17    0.53
  -7  -4   5    1.12    0.74
  -5  -4   5    6.90    1.07
  -5   4   5    6.15    0.74
   5  -4  -5    6.26    1.13
  -5   4   5    7.08    1.13
  -5  -4   5    6.50    1.05
   3  -4  -5   15.11    1.51
  -3   4   5   15.24    1.55
  -3  -4   5   15.61    1.27
  -3   4   5   15.89    0.93
   1  -4  -5  321.57    6.75
  -1  -4   5  330.90    3.42
   1  -4  -5  315.52    6.05
  -1  -4   5  333.06    4.90
   1   4   5   73.12    3.54
   1  -4   5   82.23    2.25
  -1  -4  -5   76.34    2.83
  -1  -4  -5   76.88    3.46
   3  -4   5  921.70   10.16
   3   4   5  906.79   13.37
  -3  -4  -5  904.98   12.60
   5   4   5    3.36    1.15
  -5  -4  -5    3.78    1.06
   7   4   5   49.80    4.11
  -7  -4  -5   49.31    3.58
  -9   4  -5  137.17    3.32
  -9  -4  -5  139.87    3.33
 -11   4  -5   60.53    2.41
 -11  -4  -5   63.33    2.52
 -11  -4  -5   67.66    2.42
 -13   4  -5    0.64    0.51
 -13  -4  -5    0.59    0.66
 -15  -4  -5    0.77    0.53
 -15   4  -5    1.41    0.47
 -17  -4  -5    0.34    0.32
  17   4   5    0.29    0.27
  18   5  -5    1.80    0.51
  18  -5  -5    1.76    0.51
 -18  -5   5    2.22    0.53
  16  -5  -5   56.30    2.16
 -16  -5   5   57.89    2.20
  16   5  -5   53.17    2.17
  14   5  -5   22.20    1.45
 -14  -5   5   21.17    1.43
 -14   5   5   21.23    1.48
  12   5  -5    6.02    0.72
  12   5  -5    6.15    0.78
 -12  -5   5    5.59    0.79
 -12   5   5    5.71    0.81
 -10   5   5   29.74    2.83
 -10  -5   5   28.50    2.77
 -10  -5   5   30.28    2.79
  -8  -5   5  157.44    5.46
  -8  -5   5  167.59    5.78
  -6  -5   5   17.02    1.72
   6  -5  -5   19.47    1.98
  -6  -5   5   17.50    1.69
  -4  -5   5  247.09    5.48
   4  -5  -5  241.29    6.29
  -4   5   5  247.28    5.92
  -4  -5   5  245.16    5.47
  -2   5   5   66.03    3.14
   2  -5  -5   70.34    3.22
  -2  -5   5   65.57    2.51
   0   5   5   35.92    2.44
   0  -5  -5   37.18    2.25
   0  -5  -5   38.67    2.62
  -2  -5  -5   40.35    2.29
   2   5   5   40.54    2.83
   4   5   5   63.94    4.01
  -4  -5  -5   61.00    3.73
   6   5   5    2.52    1.26
  -6  -5  -5    0.51    0.79
   8   5   5   58.44    4.69
 -10  -5  -5   77.43    2.65
 -10   5  -5   75.13    2.57
 -12  -5  -5    0.36    0.46
 -12  -5  -5    0.72    0.57
 -14  -5  -5    4.90    0.77
 -14   5  -5    5.46    0.71
  16   5   5    0.49    0.37
  19  -6  -5   -0.15    0.28
  19   6  -5    0.22    0.33
  17   6  -5    8.80    0.92
 -17  -6   5    8.73    0.93
  17  -6  -5    9.38    0.87
  15  -6  -5   11.76    1.11
  15   6  -5    9.31    1.02
 -15  -6   5   11.26    1.08
  13   6  -5    6.58    0.79
  13   6  -5    6.54    0.88
 -13  -6   5    6.26    0.85
  11   6  -5   25.48    1.43
 -11  -6   5   26.63    1.47
 -11   6   5   24.89    1.47
 -11  -6   5   22.54    2.60
  -9  -6   5    4.31    1.14
  -9   6   5    4.68    1.24
  -7   6   5    2.74    0.94
  -7  -6   5    2.90    1.02
  -7  -6   5    2.44    0.88
   7  -6  -5    2.31    1.01
   5  -6  -5  207.05    6.41
  -5  -6   5  205.79    5.38
  -5  -6   5  204.14    5.64
   3  -6  -5  214.62    6.19
  -3   6   5  225.22    5.90
  -3  -6   5  231.85    5.37
  -1   6   5    5.31    1.07
   1  -6  -5    5.72    1.11
   1  -6  -5    6.68    1.36
   1   6   5   50.58    3.05
  -1  -6  -5   57.73    3.02
  -1  -6  -5   57.07    3.45
   3   6   5   44.46    3.28
  -3  -6  -5   50.12    2.83
  -3  -6  -5   47.14    3.38
   5   6   5   59.94    4.27
  -5  -6  -5   55.39    3.97
   7   6   5    1.81    1.19
  -7  -6  -5    2.40    1.11
  -9  -6  -5   20.18    1.37
  -9  -6  -5   18.83    1.44
  -9   6  -5   20.51    1.39
 -11  -6  -5    0.17    0.58
 -11  -6  -5    0.14    0.53
 -13  -6  -5   12.82    1.10
 -13  -6  -5   12.93    1.09
  15   6   5    0.03    0.39
 -15  -6  -5   -0.63    0.47
  18   7  -5   -0.04    0.35
 -18  -7   5   -0.31    0.40
  16  -7  -5    8.11    0.84
 -16  -7   5    9.52    1.00
  16   7  -5    8.33    0.94
 -14  -7   5   19.09    1.35
  14  -7  -5   20.72    1.33
  14   7  -5   17.99    1.34
  12   7  -5   12.05    1.09
 -12  -7   5   12.96    1.11
 -10  -7   5    4.28    1.24
 -10   7   5    4.21    1.27
  -8  -7   5   37.93    2.85
  -8   7   5   38.24    3.01
  -6   7   5  126.50    4.74
   6  -7  -5  129.38    5.52
  -6  -7   5  128.33    4.63
  -4   7   5   22.86    1.94
   4  -7  -5   23.88    2.34
  -4  -7   5   23.33    1.89
  -2   7   5   11.18    1.49
   2  -7  -5   11.74    1.67
   2  -7  -5   10.84    1.59
   0  -7  -5  264.15    7.05
   0   7   5  250.29    6.63
  -2  -7  -5   -0.18    0.67
  -2  -7  -5   -0.62    1.04
   2   7   5    1.71    0.88
   4   7   5  174.94    6.93
  -4  -7  -5  170.82    7.04
   6   7   5    3.16    1.25
  -6  -7  -5    1.35    0.93
  -8  -7  -5   19.42    1.45
  -8  -7  -5   19.39    1.28
  -8   7  -5   16.58    1.20
 -10  -7  -5   42.40    1.97
 -10   7  -5   44.32    1.97
 -10  -7  -5   44.25    2.17
 -12  -7  -5   -0.42    0.57
 -12  -7  -5    0.59    0.54
 -14  -7  -5   -0.16    0.45
 -14  -7  -5   -0.08    0.41
  16   7   5    0.11    0.27
  17   8  -5    0.90    0.47
 -17  -8   5    0.83    0.48
  15   8  -5   51.50    2.08
 -15  -8   5   55.36    2.12
  13   8  -5    9.54    1.04
  13   8  -5    9.45    0.97
 -13  -8   5    9.74    1.00
  11   8  -5  140.76    3.51
 -11  -8   5  144.55    3.40
  -9  -8   5   23.17    2.49
  -9   8   5   22.10    2.55
  -7  -8   5   99.50    4.50
   7  -8  -5  100.41    5.35
  -7   8   5   96.42    4.56
  -5  -8   5    3.89    0.95
   5  -8  -5    3.75    1.28
   3  -8  -5  325.86    8.83
   1  -8  -5   51.35    3.48
  -1   8   5   56.15    3.18
   1  -8  -5   62.39    3.93
  -1  -8  -5 1143.45   16.04
  -1  -8  -5 1175.33   17.59
   3   8   5  172.90    6.49
  -3  -8  -5  160.53    7.03
   5   8   5   13.37    2.16
  -5  -8  -5   12.87    2.22
  -7  -8  -5   73.58    2.65
  -7   8  -5   79.94    2.40
  -9  -8  -5  125.61    3.19
  -9   8  -5  119.05    3.05
  -9  -8  -5  117.22    3.41
 -11  -8  -5    1.59    0.60
 -11  -8  -5    1.11    0.60
 -13  -8  -5   -0.04    0.45
 -13  -8  -5   -0.37    0.45
  15   8   5    0.87    0.35
 -15  -8  -5    0.67    0.33
  18   9  -5    0.96    0.33
  16   9  -5   47.21    1.78
 -16  -9   5   47.71    1.78
  14   9  -5   11.24    1.06
 -14  -9   5   11.15    1.02
  14   9  -5   12.05    1.05
  12   9  -5   42.41    2.00
 -12  -9   5   42.08    1.88
  10   9  -5    9.99    1.00
 -10  -9   5   10.24    0.96
   8   9  -5  100.37    2.73
   6  -9  -5  103.25    5.55
  -4  -9   5  225.90    7.17
   4  -9  -5  211.28    7.63
   2  -9  -5   38.84    3.25
   0  -9  -5  244.09    7.94
   0  -9  -5  260.67    8.50
  -2  -9  -5    9.93    1.73
  -2  -9  -5   11.16    2.07
  -4  -9  -5   45.81    4.09
  -6  -9  -5    7.30    0.91
  -8   9  -5   36.82    1.71
  -8  -9  -5   31.96    1.82
 -10  -9  -5    0.41    0.51
 -10  -9  -5    0.37    0.57
 -12  -9  -5    5.85    0.80
 -12  -9  -5    5.81    0.70
  14   9   5    1.86    0.43
 -14  -9  -5    2.01    0.45
  17  10  -5   18.54    0.92
 -17 -10   5   18.20    0.94
  15  10  -5    7.10    0.80
 -15 -10   5    6.74    0.78
  13  10  -5   13.53    1.11
 -13 -10   5   14.20    1.08
  13  10  -5   14.51    1.16
  11  10  -5   13.26    1.17
 -11 -10   5   12.99    1.08
  -9 -10   5  146.40    3.26
   7  10  -5   15.92    1.17
  -5 -10   5    3.13    0.99
   5 -10  -5    3.60    1.28
   3 -10  -5   50.32    4.02
   1 -10  -5    4.14    1.31
   1 -10  -5    2.31    1.08
  -1 -10  -5   53.86    4.02
  -1 -10  -5   53.03    4.21
  -3 -10  -5   38.84    1.81
  -5 -10  -5    1.22    0.55
  -5  10  -5    0.92    0.46
  -7 -10  -5    1.24    0.65
  -9 -10  -5   35.83    1.89
  11  10   5   23.49    1.30
 -11 -10  -5   25.94    1.49
 -13 -10  -5    2.53    0.52
  13  10   5    1.81    0.43
  16  11  -5    0.34    0.32
 -16 -11   5    0.34    0.31
  14  11  -5   -0.03    0.39
  14  11  -5   -0.04    0.36
 -14 -11   5    0.47    0.42
  12  11  -5    0.94    0.48
  12  11  -5    0.82    0.46
 -12 -11   5    0.12    0.42
 -10 -11   5   -0.48    0.43
   8  11  -5    4.14    0.70
   8  11  -5    4.40    0.74
   6  11  -5    3.11    0.64
   6  11  -5    2.22    0.52
   4  11  -5   12.81    1.04
   4  11  -5   12.74    1.10
   2  11  -5   31.88    1.65
   2  11  -5   32.33    1.56
   0  11  -5    1.14    0.52
  -2  11  -5   77.62    2.56
  -2 -11  -5   77.83    2.57
  -4 -11  -5   47.25    2.08
  -4  11  -5   45.95    1.99
   4  11   5   45.80    1.94
  -6 -11  -5   14.31    1.23
  -8 -11  -5    5.85    0.86
 -10 -11  -5    6.43    0.90
 -12 -11  -5    1.14    0.47
 -15 -12   5    7.25    0.63
  13  12  -5    8.58    0.84
  13  12  -5    9.10    0.79
 -13 -12   5    8.17    0.77
  11  12  -5    0.86    0.52
 -11 -12   5    0.33    0.41
   9  12  -5    7.55    0.92
   7  12  -5    3.29    0.62
   7  12  -5    3.83    0.72
   5  12  -5   67.60    2.37
   5  12  -5   71.81    2.55
   3  12  -5    0.14    0.41
   3  12  -5   -0.05    0.44
   1  12  -5    8.84    0.89
   1  12  -5    8.05    0.94
  -1  12  -5   27.84    1.60
  -1 -12  -5   31.10    1.65
  -3 -12  -5   43.45    1.99
  -3  12  -5   40.73    1.90
  -5 -12  -5    8.07    0.98
  -5  12  -5    9.51    0.98
   5  12   5    9.25    0.92
  -7 -12  -5    0.06    0.54
  -9 -12  -5    5.03    0.80
 -11 -12  -5    0.88    0.44
 -13 -12  -5    2.15    0.37
 -14 -13   5   -0.08    0.28
  14  13  -5    0.02    0.26
  12  13  -5    0.88    0.42
  10  13  -5    0.42    0.49
   8  13  -5   10.41    1.05
   6  13  -5    6.31    0.89
   6  13  -5    5.24    0.75
   4  13  -5   76.79    2.66
   4  13  -5   74.73    2.53
   2  13  -5    2.50    0.64
   2  13  -5    2.16    0.60
   0  13  -5    4.04    0.73
  -2  13  -5    5.90    0.82
  -2 -13  -5    6.71    0.86
  -4 -13  -5    1.06    0.51
  -4  13  -5    1.30    0.53
   4  13   5    1.17    0.52
  -6 -13  -5    0.12    0.48
   6  13   5   -0.22    0.40
  -8 -13  -5    0.25    0.44
 -10 -13  -5   -0.13    0.39
 -12 -13  -5    1.23    0.33
  13  14  -5    0.78    0.30
  13  14  -5    1.13    0.35
  11  14  -5    0.30    0.37
   9  14  -5    0.21    0.44
   7  14  -5    0.80    0.52
   5  14  -5    7.58    0.88
   5  14  -5    8.08    0.95
   3  14  -5    9.40    0.97
   3  14  -5    9.63    1.04
   1  14  -5   11.53    1.09
   1  14  -5   12.55    1.07
  -1  14  -5    1.37    0.55
  -3  14  -5    6.87    0.82
   3  14   5    7.29    0.88
  -3 -14  -5    7.21    0.88
  -5 -14  -5   -0.22    0.49
   5  14   5   -0.21    0.47
  -7 -14  -5    1.03    0.48
  -9 -14  -5    1.51    0.43
  12  15  -5    0.12    0.26
  12  15  -5   -0.03    0.26
  10  15  -5   -0.11    0.38
   8  15  -5   -0.02    0.46
   6  15  -5    0.89    0.49
   4  15  -5   -0.26    0.51
   4  15  -5    0.15    0.43
   2  15  -5   -0.20    0.51
   2  15  -5    0.10    0.41
   0  15   5    4.24    0.75
   0  15  -5    3.49    0.66
  -2  15  -5    7.54    0.84
   2  15   5    6.97    0.85
  -4 -15  -5    3.35    0.59
   4  15   5    3.87    0.61
  -6 -15  -5    2.82    0.54
   6  15   5    1.95    0.42
  -8 -15  -5    0.62    0.36
   9  16  -5    0.40    0.37
   7  16  -5    2.05    0.51
   5  16  -5   -0.45    0.52
   3  16  -5    0.40    0.41
   3  16  -5    0.09    0.48
  -3  16   5    0.04    0.40
   1  16  -5    1.42    0.54
  -1  16   5    1.76    0.57
   1  16  -5    2.08    0.48
  -1  16  -5   -0.11    0.44
   1  16   5   -0.13    0.42
   3  16   5   -0.07    0.38
   5  16   5    2.04    0.42
  -5 -16  -5    1.77    0.43
   5  16   5    1.79    0.41
   7  16   5    1.69    0.35
   8  17  -5    2.72    0.43
   6  17  -5    2.17    0.46
  -6  17   5    1.67    0.40
   4  17  -5    0.10    0.39
  -4  17   5    0.14    0.34
   2  17  -5    1.68    0.47
  -2  17   5    1.86    0.48
   0  17  -5    0.22    0.35
   0  17   5    0.59    0.41
   2  17   5    2.75    0.50
   4  17   5    0.48    0.30
   5  18  -5    0.19    0.28
   3  18  -5   -0.01    0.30
  -3  18   5   -0.02    0.27
   1  18  -5   -0.25    0.28
  -1  18   5   -0.14    0.30
   1  18   5   -0.31    0.30
  20   0  -6    1.27    0.42
 -18   0   6    0.18    0.40
 -16   0   6    4.32    0.76
  14   0  -6   40.73    1.85
 -14   0   6   35.55    1.75
 -14   0   6   37.45    1.83
 -12   0   6  229.67    7.52
 -10   0   6   41.74    3.00
  -8   0   6 1294.54   14.24
  -6   0   6   20.84    1.73
  -4   0   6  866.60    9.54
  -2   0   6  684.35    8.69
   0   0   6 3937.55   22.67
   0   0  -6 3895.67   20.59
   2   0   6  486.14    8.95
  -2   0  -6  491.99    8.52
   4   0   6  857.78   13.02
  -4   0  -6  824.91   12.87
  -6   0  -6  213.69    7.49
  -8   0  -6   75.69    5.11
 -10   0  -6  535.22    6.77
 -10   0  -6  499.67    5.97
 -12   0  -6  318.75    5.48
 -14   0  -6    0.29    0.54
  16   0   6    4.51    0.54
 -16   0  -6    4.38    0.59
  19  -1  -6    9.25    0.89
  19   1  -6    9.70    0.89
 -19  -1   6    9.93    0.82
  17   1  -6    0.39    0.41
 -17   1   6    0.22    0.44
 -17  -1   6    0.21    0.41
  15   1  -6   44.80    2.00
 -15  -1   6   39.72    1.86
 -15   1   6   42.10    1.98
 -15  -1   6   47.01    2.02
 -13  -1   6    8.82    0.89
  13   1  -6    8.68    0.88
 -13   1   6    8.54    0.88
 -13  -1   6    7.27    1.49
 -13   1   6    9.18    0.93
 -11  -1   6   13.80    1.88
 -11  -1   6   15.57    2.05
 -11   1   6   15.26    2.01
  -9  -1   6  116.72    4.71
  -9   1   6  116.80    4.50
  -7  -1   6  701.68   10.11
  -7   1   6  699.54    9.66
  -5  -1   6    6.61    1.05
  -5   1   6    5.93    1.00
  -5   1   6    6.43    0.94
  -3   1   6  177.03    4.60
  -3  -1   6  172.97    4.03
  -1  -1   6  799.56    9.05
  -1   1   6  756.15   10.30
   1   1   6   25.66    2.12
   1  -1   6   26.27    1.95
  -1   1  -6   25.79    1.95
  -1  -1  -6   25.83    1.83
   3  -1   6  342.64    7.55
   3   1   6  324.67    7.78
  -3   1  -6  326.02    7.52
  -3  -1  -6  337.86    6.38
  -3  -1  -6  328.48    7.39
   5   1   6  325.28    8.71
   5  -1   6  320.15    8.29
  -5  -1  -6  301.94    8.22
  -5   1  -6  298.72    8.19
   7   1   6   25.61    2.94
  -7  -1  -6   25.04    2.84
  -7   1  -6   23.55    2.75
   9   1   6   90.06    5.79
   9  -1   6   89.24    5.58
 -11   1  -6   61.12    2.41
 -11  -1  -6   58.14    2.44
 -11   1  -6   52.65    2.15
 -13   1  -6    0.95    0.56
 -13  -1  -6    1.59    0.71
 -15   1  -6    4.10    0.66
 -15   1  -6    4.52    0.66
 -15  -1  -6    3.84    0.70
  20   2  -6   -0.03    0.33
  20  -2  -6   -0.25    0.36
  18   2  -6    6.25    0.74
  18  -2  -6    6.50    0.83
 -18   2   6    5.62    0.74
 -18  -2   6    5.97    0.71
  16   2  -6    0.91    0.52
 -16  -2   6    0.09    0.51
 -16   2   6    0.26    0.47
 -16  -2   6    0.32    0.45
  14   2  -6    8.15    0.92
 -14  -2   6    6.86    0.86
 -14   2   6    6.70    0.86
 -12  -2   6    5.55    1.39
 -12  -2   6    5.36    1.26
 -10  -2   6    3.22    1.06
 -10  -2   6    3.14    1.01
 -10   2   6    3.06    0.96
  -8   2   6   78.67    3.46
  -8  -2   6   75.33    3.59
  -6  -2   6  364.08    7.12
  -6   2   6  365.44    6.34
  -4   2   6   16.69    1.57
  -2  -2   6  571.08    6.83
  -2   2   6  515.29    8.37
   0   2   6    3.57    0.93
   0  -2   6    3.81    0.74
   2  -2   6   64.27    3.03
   2   2   6   68.82    3.61
  -2  -2  -6   63.29    2.95
  -2  -2  -6   62.63    3.13
  -2   2  -6   63.23    3.21
   4  -2   6   46.49    2.93
   4   2   6   47.47    3.35
  -4  -2  -6   46.63    3.18
  -4  -2  -6   46.64    2.73
  -4   2  -6   47.80    3.28
   6   2   6   61.20    4.23
  -6   2  -6   60.86    4.12
  -6  -2  -6   64.35    4.24
  -8   2  -6    5.78    1.67
  -8  -2  -6    5.60    1.70
   8   2   6    5.59    1.63
 -10  -2  -6   69.50    2.55
 -10   2  -6   76.32    2.55
 -10   2  -6   72.88    2.50
 -12   2  -6    2.96    0.71
 -12  -2  -6    3.64    0.93
 -14   2  -6   15.59    1.08
 -14  -2  -6   16.39    1.28
 -14   2  -6   15.94    1.18
 -16  -2  -6    0.68    0.41
  16   2   6    0.17    0.33
 -16   2  -6    0.16    0.32
  19  -3  -6    0.57    0.44
  19   3  -6    0.11    0.34
  19   3  -6    0.37    0.39
  17   3  -6   -0.05    0.45
 -17  -3   6   -0.01    0.45
 -17   3   6   -0.14    0.50
  15   3  -6    1.27    0.55
 -15  -3   6    0.94    0.55
 -15   3   6    1.26    0.58
  13   3  -6    5.48    0.72
  13   3  -6    5.30    0.78
 -13  -3   6    5.69    0.78
 -13   3   6    5.96    0.87
 -11  -3   6   53.01    3.69
 -11  -3   6   55.14    3.86
  -9  -3   6   63.24    3.69
  -9   3   6   65.26    3.36
  -9  -3   6   62.82    3.62
  -7  -3   6  176.97    5.27
  -7   3   6  177.66    4.68
  -5   3   6  105.82    3.86
  -5  -3   6  110.52    3.83
  -5   3   6  104.64    3.08
  -3   3   6   15.18    1.60
   1  -3  -6  174.41    3.58
  -1   3   6  173.66    5.23
  -1  -3   6  177.89    3.60
   1  -3  -6  175.24    4.36
   1   3   6  685.43   10.93
   1  -3   6  690.37    8.57
  -1  -3  -6  673.99    9.95
  -1  -3  -6  696.01    7.74
   3   3   6  254.40    7.42
   3  -3   6  269.28    6.35
  -3  -3  -6  249.41    6.43
   5  -3   6  302.56    7.64
   5   3   6  282.63    8.65
  -5  -3  -6  284.25    7.43
  -5   3  -6  276.50    8.12
   7   3   6  186.18    7.89
  -7  -3  -6  191.65    7.82
   7  -3   6  199.47    7.16
  -7   3  -6  183.23    7.48
  -9  -3  -6   87.06    2.75
  -9   3  -6   90.10    2.79
 -11  -3  -6   80.54    2.84
 -11   3  -6   80.46    2.68
 -13  -3  -6   30.71    1.76
 -13   3  -6   31.77    1.69
 -15  -3  -6    1.51    0.54
 -15   3  -6    2.33    0.50
  20  -4  -6    5.95    0.55
  18  -4  -6    4.36    0.68
  18   4  -6    4.62    0.69
  18   4  -6    5.77    0.71
  16   4  -6   49.71    2.10
 -16  -4   6   43.88    1.98
 -16   4   6   46.72    2.09
  14   4  -6    0.17    0.46
 -14  -4   6    1.45    0.65
 -14   4   6    0.59    0.57
  12   4  -6   22.09    1.36
 -12  -4   6   23.02    1.37
 -12   4   6   22.11    1.41
 -10  -4   6    7.36    1.39
 -10  -4   6    8.66    1.53
  -8  -4   6    4.40    1.10
  -8  -4   6    4.80    1.08
  -6  -4   6  102.25    3.92
  -6   4   6  106.66    3.23
  -6  -4   6  101.17    3.94
   4  -4  -6  321.23    7.00
  -4   4   6  320.18    6.99
  -4   4   6  330.93    4.88
  -2   4   6   76.77    3.63
   2  -4  -6   81.84    3.36
   0   4   6   39.85    2.66
   0  -4   6   44.73    1.71
   0  -4  -6   41.00    2.28
   0  -4   6   43.74    1.65
   0  -4  -6   41.50    2.66
   2  -4   6   97.24    3.30
  -2  -4  -6   87.35    3.99
   2   4   6   87.39    4.29
   4   4   6  346.47    9.46
  -4  -4  -6  352.94    8.62
   6   4   6   11.39    2.03
  -6  -4  -6   10.92    1.78
   8   4   6   19.84    2.94
  -8  -4  -6   21.99    2.97
 -10  -4  -6  170.41    3.92
 -10   4  -6  170.40    3.88
 -12  -4  -6   41.44    2.05
 -12   4  -6   53.42    2.13
 -14  -4  -6   -0.25    0.60
 -14   4  -6    0.39    0.41
  16   4   6    0.44    0.33
  19  -5  -6    0.76    0.37
  19   5  -6    0.50    0.35
  17  -5  -6   12.20    1.06
  17   5  -6   13.35    1.10
 -17  -5   6   13.25    1.09
  15   5  -6   10.65    1.12
  15  -5  -6    9.88    1.09
 -15  -5   6   11.07    1.13
  13   5  -6   44.62    2.01
  13   5  -6   45.95    1.90
 -13  -5   6   42.13    1.94
 -13   5   6   42.90    2.03
 -11   5   6   48.71    3.81
 -11  -5   6   50.68    3.81
 -11  -5   6   53.66    3.87
  -9  -5   6    0.04    0.64
  -9  -5   6   -0.68    0.83
  -7  -5   6   84.03    3.86
  -7  -5   6   83.50    3.91
  -5  -5   6    3.37    0.82
   5  -5  -6    2.91    0.94
  -5   5   6    3.24    0.92
  -3   5   6   26.46    2.22
   3  -5  -6   28.35    2.22
  -3  -5   6   28.56    1.84
  -1  -5   6   51.17    2.06
  -1   5   6   46.14    2.89
   1  -5  -6   52.08    2.78
   1  -5  -6   56.09    3.23
  -1  -5  -6    8.79    1.19
   1   5   6    7.54    1.32
  -1  -5  -6    6.54    1.36
  -3  -5  -6   16.30    2.02
   3   5   6   16.86    2.18
   5   5   6   34.02    3.32
  -5  -5  -6   36.97    3.16
   7   5   6    4.26    1.50
  -7  -5  -6    3.52    1.19
  -9  -5  -6  126.61    3.26
  -9  -5  -6  130.17    3.50
  -9   5  -6  124.18    3.28
 -11  -5  -6    2.27    0.66
 -11  -5  -6    2.31    0.71
 -13  -5  -6   22.75    1.43
 -15  -5  -6    0.17    0.47
  18   6  -6    1.33    0.47
  18  -6  -6    0.95    0.40
 -18  -6   6    1.23    0.48
  16   6  -6   62.86    2.34
 -16  -6   6   63.37    2.31
  16  -6  -6   67.08    2.31
  14   6  -6  162.14    3.61
  14   6  -6  145.69    3.62
  14  -6  -6  157.37    3.68
 -14  -6   6  148.72    3.59
  12  -6  -6   29.30    1.59
  12   6  -6   27.70    1.56
  12   6  -6   27.72    1.53
 -12  -6   6   29.33    1.58
 -10  -6   6    2.01    0.93
 -10  -6   6    2.12    1.04
 -10   6   6    0.33    0.78
  -8  -6   6  187.19    6.45
  -8  -6   6  188.73    6.13
  -6  -6   6  270.94    6.92
   6  -6  -6  280.77    7.89
  -6  -6   6  271.99    6.68
  -4   6   6   11.31    1.51
  -4  -6   6   13.14    1.44
   4  -6  -6   12.29    1.68
  -4  -6   6   14.56    1.51
   2  -6  -6   91.65    4.07
  -2   6   6   85.27    3.91
  -2  -6   6   90.55    3.20
   0   6   6   27.24    2.43
   0  -6  -6   27.09    2.19
   0  -6  -6   29.20    2.57
   2   6   6   10.85    1.73
  -2  -6  -6   12.43    1.45
  -2  -6  -6   11.92    1.87
   4   6   6    1.71    1.00
  -4  -6  -6    3.08    1.14
  -6  -6  -6   21.13    2.67
   6   6   6   21.37    2.91
  -8  -6  -6    3.09    0.74
  -8  -6  -6    2.40    0.65
  -8   6  -6    0.84    0.74
 -10  -6  -6   11.82    1.14
 -10   6  -6   13.84    1.26
 -10  -6  -6   11.14    1.15
 -12  -6  -6    3.38    0.72
 -12  -6  -6    2.73    0.66
 -14  -6  -6   -0.81    0.54
  16   6   6   -0.18    0.26
  19   7  -6    5.59    0.55
  17  -7  -6    9.86    0.84
 -17  -7   6   10.64    0.95
  17   7  -6   10.91    0.96
  15  -7  -6    6.89    0.88
  15   7  -6    7.00    0.93
 -15  -7   6    7.80    0.97
 -13  -7   6   73.29    2.46
  13   7  -6   72.97    2.53
  13   7  -6   69.47    2.55
  13  -7  -6   74.87    2.51
  11   7  -6    4.23    0.69
  11  -7  -6    5.30    0.74
 -11  -7   6    4.68    0.73
  -9   7   6   32.84    2.96
  -9  -7   6   31.83    2.79
  -7   7   6    5.62    1.22
  -7  -7   6    5.16    1.13
  -5   7   6   91.57    4.13
   5  -7  -6   82.53    4.42
  -5  -7   6   89.40    3.85
   3  -7  -6    0.36    0.73
  -3   7   6    0.76    0.69
   1  -7  -6  128.91    5.13
  -1   7   6  121.84    4.91
  -1  -7  -6  282.45    7.36
   1   7   6  262.48    7.72
  -1  -7  -6  267.49    8.12
   3   7   6  118.57    5.68
  -3  -7  -6  111.61    5.64
  -5  -7  -6  129.12    6.54
   5   7   6  135.05    6.74
  -7  -7  -6   43.81    1.82
  -7  -7  -6   39.87    1.98
  -7   7  -6   38.98    1.75
  -9  -7  -6    2.85    0.70
  -9   7  -6    3.13    0.79
  -9  -7  -6    4.27    0.78
 -11  -7  -6    3.50    0.72
 -11  -7  -6    4.07    0.74
 -13  -7  -6    0.91    0.48
 -13  -7  -6    0.59    0.48
  15   7   6   -0.22    0.33
  18   8  -6    0.33    0.34
  16   8  -6    8.64    0.91
 -16  -8   6    8.87    0.90
  14   8  -6  102.42    2.96
  14   8  -6   93.90    2.86
 -14  -8   6   99.88    2.86
  12   8  -6  121.24    3.31
 -12  -8   6  123.55    3.16
  10   8  -6  130.33    3.30
 -10  -8   6  132.54    3.17
  -8  -8   6  103.49    4.90
   6  -8  -6   10.46    1.80
  -6  -8   6   11.25    1.56
   4  -8  -6  134.67    5.90
  -4   8   6  133.59    5.03
  -2   8   6  193.08    6.39
   2  -8  -6  193.90    6.83
   0  -8  -6   19.16    2.17
   0   8   6   17.36    2.09
   0  -8  -6   18.59    2.37
   2   8   6    5.98    1.35
  -2  -8  -6   -0.20    1.00
   4   8   6    3.30    1.15
  -4  -8  -6    3.43    1.38
  -6  -8  -6    8.87    0.99
  -6   8  -6    5.93    0.66
  -8  -8  -6    0.85    0.60
  -8  -8  -6    1.65    0.58
  -8   8  -6   -0.36    0.69
 -10  -8  -6    0.32    0.56
 -10  -8  -6    0.47    0.51
 -12  -8  -6   -0.11    0.48
 -12  -8  -6   -0.12    0.47
 -14  -8  -6    0.31    0.34
  14   8   6    0.80    0.37
 -14  -8  -6    0.36    0.34
  17   9  -6   -0.08    0.34
 -17  -9   6   -0.18    0.39
  15   9  -6    9.95    0.93
  15   9  -6   10.35    0.98
 -15  -9   6    9.70    0.93
  13   9  -6    1.54    0.55
  13   9  -6    1.56    0.62
 -13  -9   6    1.18    0.54
  11   9  -6  106.25    3.06
 -11  -9   6  110.89    2.92
   9   9  -6    1.68    0.51
   7  -9  -6  238.20    8.83
   5  -9  -6    4.96    1.37
   3  -9  -6    2.31    1.09
   1  -9  -6    2.71    1.11
   1  -9  -6    1.58    0.87
  -1  -9  -6   34.69    3.13
  -1  -9  -6   33.91    3.36
  -3  -9  -6    4.78    1.62
  -5  -9  -6   25.77    1.54
  -7  -9  -6    2.19    0.67
  -7   9  -6    0.56    0.72
  -9  -9  -6    3.89    0.79
  -9   9  -6    6.70    0.93
 -11  -9  -6    3.12    0.69
 -11  -9  -6    2.66    0.58
 -13  -9  -6    1.14    0.45
 -13  -9  -6    0.86    0.38
  13   9   6    1.38    0.43
  16  10  -6   42.94    1.54
 -16 -10   6   41.28    1.53
  14  10  -6   52.46    2.02
  14  10  -6   50.05    1.96
 -14 -10   6   48.39    1.87
 -12 -10   6   13.22    1.05
  12  10  -6   12.83    1.13
  10  10  -6    0.78    0.47
  10  10  -6    0.59    0.46
 -10 -10   6    0.61    0.41
   8  10  -6   25.53    1.50
   6  10  -6    2.87    0.55
   6  10  -6    3.51    0.66
  -6 -10   6    2.64    1.06
   4 -10  -6    0.99    0.95
   2 -10  -6   10.05    1.92
   0 -10  -6    1.94    1.16
   0 -10  -6    0.54    0.78
  -2 -10  -6   63.53    2.32
  -2  10  -6   61.25    2.25
  -4 -10  -6    2.16    0.63
  -4  10  -6    1.01    0.48
  -6 -10  -6    0.85    0.56
  -8  10  -6   26.89    1.44
  -8 -10  -6   23.33    1.56
 -10 -10  -6    3.28    0.69
  12  10   6   -0.04    0.33
 -12 -10  -6   -0.53    0.45
  15  11  -6    0.69    0.39
  15  11  -6    0.56    0.41
 -15 -11   6    0.42    0.37
  13  11  -6   10.15    0.97
 -13 -11   6   10.12    0.90
  13  11  -6   10.69    0.92
  11  11  -6   11.63    1.05
 -11 -11   6   11.31    0.96
   9  11  -6   13.92    1.14
   7  11  -6   -0.36    0.51
   7  11  -6   -0.18    0.48
   5  11  -6   92.05    2.69
   5  11  -6   95.39    2.88
   3  11  -6    0.63    0.45
   3  11  -6    0.89    0.41
   1  11  -6  153.82    3.64
   1 -11  -6  163.34    3.64
  -1 -11  -6    0.87    0.57
  -1  11  -6    0.37    0.50
  -3  11  -6  158.21    3.68
  -3 -11  -6  160.47    3.76
  -5 -11  -6   12.21    1.15
  -7 -11  -6   24.56    1.58
  -9 -11  -6    4.27    0.76
 -11 -11  -6    1.01    0.48
 -13 -11  -6    0.57    0.30
  14  12  -6    2.90    0.52
 -14 -12   6    2.67    0.49
  12  12  -6    1.73    0.52
  10  12  -6    1.60    0.54
   8  12  -6    0.91    0.52
   6  12  -6   10.09    0.97
   6  12  -6   10.74    1.08
   4  12  -6   99.29    2.85
   4  12  -6  106.03    3.09
   2  12  -6    5.42    0.83
   2  12  -6    5.79    0.76
   0  12  -6   28.96    1.66
   0 -12  -6   28.02    1.61
  -2 -12  -6  101.23    2.98
  -2  12  -6   99.57    2.99
  -4  12  -6   79.55    2.62
  -4 -12  -6   80.96    2.71
   4  12   6   84.60    2.58
  -6 -12  -6    2.30    0.67
  -8 -12  -6    1.80    0.59
 -10 -12  -6    1.14    0.48
 -12 -12  -6    1.52    0.38
  13  13  -6    0.08    0.31
  13  13  -6   -0.07    0.34
  11  13  -6    0.17    0.39
   9  13  -6    0.50    0.47
   7  13  -6   10.76    1.05
   5  13  -6    0.14    0.49
   5  13  -6    0.26    0.46
   3  13  -6  106.43    3.16
   3  13  -6  112.41    3.01
   1  13  -6   15.33    1.28
  -1 -13  -6   58.01    2.22
  -1  13  -6   55.69    2.26
   3  13   6    3.14    0.71
  -3 -13  -6    3.81    0.75
  -3  13  -6    4.07    0.78
  -5 -13  -6    8.08    0.96
   5  13   6    8.40    0.84
  -7 -13  -6    1.22    0.59
  -9 -13  -6    1.51    0.50
 -11 -13  -6    0.10    0.30
  12  14  -6    3.37    0.54
  12  14  -6    3.59    0.51
  10  14  -6   -0.08    0.44
   8  14  -6    8.98    0.94
   6  14  -6    0.17    0.48
   4  14  -6    3.44    0.72
   4  14  -6    4.65    0.74
   2  14  -6   26.96    1.61
   2  14  -6   30.73    1.56
   0  14  -6    1.10    0.61
  -2  14  -6   92.59    2.76
  -2 -14  -6   98.55    2.76
   2  14   6   91.90    2.72
   4  14   6    8.30    0.86
  -4 -14  -6    8.55    0.93
  -6 -14  -6    8.29    0.90
  -8 -14  -6    0.00    0.38
 -10 -14  -6    5.00    0.52
  11  15  -6    0.88    0.36
  11  15  -6    0.42    0.31
   9  15  -6   -0.25    0.43
   7  15  -6    0.09    0.46
   5  15  -6    3.80    0.72
   3  15  -6    0.22    0.41
   3  15  -6    0.03    0.51
   1  15  -6    0.05    0.52
  -1  15  -6    2.01    0.56
   1  15   6    1.11    0.54
  -3  15  -6    6.00    0.71
   3  15   6    5.14    0.69
  -3 -15  -6    4.85    0.69
  -5 -15  -6    5.11    0.68
   5  15   6    4.23    0.56
  -7 -15  -6   -0.02    0.34
  10  16  -6    0.28    0.29
  10  16  -6    0.22    0.28
   8  16  -6   -0.40    0.42
   6  16  -6    6.01    0.72
   4  16  -6    8.69    0.88
   2  16  -6    0.43    0.54
  -2  16   6    0.38    0.45
   0  16  -6    1.01    0.49
   0  16   6    0.87    0.47
  -2  16  -6    4.58    0.63
   2  16   6    3.00    0.56
   4  16   6    9.95    0.76
  -4 -16  -6    9.10    0.71
  -6 -16  -6    0.45    0.28
   6  16   6    0.75    0.30
   7  17  -6   -0.43    0.36
  -7  17   6    0.10    0.27
   5  17  -6    0.29    0.38
  -5  17   6    1.21    0.39
   3  17  -6    0.17    0.38
  -3  17   6    0.17    0.34
   1  17  -6    1.23    0.43
  -1  17   6    0.96    0.41
   1  17   6    2.70    0.49
   3  17   6    0.25    0.29
   4  18  -6    0.84    0.30
  -4  18   6    0.72    0.29
   2  18  -6    0.31    0.29
  -2  18   6    0.38    0.28
   0  18   6    0.17    0.27
  19   0  -7   -0.03    0.44
 -17   0   7    0.44    0.44
  15   0  -7   -0.13    0.47
 -15   0   7    0.16    0.42
  13   0  -7    0.73    0.48
 -13   0   7    0.29    0.46
 -13   0   7   -0.12    0.43
 -11   0   7   -0.45    0.83
  -9   0   7    0.39    0.65
  -7   0   7    0.23    0.65
  -5   0   7    0.45    0.52
  -3   0   7    3.44    0.82
  -1   0   7    2.29    0.85
   1   0   7    0.03    0.66
  -1   0  -7   -0.18    0.67
   3   0   7    1.27    0.91
  -3   0  -7    0.63    0.85
   5   0   7   -0.83    1.02
  -5   0  -7   -0.44    0.95
   7   0   7    0.69    0.90
  -7   0  -7    1.11    1.21
  -9   0  -7    1.54    0.66
  -9   0  -7    0.42    0.57
 -11   0  -7    4.58    0.97
 -11   0  -7   11.19    1.13
 -13   0  -7    0.69    0.59
 -15   0  -7    0.26    0.38
 -15   0  -7   -0.08    0.45
  20  -1  -7    0.15    0.35
  20   1  -7   -0.17    0.35
  18  -1  -7    6.10    0.81
  18   1  -7    6.08    0.81
  18   1  -7    5.84    0.69
 -18  -1   7    6.16    0.72
  16   1  -7   14.84    1.16
 -16   1   7   14.18    1.20
 -16  -1   7   13.76    1.09
  14   1  -7   23.04    1.46
 -14  -1   7   20.37    1.37
 -14   1   7   22.12    1.45
 -12   1   7  230.98    7.95
 -12  -1   7  244.58    8.10
 -12  -1   7  234.03    8.13
 -10  -1   7    0.28    0.73
 -10   1   7    0.42    0.64
  -8  -1   7   55.91    3.18
  -8   1   7   55.94    3.01
  -6  -1   7  135.67    4.49
  -6   1   7  139.34    4.30
  -4   1   7   20.41    1.76
  -4  -1   7   19.84    1.54
  -2   1   7  485.09    8.42
  -2  -1   7  509.40    7.67
   0   1   7  168.40    5.23
   0  -1   7  155.70    4.64
   0  -1  -7  159.72    4.44
   2   1   7   62.47    3.61
   2  -1   7   65.94    3.45
  -2  -1  -7   61.07    3.26
  -2   1  -7   60.35    3.36
   4  -1   7  503.47   10.46
   4   1   7  487.18   10.84
  -4  -1  -7  485.47   10.45
  -4   1  -7  494.12   10.68
   6  -1   7  135.09    6.08
  -6   1  -7  127.94    6.17
  -6  -1  -7  123.54    6.10
   6   1   7  134.74    6.44
   8  -1   7   70.66    4.99
  -8   1  -7   69.47    5.15
   8   1   7   72.47    5.23
  -8  -1  -7   71.56    5.19
 -10  -1  -7   15.98    1.37
 -10   1  -7   16.35    1.31
 -10  -1  -7   19.51    1.28
 -10   1  -7   16.56    1.36
 -12  -1  -7  126.95    3.53
 -12   1  -7  135.52    3.45
 -14   1  -7    3.09    0.61
 -14   1  -7    4.09    0.67
 -14  -1  -7    3.54    0.73
 -16  -1  -7    0.78    0.34
  16   1   7    0.93    0.33
 -16   1  -7    0.62    0.31
  19  -2  -7    0.27    0.45
  19   2  -7    0.05    0.40
  19   2  -7    0.77    0.38
  17  -2  -7   16.26    1.28
  17   2  -7   16.95    1.22
 -17   2   7   16.40    1.22
  15   2  -7   73.67    2.58
 -15  -2   7   67.59    2.40
 -15   2   7   69.26    2.53
  13   2  -7  119.39    3.02
  13   2  -7  127.80    3.27
 -13  -2   7  118.39    3.10
 -13   2   7  126.44    3.24
 -11  -2   7   23.44    2.57
 -11  -2   7   23.08    2.50
 -11   2   7   22.75    2.38
  -9   2   7   53.30    3.07
  -9  -2   7   50.30    3.21
  -7  -2   7  270.04    6.60
  -7   2   7  263.61    5.98
  -5   2   7  629.36    9.63
  -5   2   7  601.32    8.30
  -3  -2   7   33.18    1.86
  -3   2   7   34.59    2.44
  -1   2   7   10.62    1.48
  -1  -2   7    9.89    1.16
   1   2   7  223.15    6.52
   1  -2   7  228.79    5.72
  -1  -2  -7  217.87    5.57
   3   2   7   23.45    2.50
   3  -2   7   24.55    2.22
  -3  -2  -7   23.25    1.97
  -3   2  -7   20.78    2.18
  -3  -2  -7   20.35    2.10
   5  -2   7   84.91    4.51
   5   2   7   85.52    5.03
  -5  -2  -7   81.11    4.60
  -5   2  -7   77.89    4.68
   7  -2   7   80.69    4.93
   7   2   7   78.33    5.29
  -7   2  -7   71.91    4.99
  -7  -2  -7   77.01    5.12
  -9   2  -7   21.20    1.35
  -9   2  -7   20.07    1.36
  -9  -2  -7   19.35    1.41
 -11   2  -7  218.40    4.32
 -11  -2  -7  210.80    4.53
 -11   2  -7  205.99    4.04
 -13   2  -7    3.26    0.70
 -13  -2  -7    3.24    0.78
 -15  -2  -7    0.54    0.48
 -15   2  -7    1.24    0.40
  20  -3  -7    5.35    0.58
  20   3  -7    4.99    0.53
  18   3  -7    2.33    0.55
  18  -3  -7    1.34    0.57
  18   3  -7    1.47    0.49
  16  -3  -7    2.01    0.65
  16   3  -7    2.52    0.67
 -16  -3   7    2.05    0.62
 -16   3   7    2.34    0.66
  14   3  -7  108.45    2.96
  14   3  -7  108.30    3.12
 -14  -3   7  103.07    2.94
 -14   3   7   99.93    3.08
 -12  -3   7    0.71    0.88
 -12  -3   7    0.85    0.76
 -12  -3   7    1.69    0.52
 -10  -3   7   39.67    3.16
 -10  -3   7   38.20    3.06
 -10   3   7   40.24    2.88
  -8  -3   7   92.51    4.19
  -8   3   7  104.03    3.91
  -6   3   7  272.31    6.78
  -6  -3   7  289.85    6.78
  -6   3   7  283.57    5.69
  -4   3   7   82.66    3.81
  -2   3   7   55.21    3.12
  -2  -3   7   56.36    2.26
   0  -3   7  257.82    5.20
   0  -3  -7  247.67    5.37
  -2  -3  -7    1.84    0.90
   2   3   7    1.37    0.89
  -2  -3  -7    0.89    0.72
   4   3   7   -1.00    1.14
   4  -3   7    0.07    0.57
  -4  -3  -7    0.47    0.98
  -4  -3  -7   -0.01    0.71
   6   3   7   21.43    2.75
  -6   3  -7   22.36    2.72
  -6  -3  -7   22.61    2.77
  -8  -3  -7   11.40    1.07
  -8   3  -7   10.87    0.98
 -10  -3  -7    5.05    0.93
 -10   3  -7    5.58    1.03
 -12  -3  -7   84.04    2.90
 -12   3  -7  101.16    2.83
 -14  -3  -7   13.89    1.14
 -16  -3  -7    0.92    0.36
  16   3   7    0.64    0.31
  19  -4  -7   10.39    0.83
  19   4  -7   10.13    0.81
  19   4  -7    9.96    0.76
  17  -4  -7    1.09    0.57
  17   4  -7    2.15    0.56
  17   4  -7    1.39    0.49
 -17  -4   7    1.36    0.55
  15  -4  -7    1.75    0.67
  15   4  -7    1.31    0.59
 -15  -4   7    0.54    0.52
  13   4  -7   42.33    1.85
  13   4  -7   44.92    2.01
 -13  -4   7   42.25    1.94
 -13   4   7   45.64    2.07
 -11  -4   7   42.17    3.38
 -11  -4   7   42.96    3.41
  -9  -4   7  139.88    5.62
  -9  -4   7  130.21    5.29
  -7  -4   7    1.31    0.71
  -7  -4   7    0.57    0.63
  -5   4   7  312.23    7.39
  -5  -4   7  334.80    7.12
  -3   4   7    9.88    1.48
   3  -4  -7    8.19    1.26
  -1   4   7   75.46    3.92
   1  -4  -7   77.08    3.27
   1   4   7    4.88    1.16
  -1  -4  -7    6.33    0.94
  -1  -4  -7    5.42    1.15
  -3  -4  -7   36.19    2.78
   3   4   7   36.69    3.13
   5   4   7    8.27    1.79
  -5  -4  -7    8.59    1.70
  -5  -4  -7    7.81    1.49
   7   4   7    2.68    1.36
  -7  -4  -7    2.80    1.41
  -9  -4  -7   48.88    2.14
  -9   4  -7   48.93    2.15
 -11  -4  -7    1.01    0.69
 -11   4  -7    7.84    1.18
 -13  -4  -7   45.85    2.00
 -15  -4  -7    0.22    0.43
  18  -5  -7   23.90    1.29
  18   5  -7   24.42    1.32
  16  -5  -7    2.39    0.67
  16   5  -7    2.12    0.65
 -16  -5   7    1.85    0.60
  14   5  -7  384.54    5.58
  14  -5  -7  374.99    5.83
  14   5  -7  363.72    5.73
 -14  -5   7  371.04    5.61
  12   5  -7   75.03    2.44
  12  -5  -7   77.11    2.60
  12   5  -7   74.80    2.56
 -12  -5   7   78.67    2.52
 -10  -5   7   54.84    3.81
 -10  -5   7   53.32    3.68
  -8  -5   7   34.28    2.68
  -8  -5   7   34.08    2.70
  -6   5   7  536.70   10.20
  -6  -5   7  543.12    9.69
  -6  -5   7  546.71    9.49
  -4   5   7   14.01    1.72
   4  -5  -7   14.79    1.75
  -4  -5   7   16.27    1.54
  -2   5   7    7.80    1.37
  -2  -5   7    8.49    1.01
   2  -5  -7    7.87    1.22
   0   5   7   38.58    2.88
   0  -5  -7   36.44    2.37
   0  -5  -7   35.35    2.77
   2   5   7    1.99    0.91
  -2  -5  -7    2.89    1.08
  -4  -5  -7  131.19    5.78
   4   5   7  130.38    6.35
   6   5   7    1.62    1.20
  -6  -5  -7    0.36    0.82
  -8  -5  -7   38.05    1.84
  -8  -5  -7   40.87    1.97
  -8   5  -7   34.46    1.74
 -10  -5  -7    0.44    0.59
 -10  -5  -7    0.19    0.50
 -12  -5  -7    6.40    0.94
 -14  -5  -7    1.37    0.52
  19  -6  -7    0.01    0.29
  19   6  -7    0.10    0.31
  17  -6  -7   17.23    1.16
 -17  -6   7   16.02    1.15
  17   6  -7   15.36    1.16
  15  -6  -7   59.76    2.28
  15   6  -7   56.60    2.27
 -15  -6   7   58.03    2.25
  15   6  -7   63.11    2.28
  13   6  -7   64.71    2.38
  13   6  -7   65.77    2.46
  13  -6  -7   68.91    2.49
 -13  -6   7   68.45    2.42
  11  -6  -7    0.74    0.48
  11   6  -7    0.96    0.49
 -11  -6   7    0.76    0.44
  -9  -6   7   37.55    3.06
  -9  -6   7   37.96    3.03
  -7  -6   7  126.17    4.99
  -7  -6   7  135.97    5.11
  -5  -6   7   20.21    1.82
  -5   6   7   19.29    2.01
  -5  -6   7   20.75    1.95
   5  -6  -7   19.14    2.14
  -3   6   7   16.26    1.86
  -3  -6   7   17.37    1.56
   3  -6  -7   15.27    1.81
  -1   6   7   37.60    2.87
   1  -6  -7   38.75    2.70
  -1  -6  -7    6.79    1.14
   1   6   7    6.41    1.46
  -1  -6  -7    6.66    1.45
   3   6   7   46.24    3.75
  -3  -6  -7   45.91    3.56
   5   6   7    5.93    1.71
  -5  -6  -7    6.52    1.59
  -7  -6  -7   18.67    1.27
  -7  -6  -7   18.55    1.39
  -7   6  -7   16.11    1.17
  -9  -6  -7   24.32    1.53
  -9  -6  -7   27.42    1.70
  -9   6  -7   23.59    1.52
 -11  -6  -7    4.02    0.74
 -11  -6  -7    4.03    0.80
 -13  -6  -7    1.00    0.55
  15   6   7    2.01    0.42
 -15  -6  -7    2.00    0.42
  18  -7  -7    1.17    0.39
  18   7  -7    0.96    0.41
  16  -7  -7    1.59    0.53
  16   7  -7    1.39    0.57
 -16  -7   7    1.73    0.58
  14   7  -7   18.24    1.36
  14  -7  -7   17.58    1.28
 -14  -7   7   17.66    1.29
  14   7  -7   17.01    1.28
  12   7  -7    2.79    0.62
  12  -7  -7    3.10    0.71
  12   7  -7    3.62    0.75
 -12  -7   7    3.36    0.68
  10   7  -7    2.66    0.63
 -10  -7   7    2.84    0.54
  -8   7   7  244.84    7.59
  -8  -7   7  227.04    7.27
  -8  -7   7  234.48    7.19
  -6  -7   7   37.77    2.74
  -6  -7   7   40.61    2.79
   6  -7  -7   40.07    3.26
  -4  -7   7  231.59    6.18
  -4   7   7  209.79    6.73
  -4  -7   7  239.29    6.47
   4  -7  -7  209.01    6.91
  -2   7   7   57.53    3.51
   2  -7  -7   54.83    3.48
   0  -7  -7   10.58    1.74
   0  -7  -7   13.26    1.76
   0   7   7   16.16    1.97
   2   7   7    4.52    1.26
  -2  -7  -7    4.28    1.32
   4   7   7   21.54    2.78
  -4  -7  -7   22.60    2.77
  -6  -7  -7    6.32    0.75
  -6  -7  -7    6.61    0.88
  -8  -7  -7    4.22    0.79
  -8  -7  -7    4.13    0.74
 -10  -7  -7    0.14    0.52
 -10  -7  -7    1.00    0.63
 -12  -7  -7    0.63    0.52
 -12  -7  -7    0.60    0.46
 -14  -7  -7    0.22    0.36
  17   8  -7    3.08    0.57
 -17  -8   7    2.66    0.54
  15   8  -7   19.59    1.29
  15   8  -7   18.73    1.32
 -15  -8   7   19.27    1.29
  13   8  -7   16.77    1.29
  13   8  -7   16.68    1.29
 -13  -8   7   17.78    1.25
  11   8  -7  102.48    3.01
 -11  -8   7  107.44    2.87
  -9  -8   7    0.49    0.77
   9   8  -7    1.50    0.57
  -7  -8   7    5.88    1.24
  -5  -8   7   72.02    3.73
   5  -8  -7   66.53    4.28
  -5   8   7   73.20    4.01
   3  -8  -7    4.74    1.21
  -3   8   7    6.64    1.33
  -1   8   7   13.96    1.87
   1  -8  -7   14.54    1.98
   1   8   7   53.51    3.74
  -1  -8  -7   57.05    4.20
   3   8   7    4.54    1.40
  -3  -8  -7    4.92    1.46
  -5  -8  -7   26.99    1.59
  -7  -8  -7    0.45    0.58
  -7  -8  -7   -0.18    0.51
  -9  -8  -7    4.64    0.85
  -9  -8  -7    3.52    0.70
  -9   8  -7    6.07    0.96
 -11  -8  -7    0.07    0.48
 -11  -8  -7   -0.44    0.48
 -13  -8  -7    2.80    0.50
 -13  -8  -7    2.77    0.49
  18   9  -7    0.20    0.28
  16   9  -7    3.88    0.63
  16   9  -7    4.28    0.62
 -16  -9   7    3.93    0.62
  14   9  -7   48.38    2.04
 -14  -9   7   44.21    1.85
  14   9  -7   43.53    1.91
  12   9  -7   17.66    1.32
 -12  -9   7   18.27    1.26
  10   9  -7    0.78    0.46
  10   9  -7    0.49    0.47
 -10  -9   7    0.29    0.43
   8   9  -7   13.79    1.09
   8   9  -7   14.16    1.09
   6  -9  -7    1.37    0.97
   4  -9  -7   31.60    3.11
   2  -9  -7    6.49    1.51
   0  -9  -7    6.36    1.54
   0  -9  -7    7.73    1.64
  -2  -9  -7   18.90    2.69
  -4   9  -7    6.10    0.79
  -4  -9  -7    6.63    0.85
  -6   9  -7   21.75    1.34
  -6  -9  -7   25.10    1.59
  -8  -9  -7    0.67    0.56
  -8   9  -7    0.94    0.64
 -10  -9  -7    0.26    0.52
 -10  -9  -7   -0.39    0.45
 -12  -9  -7   -0.12    0.44
 -12  -9  -7    0.23    0.37
  17  10  -7    0.28    0.32
  15  10  -7    1.86    0.52
  15  10  -7    1.99    0.50
 -15 -10   7    1.90    0.53
  13  10  -7    0.32    0.46
  13  10  -7    0.00    0.42
 -13 -10   7    0.21    0.43
  11  10  -7    5.43    0.80
  11  10  -7    5.72    0.77
 -11 -10   7    5.48    0.75
   9  10  -7    1.41    0.54
   7  10  -7   34.98    1.73
   5  10  -7   32.00    1.65
   5  10  -7   28.51    1.46
   3 -10  -7    9.22    1.74
   3  10  -7   15.67    1.18
   1  10  -7   27.19    1.53
   1 -10  -7   23.02    2.76
  -1 -10  -7    0.88    0.48
  -1  10  -7    1.17    0.52
  -3 -10  -7    1.14    0.58
  -3  10  -7    0.94    0.50
  -5 -10  -7    0.49    0.52
  -7 -10  -7    5.67    0.87
  -7  10  -7    6.96    0.87
  -9  10  -7   10.97    1.03
  -9 -10  -7    6.16    0.90
 -11 -10  -7   -0.17    0.44
  11  10   7    0.12    0.36
 -13 -10  -7    1.63    0.35
  16  11  -7   -0.22    0.31
 -16 -11   7    0.06    0.28
  14  11  -7    9.69    0.84
  14  11  -7    9.92    0.89
 -14 -11   7    8.78    0.78
  12  11  -7   14.35    1.08
 -12 -11   7   12.48    0.97
  10  11  -7    4.85    0.76
   8  11  -7    0.86    0.49
   6  11  -7   48.14    2.09
   6  11  -7   45.56    1.92
   4  11  -7   11.82    1.00
   4  11  -7   14.11    1.17
   4 -11  -7   12.59    1.12
   2 -11  -7    4.50    0.77
   2  11  -7    3.35    0.67
   0  11  -7   10.24    1.05
   0 -11  -7   10.75    1.07
  -2  11  -7   42.18    1.98
  -2 -11  -7   43.89    2.03
  -4  11  -7   10.71    1.06
  -4 -11  -7   12.45    1.17
  -6 -11  -7    0.34    0.55
  -8 -11  -7   -0.13    0.52
 -10 -11  -7    0.49    0.47
 -12 -11  -7    1.23    0.39
  15  12  -7   13.04    0.79
  13  12  -7    7.88    0.82
  11  12  -7    5.98    0.76
   9  12  -7    2.28    0.61
   7  12  -7    1.72    0.56
   5  12  -7   14.09    1.20
   5  12  -7   12.98    1.07
   3  12  -7   82.92    2.78
   3  12  -7   84.97    2.60
   3 -12  -7   87.45    2.72
   1  12  -7   26.40    1.63
   1 -12  -7   27.85    1.62
  -1 -12  -7    5.91    0.82
  -1  12  -7    4.39    0.80
  -3  12  -7   28.78    1.65
  -3 -12  -7   30.11    1.69
  -5 -12  -7   16.93    1.32
  -7 -12  -7    0.30    0.55
  -9 -12  -7   -0.02    0.46
 -11 -12  -7    0.07    0.32
  14  13  -7    1.79    0.41
  12  13  -7   20.15    1.22
  12  13  -7   21.47    1.13
  10  13  -7    2.73    0.59
   8  13  -7    0.35    0.48
   6  13  -7    5.10    0.81
   4  13  -7    3.78    0.67
   4  13  -7    3.74    0.76
   2 -13  -7    6.32    0.84
   2  13  -7    6.42    0.95
   0 -13  -7    0.91    0.55
   0  13  -7    1.16    0.60
  -2 -13  -7    0.21    0.52
  -2  13  -7    0.41    0.53
  -4 -13  -7    3.70    0.76
   4  13   7    4.20    0.66
  -6 -13  -7   14.32    1.15
  -8 -13  -7    1.22    0.49
 -10 -13  -7    0.33    0.33
  13  14  -7    0.95    0.35
  11  14  -7   -0.13    0.34
   9  14  -7   -0.25    0.45
   7  14  -7    0.28    0.48
   5  14  -7    0.79    0.55
   3  14  -7   -0.12    0.54
   1 -14  -7   -0.42    0.48
   1  14  -7   -0.17    0.53
  -1  14  -7   36.00    1.79
  -1 -14  -7   36.81    1.73
  -3  14  -7   57.43    2.09
  -3 -14  -7   53.58    2.06
  -5 -14  -7    2.78    0.65
  -7 -14  -7    0.27    0.41
  -9 -14  -7    0.37    0.33
  12  15  -7    2.63    0.42
  10  15  -7    1.53    0.43
   8  15  -7    5.00    0.69
   6  15  -7    0.78    0.48
   4  15  -7   17.99    1.30
   2  15  -7    0.46    0.50
   0  15  -7   11.55    1.03
   0  15   7   11.22    1.01
  -2 -15  -7    0.79    0.46
  -2  15  -7    1.03    0.54
   2  15   7    0.76    0.45
   4  15   7   12.70    0.85
  -4 -15  -7   13.47    0.98
  -6 -15  -7    0.91    0.41
   9  16  -7    0.25    0.31
  -9  16   7    0.25    0.28
   7  16  -7   -0.33    0.44
   5  16  -7   -0.15    0.45
   3  16  -7    6.28    0.80
   1  16  -7   10.08    0.91
  -1  16   7    8.86    0.84
  -1  16  -7    0.52    0.44
   1  16   7    0.44    0.41
  -3 -16  -7    1.12    0.37
   3  16   7    1.68    0.43
  -5 -16  -7    5.08    0.52
   8  17  -7    0.51    0.30
   8  17  -7   -0.40    0.31
   6  17  -7    9.35    0.72
  -6  17   7    7.52    0.62
   4  17  -7   11.02    0.82
  -4  17   7   10.15    0.75
   2  17  -7    0.69    0.40
  -2  17   7    0.12    0.33
   0  17  -7    0.49    0.35
   0  17   7   -0.19    0.32
   2  17   7    6.62    0.57
  20   0  -8   29.85    1.28
  18   0  -8    0.31    0.49
 -16   0   8  119.63    3.14
  14   0  -8    1.40    0.49
 -12   0   8  229.52    8.00
 -10   0   8  178.15    6.25
  -8   0   8  347.55    7.88
  -6   0   8 1721.99   16.38
  -4   0   8  839.33   11.03
  -2   0   8 2680.66   20.42
   0   0   8  191.09    5.81
   2   0   8  437.23    9.64
  -2   0  -8  417.76    9.21
   4   0   8  687.29   13.44
  -4   0  -8  669.17   12.97
   6   0   8   37.08    3.56
  -6   0  -8   34.93    3.46
  -8   0  -8    3.16    0.63
  -8   0  -8    2.24    0.53
 -10   0  -8   63.45    2.48
 -10   0  -8   66.15    2.31
 -12   0  -8   65.26    2.45
 -14   0  -8    0.74    0.50
  19   1  -8    1.96    0.54
  19  -1  -8    2.47    0.57
  17   1  -8   -0.15    0.49
  17  -1  -8    0.16    0.49
  17   1  -8    0.14    0.40
  15   1  -8   14.07    1.15
 -15   1   8   15.40    1.22
  13   1  -8  149.84    3.53
  13   1  -8  165.56    3.74
 -13  -1   8  150.97    3.50
 -13   1   8  161.53    3.58
 -11  -1   8  304.71    8.78
 -11   1   8  308.84    8.60
  -9  -1   8   30.96    2.56
  -9   1   8   34.15    2.58
  -7  -1   8  111.35    4.43
  -7   1   8  105.14    4.08
  -5   1   8  998.76   12.54
  -5  -1   8 1033.53   11.70
  -3   1   8 1182.11   13.94
  -3  -1   8 1210.08   12.70
  -1   1   8   -0.18    0.74
  -1  -1   8   -0.16    0.54
   1   1   8  138.19    5.35
   1  -1   8  143.10    5.08
  -1  -1  -8  130.40    4.74
   3   1   8   59.83    3.91
   3  -1   8   58.06    3.67
  -3  -1  -8   52.90    3.45
  -3   1  -8   52.96    3.61
   5   1   8   12.14    2.11
   5  -1   8   12.10    1.96
  -5   1  -8   13.34    2.13
  -5  -1  -8   11.63    2.04
   7  -1   8   36.97    3.68
   7   1   8   39.37    3.94
  -7   1  -8   41.07    3.96
  -7  -1  -8   39.46    3.78
  -9   1  -8    0.09    0.53
  -9  -1  -8    0.34    0.55
  -9   1  -8   -1.11    0.86
 -11   1  -8    4.65    0.89
 -11  -1  -8    4.86    0.97
 -13   1  -8    0.98    0.54
 -13  -1  -8    0.92    0.60
 -15  -1  -8    2.26    0.45
 -15  -1  -8    1.58    0.47
 -15   1  -8    1.72    0.39
  20  -2  -8    0.15    0.34
  20   2  -8    0.32    0.35
  18  -2  -8    0.08    0.47
  18   2  -8    0.87    0.48
  18   2  -8    0.15    0.37
  16  -2  -8   24.98    1.59
  16   2  -8   26.59    1.57
  14   2  -8   62.59    2.29
  14   2  -8   62.32    2.37
 -14  -2   8   55.65    2.22
 -14   2   8   60.90    2.38
 -12  -2   8    1.64    0.96
 -12  -2   8    1.47    0.93
 -12   2   8    1.65    0.88
 -12  -2   8    1.18    0.52
 -10  -2   8   92.88    4.67
 -10   2   8  100.46    4.52
  -8  -2   8   20.80    2.09
  -8   2   8   19.40    1.84
  -6   2   8  624.13   10.41
  -6  -2   8  601.01   10.10
  -6   2   8  610.03    9.20
  -4   2   8    3.34    1.01
  -4  -2   8    3.75    0.75
  -2   2   8  624.32   10.62
  -2  -2   8  635.44    8.82
   0   2   8    3.55    1.03
   0  -2   8    2.84    0.81
   0  -2  -8    4.20    0.90
   2   2   8   58.26    3.79
   2  -2   8   62.76    3.44
  -2  -2  -8   56.23    3.39
   4   2   8   56.33    4.14
   4  -2   8   56.41    3.70
  -4   2  -8   55.55    3.93
  -4  -2  -8   53.09    3.76
   6   2   8   42.96    4.04
  -6   2  -8   41.61    3.84
   6  -2   8   45.68    3.75
  -6  -2  -8   45.67    3.97
  -8   2  -8    3.54    0.65
  -8  -2  -8    3.61    0.73
  -8   2  -8    2.00    0.73
 -10   2  -8    3.79    0.80
 -10  -2  -8    2.09    0.79
 -12   2  -8   16.37    1.19
 -12  -2  -8   16.18    1.38
 -14  -2  -8    1.74    0.58
  19   3  -8    2.74    0.53
  19  -3  -8    2.49    0.55
  19   3  -8    2.77    0.51
  17  -3  -8    4.72    0.81
  17   3  -8    4.50    0.71
  17   3  -8    4.74    0.72
  15   3  -8   -0.18    0.47
  15  -3  -8    0.61    0.59
  15   3  -8    0.68    0.52
 -15  -3   8   -0.01    0.53
  13   3  -8   90.10    2.69
  13  -3  -8   93.63    2.90
  13   3  -8   95.92    2.92
 -13  -3   8   94.71    2.82
 -13   3   8   94.91    2.91
 -11  -3   8   12.22    1.88
 -11  -3   8    9.79    1.77
  -9  -3   8   67.97    3.90
  -9   3   8   73.25    3.59
  -7  -3   8  212.70    6.32
  -7   3   8  206.60    5.43
  -5   3   8 1350.03   15.90
  -5   3   8 1360.95   12.72
  -3  -3   8    5.24    0.84
  -3   3   8    3.71    1.07
  -1  -3   8    8.31    1.04
  -1   3   8    6.45    1.28
   1   3   8   37.17    2.98
   1  -3   8   42.72    2.52
  -1  -3  -8   38.70    2.61
   3  -3   8  176.36    5.88
   3   3   8  170.20    6.86
  -3  -3  -8  156.46    5.92
   5   3   8    2.13    1.06
  -5  -3  -8    1.78    1.09
  -7  -3  -8   -0.34    0.59
  -9  -3  -8   -0.03    0.59
  -9   3  -8   -2.24    0.95
 -11  -3  -8   47.63    2.23
 -11   3  -8   62.43    2.34
 -13  -3  -8   17.73    1.30
 -15  -3  -8   -0.18    0.40
  20  -4  -8    0.78    0.33
  18   4  -8    7.92    0.81
  18  -4  -8    7.42    0.84
  18   4  -8    7.02    0.77
  16   4  -8   33.13    1.63
  16  -4  -8   33.79    1.78
  16   4  -8   32.50    1.70
 -16  -4   8   30.46    1.63
  14   4  -8   81.31    2.73
  14  -4  -8   80.26    2.73
  14   4  -8   78.52    2.59
 -14  -4   8   78.78    2.60
  12  -4  -8   54.22    2.21
  12   4  -8   51.14    2.01
  12   4  -8   54.38    2.18
 -12  -4   8   55.84    2.15
 -10  -4   8   14.49    2.01
 -10  -4   8   13.19    1.90
  -8  -4   8   67.65    3.74
  -8  -4   8   65.98    3.70
  -6  -4   8    2.32    0.86
  -6   4   8    2.06    0.98
  -4   4   8   10.76    1.70
  -2   4   8    0.60    0.77
   0   4   8  335.21    8.60
  -2  -4  -8  240.51    6.90
   2   4   8  244.25    7.92
  -2  -4  -8  241.47    7.27
   4   4   8    0.59    0.81
  -4  -4  -8    0.36    0.90
  -4  -4  -8    1.46    0.94
  -6  -4  -8   12.40    2.16
   6   4   8   12.95    2.37
  -8  -4  -8   26.07    1.58
  -8   4  -8   21.79    1.43
 -10  -4  -8    0.32    0.56
 -10   4  -8    0.92    0.78
 -12  -4  -8   13.58    1.25
 -14  -4  -8   11.79    0.94
  19  -5  -8    5.94    0.63
  19   5  -8    5.89    0.63
  17  -5  -8   25.32    1.44
  17   5  -8   25.32    1.43
 -17  -5   8   27.82    1.47
  15   5  -8   52.60    2.19
  15   5  -8   55.70    2.18
  15  -5  -8   51.66    2.23
 -15  -5   8   50.54    2.10
  13   5  -8    1.41    0.55
  13  -5  -8    1.94    0.63
  13   5  -8    1.83    0.60
 -13  -5   8    1.98    0.61
  11   5  -8   25.70    1.42
  11   5  -8   24.46    1.48
  11  -5  -8   27.23    1.56
 -11  -5   8   29.06    1.51
  -9  -5   8   58.11    3.65
  -9  -5   8   63.12    3.89
  -7  -5   8   61.97    3.53
  -7  -5   8   62.21    3.48
  -5   5   8   39.24    3.04
  -5  -5   8   47.18    2.77
  -5  -5   8   44.35    2.83
  -3   5   8   94.27    4.51
  -3  -5   8  104.01    3.72
  -1   5   8   65.51    3.81
   1  -5  -8   69.38    3.45
   1   5   8   89.38    4.70
  -1  -5  -8   95.60    4.76
   3   5   8   23.57    2.80
  -3  -5  -8   22.52    2.52
  -3  -5  -8   22.10    2.47
   5   5   8   36.43    3.77
  -5  -5  -8   36.97    3.36
  -5  -5  -8   39.63    3.67
  -7  -5  -8   41.88    1.94
  -7  -5  -8   45.55    2.07
  -9  -5  -8    6.93    0.94
  -9   5  -8    4.54    0.75
 -11  -5  -8   10.65    1.12
 -11   5  -8   26.71    1.63
 -13  -5  -8    3.07    0.67
 -15  -5  -8    1.61    0.38
  15   5   8    1.97    0.38
  18  -6  -8    7.30    0.74
  18   6  -8    6.99    0.73
  16  -6  -8    1.46    0.55
  16   6  -8    1.75    0.60
  16   6  -8    1.10    0.46
 -16  -6   8    0.31    0.50
  14   6  -8   26.31    1.56
  14  -6  -8   26.28    1.62
  14   6  -8   26.31    1.60
 -14  -6   8   28.60    1.58
  12   6  -8   40.19    1.84
  12  -6  -8   39.27    1.88
  12   6  -8   37.54    1.85
 -12  -6   8   41.37    1.86
  10   6  -8   20.29    1.31
 -10  -6   8   17.94    2.28
 -10  -6   8   18.05    2.23
  -8  -6   8   47.58    3.26
  -8  -6   8   48.05    3.31
  -6  -6   8    4.88    1.06
  -6  -6   8    4.97    1.04
  -6   6   8    4.91    1.18
  -4  -6   8   50.27    2.78
  -4   6   8   50.12    3.34
   4  -6  -8   45.16    3.22
   2  -6  -8    0.65    0.64
  -2   6   8    1.08    0.76
   0   6   8   13.82    1.96
   0  -6  -8   17.10    1.83
   2   6   8   52.60    3.89
  -2  -6  -8   59.58    4.10
   4   6   8    2.87    1.45
  -4  -6  -8    0.60    0.90
  -4  -6  -8    1.29    0.91
  -6  -6  -8    5.29    0.83
  -6  -6  -8    4.99    0.76
  -8  -6  -8    4.20    0.80
  -8  -6  -8    4.07    0.75
 -10  -6  -8    4.40    0.78
 -10  -6  -8    5.07    0.83
 -12  -6  -8   16.60    1.20
 -14  -6  -8    2.09    0.46
  19   7  -8    1.97    0.38
  17  -7  -8    0.84    0.42
  17   7  -8    0.81    0.47
 -17  -7   8    0.81    0.44
  15  -7  -8    1.89    0.57
  15   7  -8    2.10    0.65
  15   7  -8    1.98    0.56
 -15  -7   8    1.29    0.54
  13   7  -8    1.28    0.52
  13  -7  -8    0.42    0.51
  13   7  -8    0.96    0.50
 -13  -7   8    0.77    0.51
  11  -7  -8    5.45    0.78
  11   7  -8    5.10    0.80
 -11  -7   8    4.72    0.70
  -9   7   8   20.45    2.47
  -9  -7   8   18.56    2.32
  -9  -7   8   20.15    2.33
  -7  -7   8   24.55    2.37
  -7  -7   8   23.74    2.34
  -5   7   8   67.87    4.09
  -5  -7   8   83.21    4.11
  -5  -7   8   74.45    3.75
   5  -7  -8   74.59    4.36
  -3   7   8   54.85    3.70
   3  -7  -8   48.96    3.43
  -1   7   8   17.88    2.22
   1  -7  -8   18.04    2.02
   1   7   8   35.32    3.20
  -1  -7  -8   40.78    3.53
   3   7   8   21.58    2.70
  -3  -7  -8   18.84    2.53
  -5  -7  -8   11.55    0.98
  -5  -7  -8   11.26    1.08
  -7  -7  -8    2.32    0.68
  -7  -7  -8    1.45    0.56
  -9  -7  -8   27.56    1.56
  -9  -7  -8   28.03    1.72
  -9   7  -8   25.46    1.55
 -11  -7  -8    5.74    0.80
 -11  -7  -8    5.38    0.75
 -13  -7  -8    5.85    0.67
  18   8  -8    0.05    0.32
  16   8  -8   -0.38    0.43
  16  -8  -8   -0.07    0.37
  16   8  -8    0.15    0.46
 -16  -8   8   -0.06    0.43
  14   8  -8   39.04    1.88
  14  -8  -8   40.46    1.83
 -14  -8   8   40.28    1.80
  14   8  -8   36.67    1.81
  12   8  -8   -0.34    0.50
  12  -8  -8   -0.32    0.57
  12   8  -8   -0.08    0.47
 -12  -8   8   -0.25    0.45
  10   8  -8  158.40    3.69
  -8  -8   8    2.22    0.77
  -6  -8   8   22.44    2.29
  -4   8   8   67.15    4.03
  -4  -8   8   69.01    3.80
   4  -8  -8   59.82    4.09
  -2   8   8   18.70    2.27
   2  -8  -8   20.07    2.41
   0   8   8   24.20    2.68
   2   8   8   25.13    2.88
  -2  -8  -8   29.10    3.21
  -4  -8  -8   14.26    1.17
  -6  -8  -8   33.92    1.66
  -6  -8  -8   32.61    1.80
  -8  -8  -8    0.28    0.57
  -8  -8  -8   -0.29    0.54
  -8   8  -8   -1.09    0.81
 -10  -8  -8   10.67    0.99
 -10  -8  -8   10.96    1.06
 -12  -8  -8    0.59    0.39
 -12  -8  -8   -0.01    0.41
  17   9  -8   10.94    0.81
  15   9  -8    0.66    0.47
  15   9  -8    0.02    0.42
 -15  -9   8    0.24    0.40
  13   9  -8    0.33    0.48
  13   9  -8    0.16    0.48
 -13  -9   8    0.16    0.41
  11   9  -8   12.69    1.11
 -11  -9   8   14.20    1.10
   9   9  -8    1.91    0.57
   9   9  -8    1.87    0.53
   7   9  -8    0.38    0.42
   5  -9  -8   72.01    4.75
   3  -9  -8    2.49    1.06
   1  -9  -8    0.59    0.82
  -1   9  -8    8.77    0.90
  -1  -9  -8    8.56    0.93
  -3   9  -8    1.10    0.53
  -3  -9  -8    0.80    0.47
  -5  -9  -8   37.77    1.91
  -7  -9  -8    0.90    0.59
  -7   9  -8   -1.75    0.82
  -9  -9  -8   25.42    1.42
  -9   9  -8   28.74    1.52
  -9  -9  -8   24.63    1.53
 -11  -9  -8    0.26    0.39
 -11  -9  -8    0.74    0.44
  16  10  -8    0.31    0.37
  16  10  -8   -0.40    0.43
  14  10  -8    0.89    0.47
  14  10  -8    0.28    0.42
 -14 -10   8    0.93    0.43
  12  10  -8    0.26    0.44
 -12 -10   8    0.70    0.47
  10  10  -8   33.05    1.66
  10  10  -8   34.48    1.67
   8  10  -8    9.58    0.98
   6  10  -8    0.17    0.44
   4 -10  -8    3.77    0.68
   4  10  -8    4.21    0.72
   2  10  -8    4.97    0.77
   2 -10  -8    7.83    0.92
   0 -10  -8    1.46    0.55
   0  10  -8    2.37    0.63
  -2  10  -8    5.88    0.85
  -2 -10  -8    5.94    0.87
  -4 -10  -8   -0.01    0.54
  -6 -10  -8    6.23    0.94
  -6  10  -8    3.80    0.67
  -8  10  -8   12.50    1.06
  -8 -10  -8    7.39    0.94
 -10 -10  -8   -0.41    0.46
 -12 -10  -8    0.13    0.29
  15  11  -8    0.38    0.37
  15  11  -8   -0.16    0.37
 -15 -11   8    0.21    0.31
  13  11  -8   10.81    1.00
  13  11  -8   11.85    0.97
  11  11  -8    7.51    0.82
  11  11  -8    7.39    0.79
   9  11  -8   14.63    1.14
   7  11  -8   16.67    1.26
   5 -11  -8    1.04    0.52
   5  11  -8    1.06    0.52
   3 -11  -8   -0.38    0.56
   3  11  -8    0.10    0.48
   1  11  -8    7.55    0.92
   1 -11  -8    8.08    0.97
  -1  11  -8   10.57    1.08
  -1 -11  -8   12.01    1.16
  -3 -11  -8    1.76    0.66
  -3  11  -8    1.05    0.57
  -5 -11  -8   57.40    2.31
  -7 -11  -8   19.49    1.39
  -9 -11  -8    1.95    0.55
 -11 -11  -8    1.12    0.37
  14  12  -8    2.36    0.49
  12  12  -8    2.30    0.59
  10  12  -8    0.04    0.44
   8  12  -8    7.20    0.91
   6  12  -8    2.38    0.68
   4 -12  -8    0.44    0.48
   4  12  -8    0.94    0.60
   2 -12  -8    5.32    0.82
   2  12  -8    6.17    0.92
   0 -12  -8    0.16    0.52
   0  12  -8    1.07    0.59
  -2 -12  -8    0.20    0.53
  -2  12  -8   -0.26    0.52
  -4 -12  -8    3.71    0.79
  -6 -12  -8    0.58    0.56
  -8 -12  -8    2.01    0.59
 -10 -12  -8    1.13    0.39
  13  13  -8    9.40    0.78
  11  13  -8    1.15    0.42
   9  13  -8    0.03    0.42
   7  13  -8    9.01    0.98
   5  13  -8   10.43    1.08
   3  13  -8   46.43    2.11
   3 -13  -8   47.67    1.97
   1  13  -8   31.89    1.77
   1 -13  -8   34.14    1.71
  -1 -13  -8   33.01    1.72
  -1  13  -8   30.55    1.70
  -3 -13  -8   47.14    2.00
   3  13   8   44.88    1.80
  -5 -13  -8   10.33    1.00
  -7 -13  -8    4.82    0.71
  -9 -13  -8    1.41    0.41
  12  14  -8    2.30    0.41
  12  14  -8    2.42    0.46
  10  14  -8    1.58    0.44
   8  14  -8    0.54    0.45
   6  14  -8   37.34    1.79
   4  14  -8   40.69    1.95
   2  14  -8    7.70    0.94
   2 -14  -8    7.38    0.81
   0 -14  -8   -0.32    0.48
   0  14  -8    0.54    0.55
  -2  14  -8   12.19    1.07
   2  14   8   11.37    0.98
  -2 -14  -8   11.87    1.05
  -4 -14  -8    1.46    0.56
  -6 -14  -8    0.52    0.43
  -8 -14  -8    0.42    0.32
  11  15  -8    0.11    0.28
  11  15  -8    0.24    0.32
   9  15  -8    1.11    0.43
   7  15  -8    0.90    0.45
   5  15  -8    8.18    0.90
   3  15  -8    3.15    0.67
   1  15  -8    0.45    0.47
  -1  15  -8   29.07    1.47
  -1 -15  -8   27.00    1.35
   1  15   8   27.53    1.38
  -3 -15  -8   21.15    1.18
   3  15   8   20.04    1.07
  -5 -15  -8    1.56    0.46
  -7 -15  -8    0.46    0.30
  10  16  -8    0.19    0.27
   8  16  -8    0.81    0.38
   6  16  -8   12.70    0.95
   4  16  -8   32.03    1.46
   2  16  -8    4.63    0.68
  -2  16   8    4.51    0.64
   0  16  -8    3.56    0.59
   0  16   8    2.65    0.53
  -2 -16  -8   -0.05    0.31
   2  16   8    0.64    0.38
  -4 -16  -8    6.94    0.57
   7  17  -8    1.76    0.38
   5  17  -8    0.99    0.39
  -5  17   8    0.48    0.34
   3  17  -8    0.07    0.33
  -3  17   8    0.46    0.32
   1  17  -8    0.54    0.35
  -1  17   8    0.31    0.31
   1  17   8    0.40    0.28
  19   0  -9    0.52    0.45
  17   0  -9    0.42    0.54
  15   0  -9    0.84    0.61
  15   0  -9    0.19    0.46
  13   0  -9    0.70    0.56
  13   0  -9    0.06    0.44
 -11   0   9    0.35    0.76
  -9   0   9   -0.18    0.66
  -7   0   9    0.17    0.73
  -5   0   9    0.69    0.65
  -3   0   9   -0.06    0.66
  -1   0   9    1.25    0.77
   1   0   9   -0.22    0.75
  -1   0  -9    0.25    0.77
   3   0   9    0.08    0.80
  -3   0  -9   -0.25    0.89
   5   0   9   -0.28    0.75
  -5   0  -9    0.54    1.07
  -7   0  -9   -0.56    0.66
  -9   0  -9    0.19    0.54
  -9   0  -9   -0.12    0.68
 -11   0  -9    0.19    0.57
 -11   0  -9   13.63    1.22
 -13   0  -9    0.18    0.47
  20  -1  -9    8.21    0.73
  20   1  -9    8.18    0.71
  18  -1  -9    0.52    0.49
  18   1  -9    1.04    0.50
  18   1  -9    0.71    0.36
  16  -1  -9   26.98    1.63
  16   1  -9   28.35    1.64
  16   1  -9   30.60    1.63
  14  -1  -9   24.98    1.59
  14   1  -9   28.00    1.62
  14   1  -9   28.54    1.64
  12   1  -9   21.78    1.37
  12  -1  -9   24.81    1.47
  12   1  -9   22.66    1.39
 -12   1   9   19.33    2.41
 -10  -1   9   88.45    4.62
 -10   1   9   86.38    4.40
  -8  -1   9   90.33    4.26
  -8   1   9   88.75    4.10
  -6   1   9  504.53    9.57
  -6   1   9  476.81    8.95
  -4   1   9  251.40    6.87
  -4  -1   9  238.19    6.06
  -2   1   9    5.92    1.24
  -2  -1   9    6.67    1.15
   0   1   9  265.70    7.49
   0  -1   9  266.19    7.06
   0  -1  -9  244.63    6.45
   2   1   9  102.74    5.09
   2  -1   9   98.85    4.70
  -2  -1  -9   96.87    4.71
   4   1   9  284.23    9.39
   4  -1   9  296.91    9.10
  -4   1  -9  277.96    9.01
  -4  -1  -9  280.48    8.88
   6  -1   9   -0.39    0.79
   6   1   9    0.42    0.88
  -6  -1  -9    2.14    1.38
  -6   1  -9   -0.37    0.99
  -8   1  -9   -0.52    0.60
  -8  -1  -9   -1.17    0.76
 -10   1  -9   19.25    1.40
 -10  -1  -9   18.31    1.43
 -12   1  -9    6.63    0.90
 -12  -1  -9    7.72    0.99
 -14   1  -9    0.94    0.40
 -14  -1  -9    1.04    0.47
  19  -2  -9    2.37    0.57
  19   2  -9    1.46    0.46
  19   2  -9    1.39    0.40
  17   2  -9    0.32    0.47
  17   2  -9    0.18    0.39
  17  -2  -9    0.07    0.52
  15  -2  -9   30.79    1.77
  15   2  -9   29.77    1.69
  15   2  -9   31.39    1.72
  13  -2  -9  106.04    3.15
  13   2  -9  109.80    3.04
  13   2  -9  113.32    3.15
  13   2  -9  110.35    3.02
 -13  -2   9  107.96    3.02
 -11  -2   9   79.22    4.66
 -11   2   9   88.52    4.60
  -9  -2   9    0.40    0.72
  -9   2   9    0.76    0.63
  -7  -2   9   86.52    4.16
  -7   2   9   89.22    3.83
  -5   2   9  703.72   12.00
  -3  -2   9   60.81    2.95
  -3   2   9   58.66    3.49
  -1   2   9  227.40    6.90
  -1  -2   9  244.73    6.19
   1   2   9   29.88    2.68
   1  -2   9   30.62    2.43
  -1  -2  -9   31.29    2.49
  -3  -2  -9   11.29    1.82
   3   2   9   12.95    2.08
   3  -2   9   12.17    1.81
   5   2   9   32.61    3.53
  -5  -2  -9   29.87    3.17
   5  -2   9   33.04    3.18
  -7   2  -9    0.90    0.56
  -7  -2  -9    0.26    0.59
  -9   2  -9    2.39    0.68
  -9  -2  -9    1.86    0.72
 -11   2  -9    2.74    0.69
 -11  -2  -9    3.69    0.87
 -13  -2  -9    1.16    0.57
 -15  -2  -9    7.44    0.61
  20  -3  -9   17.88    0.96
  18  -3  -9    1.30    0.54
  18   3  -9    1.62    0.51
  18   3  -9    1.02    0.44
  16  -3  -9    8.31    1.02
  16   3  -9    6.63    0.86
  16   3  -9    7.38    0.90
  14   3  -9   35.33    1.77
  14  -3  -9   34.79    1.88
  14   3  -9   33.28    1.74
  14   3  -9   32.99    1.78
 -14  -3   9   32.85    1.72
  12   3  -9   33.90    1.66
  12  -3  -9   35.15    1.81
  12   3  -9   36.86    1.72
  12   3  -9   35.18    1.73
 -12  -3   9   35.83    1.71
 -10  -3   9    7.17    1.43
 -10  -3   9    8.20    1.60
  -8  -3   9   55.40    3.50
  -6  -3   9    0.55    0.71
  -6   3   9    0.67    0.56
  -6   3   9    1.68    0.89
  -4   3   9   -0.28    0.87
  -4  -3   9    0.78    0.44
  -2   3   9  200.95    6.65
  -2  -3   9  222.82    5.45
   0   3   9   25.35    2.56
   0  -3   9   26.18    2.02
   2   3   9  229.66    7.98
  -2  -3  -9  239.77    7.29
   4   3   9    3.66    1.48
  -4  -3  -9    1.60    1.11
  -6  -3  -9   11.23    1.08
  -6  -3  -9   10.52    2.19
  -8  -3  -9    5.21    0.86
  -8   3  -9    2.79    0.73
 -10  -3  -9   10.86    1.15
 -10   3  -9   12.48    1.24
 -12  -3  -9   15.87    1.28
 -14  -3  -9    8.41    0.77
  19  -4  -9   14.80    0.98
  19   4  -9   14.14    0.90
  17  -4  -9    8.33    0.94
  17   4  -9   10.25    0.93
  17   4  -9    8.96    0.91
  15   4  -9  131.82    3.37
  15  -4  -9  134.17    3.55
  15   4  -9  125.84    3.36
 -15  -4   9  130.35    3.31
  13   4  -9    3.56    0.69
  13  -4  -9    3.55    0.74
  13   4  -9    3.93    0.75
 -13  -4   9    4.21    0.74
  11   4  -9  238.57    4.24
  11  -4  -9  242.15    4.47
  11   4  -9  245.01    4.48
  -9  -4   9   14.73    1.93
  -9  -4   9   16.09    2.05
  -7  -4   9   21.75    2.21
  -5   4   9   20.24    2.21
  -3   4   9   13.73    1.89
  -1   4   9   55.28    3.59
   1   4   9   17.15    2.20
   3   4   9  308.59    9.91
  -3  -4  -9  311.43    8.91
   5   4   9   48.83    4.44
  -5  -4  -9   44.58    3.94
  -7  -4  -9   19.96    1.41
  -9  -4  -9   19.05    1.42
  -9   4  -9   13.67    1.23
 -11  -4  -9   26.54    1.62
 -11   4  -9   45.19    1.97
 -13  -4  -9    1.77    0.59
  18   5  -9    6.06    0.71
  18  -5  -9    6.27    0.73
  16  -5  -9    7.14    0.93
  16   5  -9    7.92    0.89
  16   5  -9    5.73    0.84
 -16  -5   9    6.36    0.82
  14   5  -9    6.05    0.85
  14  -5  -9    5.77    0.86
  14   5  -9    6.55    0.92
 -14  -5   9    5.37    0.80
  12  -5  -9   11.73    1.09
  12   5  -9   11.87    1.01
  12   5  -9   12.98    1.13
 -12  -5   9   12.72    1.10
 -10  -5   9   23.63    2.53
 -10  -5   9   25.56    2.64
  -8  -5   9    3.35    1.00
  -8  -5   9    3.01    1.01
  -6   5   9   35.56    2.96
  -6  -5   9   37.34    2.61
  -6  -5   9   35.69    2.76
  -4  -5   9   10.98    1.34
  -4   5   9    8.08    1.56
  -2   5   9    4.75    1.26
   0   5   9    6.62    1.51
   2   5   9    0.52    0.80
   4   5   9   34.16    3.68
  -4  -5  -9   35.19    3.36
  -6  -5  -9   13.47    1.15
  -6  -5  -9   12.76    1.13
  -8  -5  -9    9.69    1.07
  -8   5  -9    6.68    0.82
 -10  -5  -9    6.79    0.91
 -10   5  -9   13.79    1.32
 -12  -5  -9    0.56    0.56
 -14  -5  -9   -0.04    0.35
  19  -6  -9    1.30    0.38
  19   6  -9    1.33    0.37
  17   6  -9    0.10    0.43
  17  -6  -9    0.09    0.44
  15   6  -9   12.04    1.10
  15  -6  -9   11.52    1.12
  15   6  -9   11.78    1.11
 -15  -6   9   12.86    1.09
  13   6  -9   46.60    2.03
  13  -6  -9   46.04    2.11
  13   6  -9   44.65    2.03
 -13  -6   9   51.33    2.08
  11   6  -9    5.48    0.72
  11  -6  -9    6.22    0.82
  11   6  -9    6.19    0.84
 -11  -6   9    7.17    0.82
  -9  -6   9   26.92    2.60
  -9  -6   9   27.81    2.67
  -7  -6   9    4.37    1.14
  -7  -6   9    4.43    1.09
  -5   6   9   86.55    4.65
  -5  -6   9   85.14    4.22
  -5  -6   9   88.15    3.91
  -3   6   9   63.04    4.01
  -1   6   9  170.90    6.72
   1   6   9   43.23    3.64
   3   6   9    4.84    1.52
  -5  -6  -9    6.96    0.84
  -5  -6  -9    7.15    0.91
  -7  -6  -9    0.49    0.50
  -7  -6  -9    0.05    0.52
  -9  -6  -9    1.49    0.59
  -9  -6  -9    1.75    0.67
  -9   6  -9   -0.29    0.87
 -11  -6  -9    1.47    0.62
 -11   6  -9   21.31    1.42
 -13  -6  -9    3.08    0.55
  18  -7  -9    1.80    0.42
  18   7  -9    2.19    0.46
  16  -7  -9    2.20    0.56
  16   7  -9    2.44    0.57
  16   7  -9    2.50    0.61
 -16  -7   9    2.76    0.58
  14   7  -9    1.31    0.52
  14  -7  -9    0.39    0.48
  14   7  -9    1.46    0.57
 -14  -7   9    1.52    0.56
  12   7  -9    2.26    0.61
  12   7  -9    2.00    0.59
  12  -7  -9    2.48    0.64
 -12  -7   9    2.15    0.58
  10  -7  -9    9.10    0.97
  10   7  -9   10.59    1.03
  -8  -7   9   -0.37    0.77
  -8  -7   9    0.51    0.67
  -6   7   9   33.56    3.02
  -6  -7   9   34.43    2.70
  -6  -7   9   36.02    2.91
  -4   7   9   54.89    3.79
  -2   7   9   50.49    3.69
   2  -7  -9   53.48    3.61
   0   7   9  125.00    5.96
   2   7   9    0.57    0.80
  -4  -7  -9   18.81    1.25
  -4  -7  -9   16.93    1.29
  -6  -7  -9   23.27    1.45
  -6  -7  -9   23.74    1.57
  -8  -7  -9   32.94    1.67
  -8  -7  -9   35.00    1.87
 -10  -7  -9    0.98    0.55
 -10  -7  -9    0.65    0.50
 -12  -7  -9    1.16    0.46
  17  -8  -9    0.07    0.33
  17   8  -9    0.11    0.38
  15   8  -9    0.07    0.43
  15  -8  -9   -0.28    0.43
  15   8  -9   -0.56    0.49
 -15  -8   9   -0.59    0.47
  13   8  -9   20.97    1.40
  13   8  -9   19.24    1.36
  13  -8  -9   19.70    1.33
 -13  -8   9   20.59    1.32
  11  -8  -9   12.56    1.09
  11   8  -9   11.89    1.11
 -11  -8   9   14.01    1.09
   9   8  -9   37.73    1.80
  -7  -8   9   29.07    2.71
  -5   8   9   24.02    2.56
  -5  -8   9   25.96    2.52
  -3   8   9   24.36    2.64
   3  -8  -9   23.59    2.61
  -1   8   9   13.25    2.03
   1   8   9   20.28    2.71
  -1   8  -9   20.98    1.33
  -3  -8  -9   17.89    1.34
  -5  -8  -9    2.02    0.64
  -5  -8  -9    2.89    0.65
  -7  -8  -9    9.57    0.98
  -7  -8  -9    8.64    1.04
  -9  -8  -9   17.67    1.22
  -9  -8  -9   16.04    1.25
 -11  -8  -9    0.19    0.39
 -11  -8  -9    0.00    0.39
  13   8   9    0.72    0.31
  18   9  -9   14.79    0.79
  16   9  -9    3.45    0.60
  16   9  -9    2.93    0.54
  14   9  -9   -0.26    0.42
  14   9  -9   -0.10    0.46
 -14  -9   9    0.16    0.40
  12   9  -9   11.82    1.10
  12   9  -9   11.45    1.07
 -12  -9   9   14.41    1.07
  10   9  -9    5.87    0.82
   8   9  -9    1.46    0.50
   8   9  -9    1.77    0.53
   6   9  -9   -0.13    0.45
   4   9  -9    0.66    0.45
   2   9  -9   42.35    1.92
   2  -9  -9   42.64    2.00
   0   9  -9   21.01    1.38
   0  -9  -9   19.50    1.39
  -2  -9  -9    1.20    0.55
  -2   9  -9    1.38    0.55
  -4  -9  -9    4.57    0.77
  -6  -9  -9    7.92    1.01
  -6   9  -9    4.67    0.69
  -8  -9  -9   10.43    0.94
  -8   9  -9    9.03    0.98
  -8  -9  -9    9.54    1.03
 -10  -9  -9    2.03    0.55
 -10  -9  -9    1.92    0.50
  12   9   9    1.51    0.35
  17  10  -9    0.97    0.32
  15  10  -9    3.31    0.58
  15  10  -9    2.84    0.53
  13  10  -9   -0.34    0.49
  13  10  -9    0.18    0.42
 -13 -10   9    0.03    0.40
  11  10  -9    6.04    0.81
   9  10  -9   32.85    1.68
   9  10  -9   34.41    1.70
   7  10  -9   28.80    1.62
   5  10  -9    8.37    0.94
   3 -10  -9   -0.23    0.53
   3  10  -9   -0.12    0.51
   1 -10  -9    1.04    0.56
   1  10  -9    1.09    0.54
  -1 -10  -9   -0.17    0.54
  -1  10  -9   -0.06    0.50
  -3 -10  -9    0.32    0.50
  -5 -10  -9   13.24    1.19
  -5  10  -9   11.60    0.95
  -7 -10  -9    4.88    0.82
  -7  10  -9    7.68    0.90
  -9 -10  -9    3.18    0.66
  -9  10  -9   14.60    1.05
 -11 -10  -9    4.03    0.52
  16  11  -9    1.06    0.35
  16  11  -9    0.40    0.30
  14  11  -9    5.98    0.73
  14  11  -9    5.71    0.68
  12  11  -9   -0.05    0.44
  12  11  -9    0.04    0.41
  10  11  -9    2.95    0.62
   8  11  -9   20.00    1.34
   6 -11  -9   -0.18    0.55
   6  11  -9    0.21    0.49
   4  11  -9    6.97    0.92
   4 -11  -9    7.62    0.94
   2 -11  -9    0.91    0.55
   2  11  -9    1.72    0.61
   0 -11  -9    0.08    0.54
   0  11  -9    0.32    0.52
  -2 -11  -9    2.76    0.71
  -2  11  -9    2.92    0.70
  -4 -11  -9   10.82    1.08
  -6 -11  -9    0.83    0.55
  -8 -11  -9    3.04    0.67
  -8  11  -9    9.01    0.84
 -10 -11  -9    1.11    0.38
  15  12  -9    1.92    0.40
  13  12  -9    5.55    0.69
  11  12  -9    4.61    0.72
  11  12  -9    4.60    0.63
   9  12  -9    5.07    0.73
   7  12  -9    3.02    0.71
   5 -12  -9   38.32    1.82
   5  12  -9   36.80    1.87
   3  12  -9   47.55    2.15
   3 -12  -9   48.59    2.11
   1  12  -9   10.98    1.14
   1 -12  -9   10.44    1.06
  -1 -12  -9    1.12    0.61
  -1  12  -9    0.32    0.52
  -3 -12  -9    0.58    0.57
  -5 -12  -9    0.84    0.57
  -7 -12  -9    0.16    0.49
  -9 -12  -9   -0.03    0.35
  14  13  -9    0.02    0.27
  12  13  -9    0.53    0.36
  10  13  -9    0.55    0.41
   8  13  -9    6.02    0.79
   6  13  -9   53.09    2.16
   4  13  -9   55.42    2.26
   4 -13  -9   53.62    2.08
   2  13  -9   12.54    1.16
   2 -13  -9   12.49    1.09
   0 -13  -9    0.44    0.52
   0  13  -9    1.10    0.63
  -2 -13  -9    5.25    0.81
  -2  13  -9    5.15    0.80
   2  13   9    4.77    0.71
  -4 -13  -9   -0.12    0.49
  -6 -13  -9   -0.10    0.45
  -8 -13  -9    0.84    0.38
  13  14  -9    4.38    0.49
  11  14  -9    0.91    0.40
  11  14  -9    0.55    0.32
   9  14  -9    0.05    0.43
   7  14  -9    1.52    0.51
   5  14  -9    8.04    0.95
   3 -14  -9    1.36    0.53
   3  14  -9    1.45    0.61
   1  14  -9    9.46    1.01
   1 -14  -9    8.92    0.88
  -1 -14  -9    0.45    0.50
  -1  14  -9    0.65    0.48
   1  14   9    0.44    0.43
  -3 -14  -9   21.08    1.29
  -5 -14  -9    3.24    0.61
  -7 -14  -9    3.89    0.53
  10  15  -9    0.53    0.35
  10  15  -9   -0.10    0.31
   8  15  -9    1.93    0.50
   6  15  -9    2.83    0.61
   4  15  -9    1.94    0.61
   2 -15  -9    0.04    0.36
   2  15  -9    0.43    0.49
   0 -15  -9   -0.31    0.42
   0  15  -9    0.33    0.46
   0  15   9   -0.23    0.43
  -2 -15  -9    1.04    0.45
   2  15   9    0.67    0.37
  -4 -15  -9    0.35    0.37
  -6 -15  -9    1.10    0.34
   9  16  -9    0.91    0.33
   9  16  -9    0.90    0.32
   7  16  -9    6.85    0.63
   7  16  -9    6.12    0.63
   5  16  -9    0.92    0.45
   3  16  -9    2.77    0.57
   1  16  -9    4.36    0.61
  -1  16   9    3.43    0.53
  -1 -16  -9    0.50    0.31
   1  16   9    0.49    0.32
  -3 -16  -9    1.84    0.37
   6  17  -9    6.03    0.54
  -6  17   9    6.31    0.53
   4  17  -9    5.73    0.57
  -4  17   9    4.88    0.50
  -2  17   9    4.98    0.51
  20   0 -10    8.53    0.71
  18   0 -10   -0.15    0.46
  16   0 -10    0.41    0.54
  14   0 -10   91.59    2.94
  14   0 -10  100.86    2.90
  12   0 -10  140.25    3.50
  12   0 -10  147.73    3.39
 -10   0  10   93.38    4.78
  -8   0  10   18.90    2.08
  -6   0  10    0.49    0.66
  -4   0  10 1301.29   15.85
  -2   0  10  159.28    5.66
   0   0  10   77.22    4.21
   2   0  10   45.78    3.45
  -2   0 -10   43.67    3.43
   4   0  10   52.66    4.15
  -4   0 -10   48.81    4.07
  -6   0 -10    4.44    0.76
  -8   0 -10    2.56    0.70
  -8   0 -10    0.44    0.84
 -10   0 -10   -0.57    0.61
 -10   0 -10   10.39    1.06
 -12   0 -10    0.20    0.52
 -14   0 -10    1.97    0.41
  19  -1 -10    0.17    0.41
  19   1 -10    0.66    0.42
  17  -1 -10    1.65    0.64
  17   1 -10    0.96    0.52
  17   1 -10    1.52    0.47
  15  -1 -10  212.96    4.46
  15   1 -10  214.77    4.39
  15   1 -10  225.44    4.37
  13   1 -10   97.21    2.93
  13  -1 -10   97.57    2.99
  13   1 -10   98.67    2.95
  13   1 -10  106.12    2.99
 -11  -1  10   50.71    3.73
 -11   1  10   49.43    3.58
  -9  -1  10   12.30    1.77
  -9   1  10   11.58    1.66
  -7  -1  10  606.77   11.41
  -7   1  10  586.62   10.86
  -5   1  10   51.15    3.30
  -5  -1  10   47.11    2.86
  -3   1  10   69.74    3.91
  -3  -1  10   74.91    3.67
  -1   1  10  378.97    9.14
  -1  -1  10  393.43    8.71
   1   1  10  102.88    5.10
   1  -1  10  111.54    5.06
  -1  -1 -10  100.57    4.79
   3   1  10   17.38    2.41
   3  -1  10   19.31    2.37
  -3  -1 -10   18.06    2.45
   5   1  10    2.49    1.11
   5  -1  10    2.65    1.11
  -5   1 -10    3.01    1.35
  -5  -1 -10    3.86    1.60
  -7   1 -10   15.42    1.28
  -7  -1 -10   15.83    1.29
  -9   1 -10   28.34    1.64
  -9  -1 -10   26.99    1.68
  -9   1 -10   28.70    1.58
 -11   1 -10    0.14    0.55
 -11  -1 -10    0.38    0.59
 -13   1 -10    2.02    0.50
 -13  -1 -10    1.91    0.54
  20   2 -10    1.76    0.38
  20  -2 -10    1.74    0.43
  18  -2 -10   12.56    1.07
  18   2 -10   12.92    1.00
  18   2 -10   12.08    0.95
  16  -2 -10    7.60    0.98
  16   2 -10    7.07    0.86
  16   2 -10    8.05    0.91
  14  -2 -10   41.14    2.05
  14   2 -10   39.05    1.92
  14   2 -10   43.34    1.98
  14   2 -10   42.76    1.99
  12   2 -10   87.18    2.72
  12  -2 -10   82.63    2.73
  12   2 -10   90.72    2.77
  12   2 -10   90.99    2.76
 -10  -2  10    4.93    1.33
 -10   2  10    4.57    1.22
  -8  -2  10   69.37    4.08
  -8   2  10   76.42    3.83
  -6   2  10    5.35    1.07
  -6   2  10    6.65    1.34
  -4   2  10   21.40    2.32
  -4  -2  10   26.63    2.13
  -2   2  10  137.78    5.67
  -2  -2  10  140.16    4.87
   0   2  10   50.95    3.72
   0  -2  10   52.02    3.15
   2   2  10    6.84    1.59
   2  -2  10    6.97    1.37
  -2  -2 -10    7.00    1.50
   4   2  10    5.96    1.58
  -4  -2 -10    3.57    1.37
  -6   2 -10   38.36    1.83
  -6  -2 -10   40.63    1.99
  -8   2 -10    3.42    0.68
  -8  -2 -10    2.44    0.73
 -10   2 -10   22.05    1.42
 -10  -2 -10   21.41    1.51
 -12  -2 -10   10.66    1.04
 -14  -2 -10    0.26    0.34
  19  -3 -10    1.08    0.46
  19   3 -10    1.28    0.41
  19   3 -10    1.20    0.38
  17  -3 -10    2.00    0.64
  17   3 -10    2.33    0.58
  17   3 -10    1.73    0.55
  15   3 -10   76.44    2.63
  15  -3 -10   76.37    2.73
  15   3 -10   78.24    2.58
  15   3 -10   78.37    2.63
  13  -3 -10  221.71    4.56
  13   3 -10  222.94    4.33
  13   3 -10  220.08    4.37
  13   3 -10  212.97    4.26
 -13  -3  10  220.33    4.28
  11   3 -10   45.95    1.91
  11  -3 -10   42.58    1.99
  11   3 -10   44.94    1.94
 -11  -3  10   44.28    1.84
  -9  -3  10    7.20    1.49
  -7   3  10   39.50    3.20
  -7  -3  10   38.18    3.01
  -5   3  10   14.80    1.97
  -3   3  10  167.74    6.42
  -1   3  10   55.85    3.76
   1   3  10  249.96    8.36
   3   3  10  137.66    6.77
  -3  -3 -10  122.70    5.82
  -5  -3 -10  166.76    3.81
  -5  -3 -10  153.46    7.32
  -7  -3 -10   32.87    1.80
  -9  -3 -10   25.72    1.62
  -9   3 -10   20.87    1.43
 -11  -3 -10   32.22    1.74
 -11   3 -10   48.22    1.91
 -13  -3 -10   25.13    1.26
  20  -4 -10    2.91    0.44
  18  -4 -10    0.41    0.45
  18   4 -10    0.09    0.39
  16  -4 -10   72.98    2.58
  16   4 -10   69.66    2.40
  14   4 -10   31.10    1.69
  14  -4 -10   30.48    1.80
  14   4 -10   31.17    1.71
 -14  -4  10   31.21    1.66
  12   4 -10  301.41    5.01
  12  -4 -10  315.04    5.36
  12   4 -10  305.71    5.17
 -12  -4  10  319.46    5.07
 -10  -4  10    5.69    1.41
 -10  -4  10    6.53    1.41
  -8  -4  10   30.65    2.76
  -6   4  10   43.68    3.41
  -6  -4  10   43.25    3.13
  -4   4  10    1.03    0.87
  -2   4  10   27.12    2.76
   0   4  10   10.27    1.82
   2   4  10    0.80    0.82
   4   4  10    4.23    1.52
  -6  -4 -10   -0.65    0.67
  -8  -4 -10    4.00    0.84
  -8   4 -10   -0.47    1.17
 -10  -4 -10    0.11    0.61
 -10   4 -10    9.19    1.29
 -12  -4 -10    1.08    0.58
 -14  -4 -10    2.14    0.42
  19  -5 -10    0.08    0.32
  19   5 -10    0.39    0.35
  17  -5 -10    1.30    0.54
  17   5 -10    0.85    0.46
  15   5 -10   20.02    1.40
  15  -5 -10   18.81    1.41
  15   5 -10   17.16    1.29
  13   5 -10   65.45    2.40
  13  -5 -10   70.07    2.58
  13   5 -10   67.43    2.47
 -13  -5  10   70.41    2.44
  11   5 -10   55.01    2.14
  11  -5 -10   55.40    2.27
  11   5 -10   51.78    2.13
 -11  -5  10   58.88    2.13
  -9  -5  10    6.24    1.44
  -9  -5  10    5.49    1.36
  -7  -5  10   20.26    2.17
  -7  -5  10   19.75    2.25
  -5   5  10   57.85    4.09
  -5  -5  10   60.12    3.27
  -3   5  10   60.39    4.14
  -1   5  10   10.60    1.80
   1   5  10    0.92    0.86
   3   5  10    1.19    1.01
  -5  -5 -10   34.50    1.78
  -5  -5 -10   35.62    1.80
  -7  -5 -10   17.04    1.34
  -9  -5 -10    3.17    0.77
  -9   5 -10    2.51    0.81
 -11  -5 -10    0.65    0.59
 -11   5 -10   24.45    1.48
 -13  -5 -10    3.39    0.56
  18  -6 -10    0.08    0.39
  18   6 -10    0.20    0.36
  16   6 -10   15.49    1.18
  16  -6 -10   12.97    1.13
  16   6 -10   12.69    1.06
  14   6 -10    2.46    0.61
  14  -6 -10    2.25    0.61
  14   6 -10    2.45    0.61
 -14  -6  10    3.18    0.68
  12   6 -10   91.43    2.85
  12  -6 -10   93.78    2.97
  12   6 -10   87.12    2.78
 -12  -6  10   96.87    2.80
  10   6 -10    0.23    0.36
  10  -6 -10    0.07    0.50
  10   6 -10    0.51    0.45
 -10  -6  10    0.24    0.37
  -8  -6  10   35.49    3.03
  -8  -6  10   34.33    2.88
  -6  -6  10    6.24    1.33
  -6  -6  10    5.97    1.20
  -6   6  10    7.11    1.54
  -4   6  10  120.54    5.79
  -2   6  10  103.54    5.39
   0   6  10   24.38    2.76
   2   6  10    5.58    1.48
  -4  -6 -10    9.24    0.97
  -4  -6 -10    8.45    0.97
  -6  -6 -10    4.51    0.80
  -6  -6 -10    4.87    0.79
  -8  -6 -10    1.83    0.62
  -8  -6 -10    1.32    0.61
 -10  -6 -10    6.37    0.86
 -10   6 -10   21.54    1.50
 -12  -6 -10    1.10    0.47
  19   7 -10   -0.09    0.28
  17  -7 -10    2.91    0.55
  17   7 -10    3.00    0.58
  15   7 -10    2.57    0.61
  15  -7 -10    1.46    0.51
  15   7 -10    1.82    0.57
  13   7 -10    0.30    0.51
  13  -7 -10    0.08    0.54
  13   7 -10   -0.08    0.52
 -13  -7  10    0.20    0.46
  11   7 -10    7.72    0.91
  11  -7 -10    8.72    0.97
  11   7 -10    8.09    0.92
 -11  -7  10    9.67    0.93
   9  -7 -10    2.43    0.60
   9   7 -10    2.28    0.61
  -7  -7  10   26.11    2.48
  -7  -7  10   29.68    2.74
  -5   7  10   15.88    2.13
  -5  -7  10   12.84    1.79
  -3   7  10    1.55    0.93
  -1   7  10    9.96    1.88
   1   7  10   13.74    2.21
  -1   7 -10   15.91    1.17
  -3  -7 -10    1.26    0.55
  -3  -7 -10    0.46    0.48
  -5  -7 -10    4.80    0.81
  -5  -7 -10    4.01    0.74
  -7  -7 -10    8.37    0.95
  -7  -7 -10    9.55    1.06
  -9  -7 -10   16.66    1.22
  -9  -7 -10   17.52    1.24
 -11  -7 -10   14.18    0.98
  18   8 -10    5.08    0.56
  16   8 -10    0.68    0.42
  16  -8 -10    0.24    0.39
  16   8 -10    0.42    0.41
  14   8 -10   15.06    1.19
  14  -8 -10   14.21    1.15
  14   8 -10   13.32    1.10
 -14  -8  10   14.71    1.07
  12   8 -10   41.38    1.96
  12  -8 -10   43.60    1.97
  12   8 -10   39.90    1.91
 -12  -8  10   45.59    1.84
  10  -8 -10   21.60    1.47
  10   8 -10   21.51    1.43
   8  -8 -10   88.62    2.82
   8   8 -10   87.61    2.76
   6   8 -10    2.40    0.55
   6   8 -10    0.07    0.44
  -4   8  10   47.46    3.77
  -4  -8  10   49.72    3.57
  -2   8  10   51.54    3.99
   2   8 -10   58.93    2.19
   2  -8 -10   57.95    2.32
   0  -8 -10   77.00    2.50
   0   8 -10   75.59    2.52
   0  -8 -10   71.75    2.57
  -2  -8 -10   -0.46    0.56
  -4  -8 -10   26.65    1.51
  -4  -8 -10   24.63    1.56
  -6  -8 -10    0.19    0.52
  -6  -8 -10    0.42    0.57
  -8  -8 -10    4.25    0.74
  -8  -8 -10    4.68    0.71
  -8   8 -10    3.41    0.74
 -10  -8 -10    0.05    0.42
 -10  -8 -10    0.25    0.46
 -12  -8 -10    0.16    0.30
  17   9 -10    0.67    0.36
  15   9 -10    0.46    0.43
  15   9 -10    0.07    0.45
  13   9 -10    6.18    0.83
  13   9 -10    5.46    0.77
 -13  -9  10    6.52    0.74
  11   9 -10    8.82    0.97
  11   9 -10    8.85    0.97
   9   9 -10   10.98    1.04
   7   9 -10    0.56    0.46
   7   9 -10    0.17    0.46
   5   9 -10    0.49    0.51
   3  -9 -10    2.21    0.66
   3   9 -10    1.82    0.64
   1   9 -10    9.68    1.00
   1  -9 -10    9.05    1.03
  -1  -9 -10    1.55    0.53
  -1   9 -10    1.53    0.58
  -3  -9 -10    1.89    0.61
  -5  -9 -10   32.95    1.80
  -7  -9 -10    4.66    0.80
  -7  -9 -10    5.55    0.74
  -9  -9 -10   16.66    1.04
  -9  -9 -10   16.28    1.12
 -11  -9 -10    0.46    0.31
 -11  -9 -10    0.87    0.35
  16  10 -10   -0.01    0.34
  16  10 -10   -0.04    0.33
  14  10 -10    1.07    0.51
  14  10 -10    0.70    0.44
  12  10 -10   38.80    1.86
  12  10 -10   37.29    1.75
  10  10 -10    5.04    0.78
   8  10 -10   34.86    1.75
   6  10 -10   -0.53    0.65
   4 -10 -10    2.18    0.71
   4  10 -10    1.71    0.58
   2  10 -10    8.00    1.00
   2 -10 -10    7.66    1.00
   0 -10 -10    0.03    0.54
   0  10 -10    0.36    0.52
  -2 -10 -10   10.58    1.08
  -4 -10 -10   30.22    1.70
  -6 -10 -10    0.48    0.52
  -6  10 -10   -0.95    0.73
  -8  10 -10   16.29    1.12
  -8 -10 -10    6.37    0.80
 -10 -10 -10   -0.13    0.33
  15  11 -10    2.64    0.49
  15  11 -10    2.37    0.44
  13  11 -10    0.81    0.47
  13  11 -10    0.83    0.45
  11  11 -10   16.22    1.21
  11  11 -10   16.49    1.16
   9  11 -10    0.87    0.48
   7  11 -10   21.24    1.38
   7 -11 -10   20.42    1.39
   5 -11 -10    1.16    0.59
   5  11 -10    0.32    0.56
   3 -11 -10    4.66    0.83
   3  11 -10    5.22    0.85
   1  11 -10   18.18    1.40
   1 -11 -10   18.29    1.39
  -1 -11 -10    0.79    0.57
  -1  11 -10    0.85    0.59
  -3 -11 -10    1.47    0.64
  -5 -11 -10    0.10    0.53
  -7  11 -10    8.47    0.86
  -7 -11 -10    2.86    0.64
  -9 -11 -10    0.07    0.35
  14  12 -10    0.45    0.37
  12  12 -10    0.55    0.44
  10  12 -10   -0.29    0.53
  10  12 -10    0.38    0.42
   8  12 -10    5.80    0.76
   6  12 -10   32.81    1.73
   6 -12 -10   31.83    1.68
   4 -12 -10    2.77    0.70
   4  12 -10    2.35    0.72
   2  12 -10   27.79    1.68
   2 -12 -10   27.18    1.61
   0 -12 -10    2.92    0.74
   0  12 -10    2.74    0.68
  -2 -12 -10    3.35    0.74
  -4 -12 -10    1.31    0.63
  -6 -12 -10    0.09    0.44
  -8 -12 -10   -0.25    0.37
  13  13 -10    1.35    0.40
  11  13 -10   -0.07    0.39
   9  13 -10   -0.09    0.43
   7  13 -10   21.54    1.36
   5  13 -10   25.55    1.57
   5 -13 -10   25.73    1.43
   3 -13 -10    1.30    0.55
   3  13 -10    1.46    0.61
   1 -13 -10    1.29    0.57
   1  13 -10    1.19    0.57
  -1 -13 -10    0.79    0.52
  -1  13 -10    1.72    0.62
  -3 -13 -10    1.11    0.57
  -5 -13 -10    5.38    0.73
  -7 -13 -10    0.09    0.36
  12  14 -10    0.20    0.32
  10  14 -10    2.24    0.50
  10  14 -10    1.47    0.40
   8  14 -10    0.04    0.42
   6  14 -10    0.02    0.46
   4 -14 -10    0.71    0.44
   4  14 -10    0.35    0.49
   2 -14 -10    2.09    0.53
   2  14 -10    2.34    0.63
   0 -14 -10    0.13    0.43
   0  14 -10   -0.12    0.50
  -2 -14 -10    2.75    0.60
  -4 -14 -10    1.73    0.53
  -6 -14 -10    0.64    0.36
  11  15 -10    0.05    0.25
   9  15 -10    0.84    0.36
   9  15 -10    0.71    0.35
   7  15 -10    0.73    0.38
   7  15 -10    1.10    0.44
   5  15 -10    1.67    0.52
   3  15 -10    9.67    0.90
   3 -15 -10    8.96    0.72
   1 -15 -10    1.13    0.42
   1  15 -10    0.64    0.44
  -1  15  10    0.77    0.40
  -1 -15 -10    3.45    0.55
   1  15  10    3.13    0.51
  -3 -15 -10    5.41    0.61
  -5 -15 -10    0.54    0.31
   8  16 -10    0.56    0.31
   6  16 -10    2.73    0.50
   4  16 -10    4.70    0.60
   2  16 -10   -0.13    0.37
  -2  16  10    0.16    0.31
   0 -16 -10    0.35    0.28
   0  16  10    0.15    0.28
  19   0 -11   -0.33    0.45
  17   0 -11    0.39    0.54
  15   0 -11    0.41    0.57
  15   0 -11   -0.05    0.53
  13   0 -11    0.19    0.49
  13   0 -11    0.76    0.50
 -11   0  11   -1.11    1.05
  11   0 -11   -0.11    0.47
  -9   0  11    0.46    0.92
  -7   0  11    0.17    0.70
  -5   0  11    0.47    0.73
  -3   0  11    0.14    0.74
  -1   0  11    0.51    0.71
   1   0  11    0.55    0.79
   3   0  11    0.09    0.69
  -5   0 -11    0.66    0.53
  -7   0 -11   -0.92    0.71
  -9   0 -11    0.15    0.55
  -9   0 -11    1.08    0.62
 -11   0 -11    0.82    0.58
 -13   0 -11   -0.23    0.37
  20   1 -11    1.10    0.36
  20  -1 -11    1.03    0.39
  18  -1 -11    4.47    0.74
  18   1 -11    3.32    0.62
  16  -1 -11    0.34    0.53
  16   1 -11    0.49    0.49
  16   1 -11    0.75    0.47
  14  -1 -11   22.91    1.54
  14   1 -11   23.31    1.50
  14   1 -11   25.53    1.54
  12   1 -11   18.84    1.35
  12  -1 -11   18.97    1.39
  12   1 -11   19.33    1.35
  12   1 -11   21.28    1.37
 -10  -1  11   18.96    2.36
 -10   1  11   18.05    2.16
  -8  -1  11    5.11    1.28
  -8   1  11    6.08    1.35
  -6   1  11   29.81    2.74
  -4   1  11    0.98    0.90
  -4  -1  11    1.44    0.79
  -2   1  11   90.33    4.74
  -2  -1  11   96.44    4.51
   0   1  11  148.58    6.19
   0  -1  11  158.23    6.08
   2   1  11   54.11    4.07
   2  -1  11   53.25    3.86
   4   1  11    0.10    0.80
   4  -1  11   -0.98    0.95
  -4  -1 -11    0.42    0.49
  -4  -1 -11   -0.05    1.28
  -6   1 -11    4.91    0.78
  -6  -1 -11    5.86    0.86
  -8   1 -11   -0.51    0.64
  -8  -1 -11   -0.53    0.67
 -10   1 -11    0.67    0.55
 -10  -1 -11    0.94    0.57
 -12   1 -11    3.31    0.57
 -12  -1 -11    3.33    0.63
  19   2 -11    0.40    0.36
  19  -2 -11    0.47    0.43
  19   2 -11    0.41    0.32
  17  -2 -11   14.81    1.22
  17   2 -11   13.41    1.10
  17   2 -11   13.92    1.06
  15  -2 -11   47.49    2.19
  15   2 -11   50.60    2.11
  15   2 -11   51.20    2.14
  13   2 -11  472.61    6.55
  13  -2 -11  478.03    6.71
  13   2 -11  489.60    6.54
  13   2 -11  490.58    6.53
  11   2 -11   33.77    1.71
  11  -2 -11   31.79    1.69
  11   2 -11   33.85    1.71
  11   2 -11   33.04    1.68
  -9  -2  11    2.73    1.09
  -9   2  11    2.06    0.83
  -7   2  11  255.08    8.00
  -7   2  11  238.18    7.20
  -5   2  11  218.68    7.43
  -5  -2  11  250.57    6.73
  -3   2  11  282.77    8.52
  -3  -2  11  321.07    7.75
  -1   2  11   31.86    2.97
  -1  -2  11   32.31    2.58
   1   2  11   18.70    2.47
   3   2  11    0.17    0.80
  -3  -2 -11    1.86    1.18
  -5   2 -11    3.01    0.70
  -5  -2 -11    2.77    0.73
  -7   2 -11    2.21    0.63
  -7  -2 -11    1.09    0.55
  -9   2 -11    0.84    0.53
  -9  -2 -11   -0.59    0.61
  -9   2 -11    1.07    0.78
 -11  -2 -11    2.89    0.75
 -11   2 -11   22.78    1.25
 -13  -2 -11    0.30    0.38
  20  -3 -11    9.94    0.71
  18   3 -11    7.28    0.75
  18  -3 -11    7.32    0.83
  18   3 -11    7.07    0.74
  16  -3 -11   36.63    1.89
  16   3 -11   35.36    1.68
  16   3 -11   37.53    1.78
  14   3 -11    7.26    0.90
  14   3 -11    7.22    0.87
  14  -3 -11    6.38    0.93
  14   3 -11    8.47    0.94
  12   3 -11  172.59    3.85
  12  -3 -11  169.20    3.97
  12   3 -11  166.52    3.80
  10   3 -11   14.91    1.11
  10  -3 -11   14.27    1.15
  10   3 -11   14.76    1.14
 -10  -3  11   12.38    1.99
  -8  -3  11    5.11    1.25
  -6   3  11  133.20    5.97
  -4   3  11  220.44    7.86
  -2   3  11    0.99    0.90
   0   3  11    0.58    0.79
   2   3  11   26.74    3.06
  -4  -3 -11   65.18    2.41
  -6  -3 -11    0.61    0.61
  -8  -3 -11   -1.05    0.72
 -10  -3 -11    7.08    0.96
 -10   3 -11   20.45    1.39
 -12  -3 -11   -0.07    0.45
  19   4 -11   10.04    0.76
  19  -4 -11   10.03    0.81
  17  -4 -11    0.44    0.52
  17   4 -11   -0.12    0.43
  15   4 -11   12.05    1.14
  15  -4 -11   12.15    1.18
  15   4 -11   11.53    1.07
  13   4 -11    0.06    0.48
  13  -4 -11    0.47    0.57
  13   4 -11    0.24    0.51
  11   4 -11   40.28    1.88
  11  -4 -11   39.34    1.97
  11   4 -11   41.31    1.89
  -9  -4  11   -0.02    0.82
  -9  -4  11    0.04    0.84
  -7   4  11   82.52    4.96
  -7  -4  11   90.20    4.85
  -5   4  11   62.75    4.37
  -3   4  11   17.30    2.26
  -1   4  11    5.41    1.40
   1   4  11    7.30    1.72
  -3  -4 -11    0.44    0.47
  -5  -4 -11    7.58    0.97
  -7  -4 -11    3.13    0.76
  -9  -4 -11    2.77    0.73
  -9   4 -11    5.50    0.98
 -11  -4 -11   16.11    1.16
 -11   4 -11   40.01    1.64
 -13  -4 -11    7.66    0.64
  18  -5 -11    3.68    0.62
  18   5 -11    3.23    0.55
  16   5 -11    1.53    0.56
  16  -5 -11    0.91    0.58
  16   5 -11    0.86    0.50
  14  -5 -11   81.90    2.85
  14   5 -11   80.68    2.68
  14   5 -11   80.90    2.70
  12   5 -11   10.16    1.04
  12  -5 -11   10.22    1.09
  12   5 -11   10.79    1.07
  10   5 -11   14.40    1.14
  10   5 -11   13.98    1.15
  10  -5 -11   13.30    1.17
  -8  -5  11   52.92    3.78
  -8  -5  11   56.79    3.79
  -6   5  11   62.77    4.24
  -6  -5  11   64.85    3.64
  -6  -5  11   60.77    3.95
  -4   5  11   23.93    2.79
  -2   5  11    8.73    1.75
   0   5  11   18.66    2.50
  -2  -5 -11    2.62    0.64
  -4  -5 -11    1.43    0.55
  -4  -5 -11    1.72    0.66
  -6  -5 -11    0.91    0.53
  -8  -5 -11    0.19    0.57
  -8   5 -11   -3.58    1.03
 -10  -5 -11    4.22    0.76
 -10   5 -11   21.63    1.41
 -12  -5 -11    1.34    0.45
  19  -6 -11    3.44    0.45
  19   6 -11    3.28    0.46
  17  -6 -11    0.29    0.46
  17   6 -11    0.26    0.40
  15   6 -11    6.35    0.85
  15  -6 -11    7.20    0.90
  15   6 -11    6.38    0.86
  13   6 -11   56.05    2.24
  13  -6 -11   56.55    2.36
  13   6 -11   52.05    2.18
  11   6 -11  135.57    3.48
  11  -6 -11  138.84    3.66
  11   6 -11  131.13    3.44
   9   6 -11    6.46    0.81
   9  -6 -11    6.51    0.89
   9   6 -11    6.32    0.83
  -7  -6  11   -0.22    0.66
  -7  -6  11   -0.41    0.77
  -5   6  11   30.42    3.07
  -3   6  11    2.99    1.18
  -1   6  11   31.81    3.25
  -1  -6 -11    2.62    0.60
  -1  -6 -11    2.15    0.61
  -3  -6 -11   13.67    1.16
  -3  -6 -11   14.64    1.21
  -5  -6 -11    1.88    0.60
  -5  -6 -11    3.25    0.71
  -7  -6 -11   43.55    1.96
  -7  -6 -11   48.13    2.04
  -9  -6 -11   -0.10    0.48
  -9   6 -11    6.44    1.05
 -11  -6 -11   16.05    1.02
  18  -7 -11    2.05    0.42
  18   7 -11    2.14    0.46
  16   7 -11    0.55    0.48
  16  -7 -11    0.13    0.44
  16   7 -11    0.33    0.46
  14   7 -11    0.18    0.49
  14  -7 -11   -0.50    0.57
  14   7 -11   -0.21    0.51
  12   7 -11   69.69    2.51
  12  -7 -11   70.94    2.60
  12   7 -11   65.95    2.46
  10   7 -11  107.63    3.09
  10  -7 -11  111.56    3.20
  10   7 -11  107.29    3.12
   8   7 -11    5.93    0.78
   8  -7 -11    6.24    0.84
   8   7 -11    6.25    0.88
   6  -7 -11    4.53    0.73
   6   7 -11    4.13    0.69
  -4   7  11    1.73    0.93
  -2   7  11   21.98    2.67
   0  -7 -11    5.33    0.79
   0  -7 -11    7.61    0.85
   0   7 -11    5.67    0.80
   0  -7 -11    6.75    0.90
  -2  -7 -11   11.53    1.06
  -2  -7 -11    9.12    1.01
  -4  -7 -11   17.13    1.28
  -4  -7 -11   16.72    1.32
  -6  -7 -11   33.06    1.69
  -6  -7 -11   34.82    1.82
  -8  -7 -11    0.26    0.44
  -8  -7 -11    0.48    0.48
  -8   7 -11    0.19    0.60
 -10  -7 -11    1.22    0.51
 -10   7 -11   20.85    1.26
 -12  -7 -11    2.04    0.39
  17  -8 -11    0.17    0.33
  17   8 -11   -0.20    0.36
  15   8 -11    5.15    0.76
  15  -8 -11    4.88    0.69
  15   8 -11    4.31    0.69
  13   8 -11    0.42    0.47
  13  -8 -11    1.35    0.58
  13   8 -11    0.27    0.47
  11  -8 -11   56.04    2.27
  11   8 -11   51.06    2.15
  11   8 -11   51.91    2.18
   9   8 -11    2.81    0.62
   9  -8 -11    2.26    0.66
   9   8 -11    2.46    0.64
   7  -8 -11    8.35    0.98
   7   8 -11    6.95    0.89
   5  -8 -11   76.26    2.59
   5   8 -11   77.30    2.49
   3  -8 -11   37.07    1.80
   3   8 -11   37.01    1.78
   1  -8 -11   27.56    1.59
   1   8 -11   26.60    1.56
   1  -8 -11   25.58    1.62
  -1  -8 -11   34.64    1.80
  -1  -8 -11   31.86    1.75
  -3  -8 -11    5.54    0.85
  -3  -8 -11    5.88    0.82
  -5  -8 -11    3.04    0.68
  -5  -8 -11    3.30    0.74
  -7  -8 -11    1.73    0.60
  -7  -8 -11    1.78    0.56
  -9  -8 -11    8.94    0.88
  -9  -8 -11    8.58    0.83
 -11  -8 -11    0.00    0.30
  16   9 -11    0.30    0.36
  16   9 -11   -0.01    0.38
  14   9 -11   21.51    1.34
  14  -9 -11   22.59    1.28
  14   9 -11   21.75    1.32
  12   9 -11   43.08    1.96
  12  -9 -11   48.30    2.00
  12   9 -11   46.01    2.00
  10   9 -11   15.19    1.22
  10  -9 -11   16.99    1.31
  10   9 -11   15.65    1.26
   8   9 -11    5.62    0.86
   6   9 -11    9.10    0.93
   4   9 -11  134.78    3.43
   2   9 -11    8.90    1.00
   2  -9 -11    9.24    1.11
   0  -9 -11   13.35    1.16
   0   9 -11   14.41    1.24
   0  -9 -11   12.54    1.18
  -2  -9 -11    0.88    0.57
  -4  -9 -11    0.27    0.49
  -6  -9 -11   25.35    1.36
  -6  -9 -11   23.32    1.46
  -8  -9 -11    7.17    0.76
  -8  -9 -11    6.16    0.76
 -10  -9 -11    1.31    0.34
 -10  -9 -11    1.43    0.37
  15  10 -11    0.35    0.39
  15  10 -11    0.29    0.39
  13  10 -11    0.78    0.52
  13  10 -11    0.32    0.42
  11  10 -11   31.71    1.68
  11  10 -11   34.01    1.71
   9  10 -11   35.81    1.79
   9  10 -11   40.17    1.90
   7  10 -11    5.37    0.77
   5  10 -11   65.01    2.41
   5 -10 -11   59.86    2.50
   3 -10 -11    1.43    0.70
   3  10 -11    0.43    0.56
   1  10 -11   26.64    1.67
   1 -10 -11   26.08    1.68
  -1 -10 -11   11.05    1.11
  -3 -10 -11   14.33    1.23
  -5 -10 -11   -0.13    0.50
  -7 -10 -11    2.02    0.60
  -7  10 -11    6.94    0.86
  -9 -10 -11    1.59    0.43
  14  11 -11    4.31    0.63
  14  11 -11    4.27    0.57
  12  11 -11   -0.26    0.47
  12  11 -11   -0.22    0.41
  10  11 -11    0.27    0.43
   8 -11 -11   -0.76    0.64
   8  11 -11    0.00    0.51
   6  11 -11   36.34    1.82
   6 -11 -11   35.23    1.85
   4 -11 -11    1.79    0.71
   4  11 -11    1.11    0.60
   2 -11 -11    2.82    0.69
   2  11 -11    4.25    0.80
   0  11 -11   17.38    1.38
   0 -11 -11   18.65    1.42
  -2 -11 -11   30.49    1.73
  -4 -11 -11   14.67    1.20
  -6  11 -11   13.93    0.98
  -6 -11 -11   10.18    0.97
  -8 -11 -11    0.19    0.36
  15  12 -11    0.99    0.31
  13  12 -11    1.72    0.46
  11  12 -11    9.07    0.88
   9  12 -11    4.49    0.70
   9 -12 -11    4.11    0.66
   9  12 -11    4.65    0.69
   7  12 -11   20.94    1.35
   7 -12 -11   21.93    1.35
   5  12 -11    6.58    0.91
   5 -12 -11    7.14    0.97
   3  12 -11   34.98    1.83
   3 -12 -11   35.27    1.83
   1  12 -11   22.71    1.54
   1 -12 -11   21.15    1.46
  -1 -12 -11   29.40    1.65
  -3 -12 -11    0.05    0.54
  -5 -12 -11    1.70    0.55
  -7 -12 -11    1.22    0.42
  12  13 -11    4.71    0.59
  10  13 -11    0.42    0.39
  10  13 -11    1.13    0.41
   8  13 -11   10.16    0.90
   8  13 -11   10.38    0.91
   6  13 -11   30.24    1.58
   6 -13 -11   27.73    1.42
   4  13 -11   39.01    1.85
   4 -13 -11   36.08    1.70
   2 -13 -11    2.08    0.58
   2  13 -11    2.27    0.62
   0 -13 -11    0.01    0.50
  -2 -13 -11   15.71    1.19
  -4 -13 -11    0.47    0.47
  -6 -13 -11    1.35    0.43
  11  14 -11    1.78    0.40
   9  14 -11    1.33    0.43
   9  14 -11    1.50    0.42
   7  14 -11    8.03    0.76
   7  14 -11    7.68    0.80
   5  14 -11   24.86    1.39
   5 -14 -11   23.30    1.20
   3 -14 -11    1.35    0.50
   3  14 -11    1.57    0.58
   1 -14 -11   -0.38    0.49
   1  14 -11   -0.24    0.49
  -1 -14 -11    1.63    0.53
  -3 -14 -11   -0.20    0.39
  -5 -14 -11   -0.03    0.32
  10  15 -11    0.64    0.28
   8  15 -11   -0.15    0.30
   8  15 -11    0.37    0.34
   6  15 -11    8.47    0.78
   4 -15 -11    0.08    0.31
   4  15 -11    0.02    0.41
   2 -15 -11    5.34    0.59
   0 -15 -11    0.54    0.36
   0  15  11   -0.01    0.30
  -2 -15 -11    2.78    0.48
   7  16 -11    0.44    0.31
   5  16 -11    1.96    0.41
  -3  16  11    0.40    0.30
  20   0 -12   -0.09    0.29
  18   0 -12    1.41    0.52
  16   0 -12   78.65    2.61
  14   0 -12    1.56    0.59
  14   0 -12    2.14    0.55
  12   0 -12   55.63    2.25
  12   0 -12   58.31    2.25
  10   0 -12   69.03    2.47
 -10   0  12   60.16    4.23
  -8   0  12    7.38    1.51
  -6   0  12   80.84    4.39
  -4   0  12  202.99    6.98
  -2   0  12   10.19    1.71
   0   0  12    0.88    0.75
   2   0  12   44.47    3.87
  -4   0 -12   18.29    1.39
  -6   0 -12   -0.18    0.69
  -8   0 -12   16.53    1.30
  -8   0 -12   15.83    1.18
 -10   0 -12    0.33    0.50
 -12   0 -12    4.82    0.58
  19   1 -12    0.09    0.37
  19  -1 -12   -0.07    0.38
  17  -1 -12    0.92    0.54
  17   1 -12    1.12    0.53
  17   1 -12    1.07    0.44
  15  -1 -12    0.20    0.53
  15   1 -12    0.60    0.51
  15   1 -12   -0.22    0.51
  13  -1 -12   24.37    1.57
  13   1 -12   23.27    1.52
  13   1 -12   26.44    1.55
  11   1 -12    3.62    0.63
  11  -1 -12    3.56    0.67
  11   1 -12    3.50    0.67
  11   1 -12    3.19    0.62
  -9  -1  12   43.31    3.48
  -9   1  12   46.32    3.45
  -7  -1  12    7.51    1.51
  -7   1  12    9.30    1.64
  -5   1  12  105.27    5.21
  -5  -1  12  112.72    4.92
  -3   1  12  158.51    6.47
  -3  -1  12  165.46    6.30
  -1   1  12   50.46    3.80
  -1  -1  12   41.77    3.23
   1   1  12   27.39    2.90
   1  -1  12   27.61    2.81
  -3   1 -12    3.38    0.72
  -3  -1 -12    2.51    0.65
  -5   1 -12   12.38    1.19
  -5  -1 -12   12.68    1.21
  -7   1 -12    4.39    0.78
  -7  -1 -12    3.74    0.82
  -9   1 -12    2.55    0.64
  -9  -1 -12    2.05    0.65
 -11   1 -12   -0.25    0.41
 -11  -1 -12    0.70    0.50
  20  -2 -12    0.16    0.31
  18   2 -12    2.62    0.57
  18  -2 -12    2.57    0.59
  18   2 -12    2.82    0.53
  16  -2 -12    0.45    0.54
  16   2 -12    0.77    0.52
  16   2 -12   -0.07    0.42
  14  -2 -12   62.26    2.51
  14   2 -12   68.37    2.48
  14   2 -12   70.51    2.52
  12   2 -12   97.30    3.00
  12  -2 -12   88.67    2.96
  12   2 -12   97.40    2.93
  12   2 -12  100.41    2.97
  10   2 -12   21.82    1.40
  10   2 -12   22.20    1.38
  10  -2 -12   20.60    1.37
  10   2 -12   20.68    1.35
  -8  -2  12    1.89    0.94
  -6   2  12   51.85    3.77
  -6   2  12   48.50    3.36
  -4   2  12   58.17    4.18
  -4  -2  12   58.15    3.44
  -2   2  12   49.32    3.78
   0   2  12   23.30    2.75
   2   2  12   -0.07    0.89
  -2  -2 -12    0.94    0.56
  -4   2 -12    0.74    0.53
  -4  -2 -12    0.81    0.54
  -6   2 -12    3.79    0.74
  -6  -2 -12    3.26    0.71
  -8   2 -12    1.35    0.59
  -8  -2 -12    0.12    0.60
  -8   2 -12   -0.44    0.73
 -10  -2 -12    3.51    0.71
 -10   2 -12   18.87    1.21
 -12  -2 -12    2.53    0.51
  19  -3 -12    6.09    0.68
  19   3 -12    5.88    0.58
  17   3 -12    1.23    0.45
  17  -3 -12    1.24    0.57
  17   3 -12    0.68    0.45
  15  -3 -12   20.89    1.50
  15   3 -12   22.48    1.38
  15   3 -12   23.71    1.48
  13   3 -12    2.10    0.58
  13  -3 -12    2.43    0.68
  13   3 -12    2.21    0.62
  11   3 -12   78.83    2.65
  11  -3 -12   71.52    2.60
  11   3 -12   79.08    2.65
   9   3 -12    9.68    0.96
   9   3 -12    9.33    0.93
   9  -3 -12    8.58    0.94
  -7   3  12   22.57    2.74
  -7  -3  12   15.72    2.13
  -5   3  12   37.95    3.37
  -3   3  12    8.01    1.69
  -1   3  12   34.04    3.34
   1   3  12    1.04    0.92
  -3  -3 -12    5.54    0.81
  -5  -3 -12    1.97    0.66
  -7  -3 -12   -0.64    0.65
  -9  -3 -12    0.45    0.58
  -9   3 -12    6.08    0.91
 -11  -3 -12    5.31    0.73
  18  -4 -12   31.99    1.48
  18   4 -12   30.53    1.36
  16  -4 -12   14.97    1.24
  16   4 -12   15.07    1.17
  14   4 -12   81.88    2.74
  14  -4 -12   83.71    2.89
  14   4 -12   84.28    2.74
  12   4 -12    5.35    0.83
  12  -4 -12    4.81    0.84
  12   4 -12    4.72    0.76
  10   4 -12  148.90    3.56
  10  -4 -12  140.97    3.59
  10   4 -12  149.06    3.64
  -8  -4  12   10.46    1.84
   8   4 -12   12.89    1.13
   8  -4 -12   12.06    1.15
  -6   4  12  234.26    8.45
  -4   4  12   20.68    2.64
  -2   4  12    0.52    0.86
   0   4  12    0.76    0.88
  -2  -4 -12   38.35    1.98
  -2  -4 -12   36.53    1.83
  -4  -4 -12   28.90    1.67
  -6  -4 -12    0.01    0.63
  -8  -4 -12    0.06    0.54
  -8   4 -12   -0.71    0.73
 -10  -4 -12   10.12    0.97
 -10   4 -12   26.30    1.44
 -12  -4 -12    3.27    0.51
  19  -5 -12    0.17    0.32
  19   5 -12    0.17    0.31
  17  -5 -12    8.56    0.90
  17   5 -12    6.89    0.76
  15   5 -12   49.10    2.10
  15  -5 -12   47.32    2.13
  15   5 -12   47.28    2.00
  13   5 -12    3.69    0.73
  13  -5 -12    3.46    0.79
  13   5 -12    4.00    0.78
  11   5 -12   61.14    2.36
  11   5 -12   61.24    2.39
   9   5 -12   48.23    2.04
   9  -5 -12   47.00    2.09
   9   5 -12   47.30    2.08
   7  -5 -12   21.24    1.41
   7   5 -12   23.36    1.49
  -7  -5  12   20.87    2.29
  -5   5  12   60.47    4.44
  -3   5  12    6.98    1.67
  -1   5  12    1.27    1.05
  -1  -5 -12    5.31    0.82
  -1  -5 -12    6.32    0.88
  -1  -5 -12    6.55    0.84
  -3  -5 -12    2.25    0.60
  -3  -5 -12    2.33    0.65
  -5  -5 -12    0.34    0.57
  -7  -5 -12    0.81    0.57
  -9  -5 -12    0.61    0.56
  -9   5 -12    9.05    1.04
 -11  -5 -12    0.21    0.42
  18  -6 -12    1.23    0.44
  18   6 -12    1.40    0.44
  16   6 -12    4.18    0.69
  16  -6 -12    3.16    0.65
  16   6 -12    3.49    0.64
  14   6 -12    1.10    0.57
  14  -6 -12    0.05    0.55
  14   6 -12    0.44    0.48
  12   6 -12  211.12    4.35
  12  -6 -12  216.05    4.57
  12   6 -12  208.51    4.36
  10   6 -12  154.33    3.71
  10  -6 -12  155.66    3.84
  10   6 -12  153.09    3.78
   8   6 -12   52.86    2.12
   8  -6 -12   49.69    2.16
   8   6 -12   51.34    2.20
   6  -6 -12    1.23    0.53
   6   6 -12    1.67    0.60
   6   6 -12    1.73    0.54
   4  -6 -12  146.47    3.55
   2  -6 -12   75.89    2.57
   2   6 -12   80.13    2.47
   2   6 -12   77.72    2.62
   0  -6 -12    9.51    1.02
   0  -6 -12   11.33    1.07
   0  -6 -12   11.29    1.08
  -2  -6 -12   16.20    1.26
  -2  -6 -12   15.42    1.26
  -4  -6 -12    7.68    0.96
  -4  -6 -12    7.53    0.91
  -6  -6 -12    3.74    0.75
  -8  -6 -12    0.33    0.49
  -8   6 -12    1.72    0.73
 -10  -6 -12   -0.15    0.43
 -10   6 -12   21.18    1.26
  17  -7 -12   -0.25    0.41
  17   7 -12   -0.02    0.39
  15   7 -12    0.78    0.47
  15  -7 -12    0.22    0.47
  15   7 -12    1.00    0.53
  13   7 -12   39.94    1.91
  13  -7 -12   38.93    1.95
  13   7 -12   38.88    1.89
  11   7 -12   63.31    2.42
  11   7 -12   62.75    2.45
  11  -7 -12   66.81    2.61
   9   7 -12    4.21    0.73
   9  -7 -12    3.88    0.76
   9   7 -12    4.42    0.78
   7   7 -12   14.59    1.14
   7  -7 -12   13.50    1.22
   7   7 -12   13.05    1.22
   5  -7 -12    4.13    0.79
   5   7 -12    4.98    0.72
   5   7 -12    3.94    0.72
   3  -7 -12   15.16    1.27
   3   7 -12   15.82    1.21
   1  -7 -12    0.02    0.51
   1  -7 -12    0.82    0.51
   1   7 -12    0.73    0.53
   1  -7 -12    0.95    0.57
  -1  -7 -12   12.93    1.20
  -1  -7 -12   16.37    1.27
  -1  -7 -12   14.27    1.22
  -3  -7 -12    2.74    0.64
  -3  -7 -12    3.62    0.74
  -5  -7 -12    5.55    0.82
  -5  -7 -12    6.56    0.89
  -7  -7 -12    1.72    0.56
  -7  -7 -12    1.23    0.53
  -7   7 -12   -0.16    0.71
  -9  -7 -12    2.73    0.59
  -9   7 -12   16.83    1.17
 -11  -7 -12    1.84    0.39
  18   8 -12    3.71    0.47
  16   8 -12    1.90    0.50
  16  -8 -12    1.32    0.44
  16   8 -12    1.54    0.47
  14   8 -12    4.94    0.78
  14  -8 -12    3.69    0.67
  14   8 -12    3.85    0.69
  12   8 -12    0.82    0.52
  12  -8 -12    1.11    0.62
  12   8 -12    1.21    0.57
  10   8 -12   46.04    2.05
  10  -8 -12   44.63    2.12
  10   8 -12   43.71    2.05
   8   8 -12    7.06    0.87
   8  -8 -12    7.50    1.03
   8   8 -12    7.47    0.97
   6   8 -12   25.16    1.47
   6  -8 -12   22.51    1.49
   6   8 -12   24.03    1.43
   4  -8 -12  122.60    3.36
   4   8 -12  128.97    3.29
   2  -8 -12  149.85    3.67
   2   8 -12  145.05    3.55
   2  -8 -12  145.67    3.82
   0  -8 -12    8.72    0.97
   0  -8 -12    8.94    1.03
  -2  -8 -12   20.84    1.38
  -2  -8 -12   18.46    1.39
  -4  -8 -12   15.84    1.20
  -4  -8 -12   13.97    1.22
  -6  -8 -12   23.14    1.36
  -6  -8 -12   23.14    1.42
  -6   8 -12   18.73    1.25
  -8  -8 -12    0.64    0.43
  -8  -8 -12    1.15    0.49
 -10  -8 -12    3.43    0.50
  17   9 -12   -0.24    0.31
  15   9 -12   14.29    1.04
  15  -9 -12   14.41    0.95
  15   9 -12   11.93    0.96
  13   9 -12    0.14    0.50
  13  -9 -12    0.00    0.44
  13   9 -12    0.48    0.48
  11   9 -12   21.89    1.44
  11  -9 -12   24.99    1.51
  11   9 -12   22.11    1.46
   9   9 -12    9.04    0.96
   9  -9 -12   10.35    1.04
   9   9 -12    9.99    1.05
   7   9 -12   11.14    1.05
   7  -9 -12    8.70    0.95
   7   9 -12   10.74    1.00
   5  -9 -12   44.68    2.07
   5   9 -12   42.66    1.95
   3  -9 -12   30.61    1.70
   3   9 -12   27.24    1.61
   3  -9 -12   28.64    1.85
   1  -9 -12   14.63    1.24
   1   9 -12   13.05    1.20
   1  -9 -12   13.27    1.27
  -1  -9 -12   -0.29    0.60
  -3  -9 -12   15.72    1.28
  -5  -9 -12    8.78    0.86
  -5  -9 -12    8.26    0.94
  -7  -9 -12   11.01    0.89
  -7  -9 -12    9.62    0.90
  -7   9 -12   11.12    1.04
  -9  -9 -12    0.78    0.36
  16  10 -12    0.19    0.30
  16  10 -12    0.11    0.31
  14  10 -12    0.32    0.43
  14  10 -12    0.66    0.45
  12  10 -12   17.19    1.23
  12  10 -12   17.73    1.23
  10  10 -12   11.07    1.04
  10  10 -12   11.35    1.08
   8  10 -12    1.75    0.52
   8  10 -12    0.85    0.46
   6  10 -12   85.21    2.65
   6  10 -12   83.77    2.67
   6 -10 -12   78.41    2.80
   4  10 -12  240.23    4.62
   4 -10 -12  247.14    5.00
   2  10 -12   12.08    1.17
   2 -10 -12   13.05    1.30
   0 -10 -12   24.32    1.59
  -2 -10 -12    0.38    0.55
  -4  10 -12   29.96    1.49
  -4 -10 -12   28.05    1.58
  -6  10 -12   11.08    0.93
  -6 -10 -12    9.13    0.92
  -8 -10 -12    3.39    0.52
  -8  10 -12   16.56    0.92
  15  11 -12    1.14    0.36
  13  11 -12   10.39    0.89
  13  11 -12   10.63    0.85
  11  11 -12    6.20    0.79
  11 -11 -12    5.82    0.73
   9  11 -12  102.62    2.85
   9 -11 -12  105.26    2.90
   7  11 -12    0.96    0.50
   7 -11 -12   -0.41    0.62
   7  11 -12    0.73    0.50
   5  11 -12  130.65    3.42
   5 -11 -12  129.99    3.49
   3 -11 -12    0.42    0.63
   3  11 -12    0.60    0.58
   1  11 -12  107.72    3.14
   1 -11 -12  107.66    3.18
  -1 -11 -12    0.09    0.56
  -3 -11 -12   24.36    1.49
  -5 -11 -12    4.70    0.72
  -5  11 -12    4.47    0.68
  -7  11 -12   18.65    0.90
  -7 -11 -12    9.03    0.75
  14  12 -12    0.30    0.33
  12  12 -12    0.46    0.40
  10  12 -12   -0.29    0.45
  10 -12 -12   -0.20    0.43
   8  12 -12    0.21    0.41
   8 -12 -12   -0.26    0.47
   8  12 -12    0.03    0.39
   6  12 -12   11.64    1.06
   6 -12 -12   10.97    1.04
   4  12 -12   32.37    1.71
   4 -12 -12   29.59    1.68
   2 -12 -12    6.40    0.92
   2  12 -12    7.19    0.92
   0 -12 -12    9.33    1.03
  -2 -12 -12    2.41    0.66
  -4 -12 -12    1.49    0.53
  -6 -12 -12    0.83    0.39
  13  13 -12    2.39    0.41
  11  13 -12    0.81    0.39
   9  13 -12    1.20    0.45
   9  13 -12    2.21    0.48
   7  13 -12    7.23    0.77
   7  13 -12    7.64    0.81
   7 -13 -12    5.69    0.69
   5  13 -12   30.93    1.58
   5 -13 -12   29.73    1.48
   3 -13 -12    0.96    0.49
   3  13 -12    0.65    0.51
   1 -13 -12    0.64    0.49
  -1 -13 -12    1.44    0.53
  -3 -13 -12    0.26    0.42
  -5 -13 -12   -0.13    0.34
  10  14 -12    3.78    0.49
   8  14 -12    8.30    0.72
   8  14 -12    8.98    0.74
   6 -14 -12    2.72    0.50
   6  14 -12    2.66    0.54
   4 -14 -12    0.50    0.38
   4  14 -12    1.04    0.50
   2 -14 -12    3.63    0.60
   0 -14 -12    4.37    0.65
  -2 -14 -12    0.37    0.40
  -4 -14 -12    0.55    0.33
   7  15 -12    0.61    0.35
   5  15 -12    3.98    0.55
   3 -15 -12    1.15    0.37
   1 -15 -12    0.02    0.30
  -1  15  12   -0.44    0.31
  -1 -15 -12    2.52    0.45
  19   0 -13   -0.07    0.35
  17   0 -13   -0.17    0.50
  15   0 -13   -0.40    0.57
  15   0 -13   -0.14    0.49
  13   0 -13   -0.79    0.69
  13   0 -13    0.74    0.50
  11   0 -13   -1.16    0.66
  11   0 -13   -0.34    0.52
   9   0 -13   -0.42    0.50
   9   0 -13    0.18    0.42
  -7   0  13    0.37    0.80
  -5   0  13    0.75    0.81
  -3   0  13   -0.04    0.69
  -1   0  13   -0.58    0.83
  -1   0 -13   -0.23    0.55
   1   0  13   -0.12    0.77
  -1   0 -13   -0.40    0.62
  -3   0 -13    0.00    0.53
  -5   0 -13    0.01    0.58
  -7   0 -13   -0.39    0.63
  -9   0 -13   -0.05    0.56
 -11   0 -13    0.45    0.39
  18   1 -13    6.26    0.71
  18  -1 -13    6.44    0.76
  16   1 -13    0.71    0.55
  16  -1 -13    0.38    0.56
  16   1 -13    0.44    0.46
  14  -1 -13    7.32    0.97
  14   1 -13    6.94    0.85
  14   1 -13    7.65    0.93
  12   1 -13   -0.88    0.68
  12  -1 -13   -0.18    0.61
  12   1 -13    0.29    0.47
  10   1 -13   10.16    1.04
  10  -1 -13    9.40    1.01
  10  -1 -13   10.06    0.99
  10   1 -13   10.51    1.05
  -8  -1  13    9.11    1.78
  -8   1  13    8.84    1.64
  -6   1  13   16.73    2.24
  -4   1  13   12.00    1.93
  -4  -1  13   12.04    1.78
  -2   1  13  160.75    6.85
  -2  -1  13  154.99    6.35
   0   1  13   34.63    3.36
  -2   1 -13    0.32    0.52
  -2  -1 -13    0.57    0.57
  -4   1 -13    2.04    0.65
  -4  -1 -13    3.39    0.79
  -6   1 -13   -0.11    0.62
  -6  -1 -13   -0.60    0.67
  -8   1 -13   -0.32    0.54
  -8  -1 -13    0.17    0.54
  -8   1 -13   -0.82    0.59
 -10   1 -13    0.16    0.41
 -10  -1 -13    0.54    0.49
  19   2 -13    0.62    0.33
  19  -2 -13    0.26    0.37
  17   2 -13    7.39    0.79
  17  -2 -13    6.21    0.86
  17   2 -13    6.09    0.74
  15   2 -13   31.32    1.66
  15  -2 -13   31.20    1.77
  15   2 -13   33.32    1.76
  13   2 -13    3.19    0.62
  13  -2 -13    3.49    0.72
  13   2 -13    3.87    0.73
  11   2 -13    6.42    0.84
  11   2 -13    8.43    0.93
  11  -2 -13    6.52    0.87
  11   2 -13    7.69    0.92
   9   2 -13    4.18    0.68
   9  -2 -13    3.93    0.70
   9   2 -13    5.03    0.76
  -7   2  13   38.03    3.41
  -7  -2  13   33.61    3.24
  -5   2  13  100.85    5.52
  -3   2  13   15.02    2.23
  -1   2  13    4.55    1.37
  -1  -2 -13    9.28    1.02
  -1  -2 -13   10.55    1.07
  -1   2 -13   11.52    1.09
  -3   2 -13    1.14    0.62
  -3  -2 -13    0.75    0.57
  -5   2 -13    3.11    0.70
  -5  -2 -13    2.56    0.73
  -7   2 -13    3.01    0.65
  -7  -2 -13    2.33    0.72
  -7   2 -13    0.67    0.71
  -9  -2 -13   -0.51    0.56
  -9   2 -13    8.55    0.91
 -11  -2 -13    4.01    0.59
  18  -3 -13    1.99    0.55
  18   3 -13    1.68    0.44
  16  -3 -13   19.44    1.41
  16   3 -13   20.61    1.33
  14  -3 -13    4.57    0.79
  14   3 -13    2.87    0.64
  12   3 -13    4.02    0.75
  12  -3 -13    4.20    0.83
  12   3 -13    3.80    0.71
  10   3 -13   -0.23    0.53
  10  -3 -13    0.30    0.51
  10   3 -13   -0.11    0.48
   8   3 -13   67.81    2.38
   8  -3 -13   64.47    2.44
   8   3 -13   64.62    2.47
  -6   3  13    0.45    0.69
  -4   3  13    0.28    1.00
  -2   3  13    8.02    1.73
   0  -3 -13    8.28    0.93
   0   3 -13    9.22    0.98
  -2  -3 -13   16.77    1.33
  -4  -3 -13    1.01    0.57
  -6  -3 -13   13.67    1.21
  -8  -3 -13   -0.25    0.62
  -8   3 -13   -0.48    0.63
 -10  -3 -13    7.68    0.85
 -10   3 -13   28.32    1.27
  19  -4 -13    2.68    0.46
  19   4 -13    2.66    0.43
  17  -4 -13    1.50    0.55
  17   4 -13    1.33    0.51
  15  -4 -13   39.11    2.00
  15   4 -13   39.00    1.86
  13   4 -13   -0.42    0.62
  13  -4 -13    1.01    0.62
  13   4 -13   -0.49    0.66
  11   4 -13   25.23    1.59
  11  -4 -13   27.79    1.71
  11   4 -13   26.87    1.63
   9   4 -13  104.56    3.05
   9  -4 -13   95.66    3.09
   9   4 -13  106.01    3.16
   7   4 -13    1.73    0.49
   7  -4 -13    1.53    0.49
   7   4 -13    1.50    0.52
   7   4 -13    0.40    0.49
   5  -4 -13   91.36    2.84
   3  -4 -13    1.45    0.60
  -3   4  13    1.90    1.12
   3   4 -13    0.80    0.50
   1  -4 -13   53.99    2.26
   1   4 -13   50.37    2.13
   1  -4 -13   55.27    2.23
  -1  -4 -13   13.26    1.24
  -1  -4 -13   13.40    1.19
  -3  -4 -13    4.60    0.82
  -5  -4 -13   10.86    1.13
  -7  -4 -13    1.44    0.64
  -7   4 -13   -0.91    0.75
  -9  -4 -13    0.34    0.54
  -9   4 -13   10.04    1.04
 -11  -4 -13   -0.27    0.41
  18  -5 -13    6.92    0.72
  18   5 -13    6.84    0.67
  16  -5 -13    0.41    0.53
  16   5 -13    0.28    0.45
  14   5 -13    6.92    0.92
  14  -5 -13    6.57    0.93
  14   5 -13    7.26    0.90
  12   5 -13   59.82    2.36
  12  -5 -13   63.62    2.51
  12   5 -13   64.30    2.48
  10   5 -13   19.37    1.39
  10  -5 -13   18.42    1.43
  10   5 -13   17.80    1.39
   8   5 -13   18.52    1.31
   8  -5 -13   14.97    1.31
   8   5 -13   15.65    1.31
   8   5 -13   17.15    1.22
   6  -5 -13    1.01    0.54
   6   5 -13    1.21    0.47
   4  -5 -13  214.28    4.35
   4   5 -13  214.33    4.28
   2  -5 -13  227.84    4.50
   2   5 -13  220.88    4.42
   0  -5 -13    0.34    0.51
   0  -5 -13    1.51    0.59
   0  -5 -13    0.65    0.56
  -2  -5 -13   11.91    1.15
  -2  -5 -13   13.62    1.19
  -4  -5 -13    4.25    0.80
  -6  -5 -13    6.17    0.87
  -8  -5 -13    0.73    0.52
  -8   5 -13    2.88    0.77
 -10  -5 -13    0.44    0.43
 -10   5 -13   19.04    1.06
  17  -6 -13    2.94    0.58
  17   6 -13    2.29    0.52
  15   6 -13    0.53    0.47
  15  -6 -13    0.05    0.53
  15   6 -13    0.03    0.48
  13   6 -13   13.02    1.16
  13  -6 -13   11.82    1.14
  13   6 -13   13.70    1.19
  11   6 -13   56.60    2.31
  11  -6 -13   58.79    2.45
  11   6 -13   55.03    2.33
   9   6 -13   26.16    1.56
   9  -6 -13   25.42    1.65
   9   6 -13   25.25    1.62
   7   6 -13    0.84    0.45
   7  -6 -13    0.58    0.51
   7   6 -13    0.69    0.59
   7   6 -13    0.28    0.47
   5  -6 -13    8.18    0.94
   5   6 -13    9.78    1.02
   3  -6 -13  259.98    4.84
   3   6 -13  258.85    4.85
   1  -6 -13   51.60    2.22
   1  -6 -13   54.33    2.19
   1  -6 -13   49.31    2.21
  -1  -6 -13   47.22    2.22
  -1  -6 -13   48.71    2.15
  -1  -6 -13   46.26    2.10
  -3  -6 -13    0.23    0.46
  -3  -6 -13    0.67    0.57
  -5  -6 -13   16.72    1.28
  -7  -6 -13    0.45    0.50
  -7   6 -13   -1.61    0.77
  -9  -6 -13   -0.75    0.48
  -9   6 -13   13.72    1.05
  18   7 -13    3.20    0.46
  16  -7 -13    3.28    0.58
  16   7 -13    3.42    0.62
  14   7 -13   -0.02    0.49
  14  -7 -13   -0.35    0.55
  14   7 -13    0.19    0.49
  12   7 -13    2.25    0.65
  12  -7 -13    2.73    0.77
  12   7 -13    2.73    0.68
  10   7 -13   28.14    1.64
  10  -7 -13   26.30    1.67
  10   7 -13   27.58    1.68
   8   7 -13    7.07    0.85
   8  -7 -13    6.10    0.88
   8   7 -13    6.72    0.95
   6  -7 -13   26.25    1.65
   6   7 -13   29.47    1.63
   4  -7 -13  122.56    3.40
   4   7 -13  126.19    3.23
   4   7 -13  130.24    3.43
   2  -7 -13   44.97    2.13
   2  -7 -13   46.47    2.19
   0  -7 -13   33.23    1.85
   0  -7 -13   35.07    1.81
   0  -7 -13   34.15    1.84
  -2  -7 -13    5.43    0.83
  -2  -7 -13    6.30    0.89
  -4  -7 -13   35.20    1.76
  -4  -7 -13   34.00    1.76
  -6  -7 -13    0.59    0.48
  -6  -7 -13    1.01    0.56
  -8  -7 -13    3.71    0.61
  -8   7 -13   12.48    1.01
 -10  -7 -13    0.00    0.30
  17  -8 -13    4.82    0.53
  17   8 -13    3.69    0.52
  15   8 -13    4.11    0.68
  15  -8 -13    3.57    0.64
  15   8 -13    3.47    0.64
  13   8 -13    0.56    0.48
  13  -8 -13    0.73    0.51
  13   8 -13    1.29    0.58
  11   8 -13    2.70    0.68
  11  -8 -13    2.52    0.71
  11   8 -13    2.25    0.70
   9   8 -13   14.73    1.22
   9  -8 -13   13.43    1.23
   9   8 -13   13.80    1.24
   7   8 -13    1.62    0.53
   7  -8 -13    0.29    0.58
   5  -8 -13   84.03    2.85
   5   8 -13   87.15    2.72
   3  -8 -13    6.42    0.95
   3   8 -13    6.04    0.86
   3  -8 -13    7.73    1.11
   1  -8 -13   33.17    1.84
   1  -8 -13   32.08    1.85
  -1  -8 -13    0.18    0.51
  -1  -8 -13    0.32    0.49
  -3  -8 -13    3.56    0.72
  -3  -8 -13    4.41    0.74
  -5  -8 -13    8.81    0.92
  -5  -8 -13    9.78    0.95
  -7  -8 -13    8.64    0.81
  -7  -8 -13    7.83    0.76
  -9  -8 -13    0.40    0.34
  -9   8 -13   17.12    0.93
  16   9 -13    5.27    0.60
  14   9 -13   10.02    0.94
  14  -9 -13    9.51    0.87
  14   9 -13    9.42    0.89
  12   9 -13   24.61    1.47
  12  -9 -13   26.44    1.50
  12   9 -13   27.55    1.55
  10   9 -13   65.47    2.36
  10  -9 -13   71.95    2.52
  10   9 -13   64.38    2.45
   8   9 -13    2.40    0.62
   8  -9 -13    1.08    0.53
   6  -9 -13    1.29    0.56
   6   9 -13    2.41    0.67
   4  -9 -13   93.83    2.94
   4   9 -13   87.79    2.78
   4  -9 -13   89.68    3.12
   2  -9 -13  160.40    3.86
   2   9 -13  150.32    3.67
   2  -9 -13  149.08    3.89
   0  -9 -13   12.08    1.18
  -2  -9 -13    1.13    0.56
  -4  -9 -13    2.23    0.61
  -4  -9 -13    1.75    0.51
  -6  -9 -13    1.31    0.50
  -6  -9 -13    2.07    0.50
  -6   9 -13    0.80    0.58
  -8  -9 -13    1.16    0.38
  -8   9 -13   13.39    0.85
  15  10 -13    0.41    0.38
  13  10 -13    3.29    0.61
  13  10 -13    4.06    0.65
  11  10 -13   14.55    1.13
   9  10 -13   32.15    1.63
   7  10 -13    8.75    0.91
   7  10 -13    9.27    0.95
   5  10 -13   24.53    1.51
   5 -10 -13   22.77    1.61
   3  10 -13   16.61    1.31
   3 -10 -13   17.29    1.43
   1 -10 -13    0.46    0.63
  -1 -10 -13    2.36    0.68
  -3 -10 -13    7.59    0.89
  -5 -10 -13    0.31    0.43
  -5  10 -13   -2.04    0.66
  -7  10 -13   18.13    0.94
  -7 -10 -13    7.75    0.66
  14  11 -13    0.95    0.36
  12  11 -13    1.29    0.46
  12 -11 -13    1.25    0.46
  10  11 -13   30.21    1.50
  10 -11 -13   28.99    1.48
   8  11 -13    3.36    0.63
   8 -11 -13    1.94    0.58
   8  11 -13    2.17    0.57
   6  11 -13   14.60    1.18
   6 -11 -13   15.36    1.28
   4 -11 -13    1.66    0.71
   4  11 -13    0.34    0.51
   2 -11 -13    0.43    0.61
   0 -11 -13    6.61    0.93
  -2 -11 -13    0.94    0.55
  -4 -11 -13    0.07    0.43
  -4  11 -13   -2.03    0.62
  -6 -11 -13    0.67    0.37
  -6  11 -13    8.23    0.67
  13  12 -13    1.70    0.42
  11  12 -13    3.05    0.53
   9  12 -13    0.81    0.43
   9 -12 -13    0.20    0.40
   7  12 -13   33.63    1.55
   7 -12 -13   31.47    1.55
   5 -12 -13    3.85    0.73
   5  12 -13    3.95    0.68
   3  12 -13   15.78    1.22
   3 -12 -13   17.53    1.28
   1 -12 -13    0.34    0.52
  -1 -12 -13    0.07    0.51
  -3 -12 -13   -0.27    0.45
  -5 -12 -13    1.56    0.43
  12  13 -13    0.38    0.30
  10  13 -13    3.57    0.51
   8  13 -13    7.26    0.69
   8  13 -13    7.62    0.72
   8 -13 -13    6.32    0.66
   6 -13 -13    4.64    0.65
   6  13 -13    4.47    0.67
   4 -13 -13    4.52    0.71
   4  13 -13    4.44    0.69
   2 -13 -13    3.46    0.66
   0 -13 -13    1.59    0.52
  -2 -13 -13   -0.13    0.41
  -4 -13 -13    0.19    0.34
   9  14 -13    0.53    0.29
   7 -14 -13    0.17    0.29
   7  14 -13    0.52    0.36
   5 -14 -13    0.91    0.39
   3 -14 -13    1.65    0.46
   1 -14 -13    0.19    0.38
  -1 -14 -13    0.14    0.35
   2 -15 -13   -0.13    0.27
  18   0 -14    0.68    0.41
  16   0 -14   25.00    1.47
  14   0 -14    0.23    0.49
  14   0 -14    0.98    0.52
  12   0 -14   -0.10    0.50
  12   0 -14   -0.10    0.58
  10   0 -14   21.19    1.48
   8   0 -14    9.11    1.02
   6   0 -14    1.56    0.62
  -6   0  14    0.08    0.84
  -4   0  14   64.25    4.34
   2   0 -14   43.72    2.05
  -2   0  14   41.78    3.59
   2   0 -14   44.81    1.99
   0   0 -14    0.91    0.55
   0   0 -14    0.18    0.58
  -2   0 -14   -0.03    0.52
  -4   0 -14    9.32    1.06
  -6   0 -14   13.57    1.20
  -6   0 -14    9.61    0.87
  -8   0 -14   12.86    1.07
 -10   0 -14    0.40    0.38
  19   1 -14    0.00    0.29
  19  -1 -14    0.21    0.35
  17   1 -14    4.07    0.65
  17  -1 -14    3.33    0.63
  17   1 -14    4.50    0.63
  15   1 -14    0.53    0.47
  15  -1 -14    0.37    0.53
  15   1 -14    0.26    0.47
  13   1 -14    0.02    0.49
  13  -1 -14   -0.06    0.53
  13   1 -14   -0.03    0.56
  11   1 -14   22.27    1.51
  11  -1 -14   18.83    1.46
  11   1 -14   22.18    1.47
   9   1 -14   35.98    1.90
   9  -1 -14   33.59    1.85
   7   1 -14   42.23    2.05
   7  -1 -14   42.89    2.04
   5  -1 -14    0.82    0.51
  -5   1  14    4.83    1.26
   3  -1 -14   83.56    2.84
  -3   1  14   87.91    5.38
   3   1 -14   80.58    2.70
   3  -1 -14   86.64    2.72
   1   1 -14  110.28    3.23
   1  -1 -14  112.67    3.31
   1   1 -14  112.03    3.15
   1  -1 -14  117.11    3.13
  -1  -1 -14   23.66    1.60
  -1   1 -14   27.55    1.67
  -1  -1 -14   28.40    1.68
  -3   1 -14   29.36    1.71
  -3  -1 -14   30.97    1.77
  -5   1 -14   -0.07    0.56
  -5  -1 -14   -0.61    0.66
  -7   1 -14   13.05    1.11
  -7  -1 -14   11.55    1.11
  -7   1 -14    9.13    0.89
  -9   1 -14    5.75    0.71
  -9  -1 -14    5.11    0.71
  18   2 -14    0.76    0.38
  18  -2 -14    1.46    0.50
  16   2 -14    0.63    0.45
  16  -2 -14    0.69    0.57
  16   2 -14    0.16    0.43
  14   2 -14    5.71    0.79
  14  -2 -14    5.21    0.88
  14   2 -14    5.72    0.84
  12   2 -14   12.73    1.15
  12  -2 -14   10.27    1.12
  12   2 -14    9.73    1.07
  10  -2 -14    0.18    0.49
  10   2 -14    0.51    0.47
   8  -2 -14   17.32    1.37
   6  -2 -14   83.01    2.80
   4  -2 -14    0.60    0.46
   4   2 -14    0.76    0.47
   2  -2 -14  300.34    5.33
   2   2 -14  312.38    5.21
   2  -2 -14  314.17    5.11
   0  -2 -14   46.47    2.19
   0   2 -14   46.72    2.13
  -2   2 -14   50.78    2.21
  -2  -2 -14   47.02    2.16
  -4   2 -14    0.79    0.62
  -4  -2 -14    0.87    0.63
  -6   2 -14   22.98    1.41
  -6  -2 -14   22.59    1.50
  -8  -2 -14    5.85    0.81
  -8   2 -14    8.27    0.88
 -10  -2 -14   -0.08    0.40
  19  -3 -14    1.63    0.43
  17  -3 -14    0.13    0.46
  17   3 -14    0.26    0.38
  15  -3 -14   27.49    1.68
  15   3 -14   27.89    1.57
  13  -3 -14    2.18    0.71
  13   3 -14    2.56    0.64
  11   3 -14   42.41    2.07
  11  -3 -14   41.52    2.07
  11   3 -14   43.56    2.11
   9   3 -14    3.49    0.72
   9  -3 -14    3.05    0.75
   9   3 -14    3.64    0.75
   7   3 -14  155.19    3.61
   7  -3 -14  141.15    3.71
   5  -3 -14   11.59    1.15
   5   3 -14    9.72    0.98
   3  -3 -14  174.96    4.11
   3   3 -14  176.38    3.99
   1  -3 -14   81.45    2.88
   1   3 -14   85.51    2.82
  -1  -3 -14    1.88    0.70
  -1   3 -14    3.27    0.71
  -1  -3 -14    2.90    0.74
  -3  -3 -14    7.80    0.99
  -5  -3 -14   51.70    2.17
  -7  -3 -14    2.47    0.70
  -7   3 -14    0.29    0.59
  -9  -3 -14    1.86    0.56
  -9   3 -14   15.23    1.00
  18  -4 -14    0.20    0.40
  18   4 -14    0.33    0.36
  16  -4 -14    2.71    0.69
  16   4 -14    2.80    0.62
  14  -4 -14    2.42    0.76
  14   4 -14    2.22    0.64
  12   4 -14   30.99    1.77
  12  -4 -14   29.27    1.79
  12   4 -14   30.06    1.75
  10   4 -14    0.15    0.44
  10  -4 -14    0.33    0.54
  10   4 -14   -0.38    0.62
   8   4 -14   59.25    2.32
   8  -4 -14   56.45    2.38
   8   4 -14   52.80    2.19
   6  -4 -14    0.90    0.57
   6   4 -14    0.28    0.51
   4  -4 -14    0.56    0.48
   4   4 -14    0.62    0.50
   2  -4 -14   16.53    1.36
   2   4 -14   17.46    1.37
   0  -4 -14    4.83    0.89
   0  -4 -14    8.32    1.13
  -2  -4 -14   -0.23    0.53
  -4  -4 -14   25.02    1.60
  -6  -4 -14   -0.07    0.59
  -6   4 -14   -1.43    0.73
  -8  -4 -14    6.74    0.81
  -8   4 -14   12.35    1.06
 -10  -4 -14    1.61    0.45
  17  -5 -14    8.24    0.83
  17   5 -14    7.43    0.76
  15  -5 -14   24.11    1.54
  15   5 -14   23.57    1.43
  13   5 -14   -0.18    0.54
  13  -5 -14    0.24    0.56
  13   5 -14   -0.01    0.50
  11   5 -14    7.37    0.92
  11  -5 -14    7.58    1.01
  11   5 -14    6.35    0.91
   9   5 -14   26.49    1.59
   9  -5 -14   22.99    1.58
   9   5 -14   23.18    1.57
   9   5 -14   22.97    1.46
   7  -5 -14    2.80    0.68
   7   5 -14   -0.55    0.58
   5  -5 -14   14.66    1.26
   5   5 -14   15.06    1.27
   3  -5 -14   28.45    1.73
   3   5 -14   29.67    1.74
   1  -5 -14   84.41    2.94
   1  -5 -14   87.26    2.85
  -1  -5 -14    0.94    0.56
  -1  -5 -14    0.55    0.57
  -3  -5 -14   16.54    1.33
  -5  -5 -14    0.13    0.54
  -7  -5 -14   -0.43    0.54
  -7   5 -14   -0.43    0.63
  -9  -5 -14    0.14    0.40
  -9   5 -14   15.77    1.00
  18  -6 -14    0.30    0.32
  16  -6 -14   -0.14    0.47
  16   6 -14    0.15    0.42
  14   6 -14   38.64    1.86
  14  -6 -14   36.99    1.88
  14   6 -14   39.73    1.87
  12   6 -14   14.47    1.25
  12  -6 -14   15.70    1.38
  12   6 -14   15.16    1.28
  10   6 -14   20.09    1.41
  10  -6 -14   18.48    1.45
  10   6 -14   17.40    1.37
   8   6 -14   66.21    2.43
   8  -6 -14   60.36    2.51
   8   6 -14   62.90    2.34
   6  -6 -14    8.58    0.98
   6   6 -14   10.19    1.06
   4  -6 -14    7.11    0.96
   4   6 -14    9.47    1.07
   2  -6 -14   50.05    2.25
   2  -6 -14   51.99    2.27
   0  -6 -14    0.85    0.58
   0  -6 -14    0.57    0.52
   0  -6 -14    1.05    0.58
  -2  -6 -14    1.03    0.54
  -2  -6 -14    1.06    0.59
  -4  -6 -14   20.07    1.38
  -6  -6 -14    1.87    0.59
  -6   6 -14   -1.01    0.75
  -8  -6 -14    4.40    0.65
  -8   6 -14   12.28    1.02
  17  -7 -14    0.83    0.38
  17   7 -14    0.45    0.34
  15   7 -14    1.29    0.52
  15  -7 -14    0.93    0.50
  15   7 -14    0.70    0.44
  13   7 -14   48.99    2.07
  13  -7 -14   48.80    2.12
  13   7 -14   47.95    2.07
  11   7 -14   73.96    2.59
  11  -7 -14   79.27    2.78
  11   7 -14   74.58    2.67
   9   7 -14    0.53    0.46
   9  -7 -14   -0.52    0.64
   7  -7 -14    2.71    0.70
   7   7 -14    3.70    0.71
   5  -7 -14    2.61    0.73
   5   7 -14    2.31    0.70
   3  -7 -14    0.70    0.60
   3  -7 -14   -0.09    0.54
   1  -7 -14    2.02    0.65
   1  -7 -14    1.57    0.63
   1  -7 -14    1.78    0.63
  -1  -7 -14    4.33    0.79
  -1  -7 -14    4.07    0.78
  -3  -7 -14   14.77    1.19
  -3  -7 -14   13.36    1.12
  -5  -7 -14    0.14    0.47
  -7  -7 -14   -0.69    0.46
  -7   7 -14    3.19    0.70
  -9  -7 -14   -0.05    0.32
  16  -8 -14    6.01    0.66
  16   8 -14    7.03    0.69
  14   8 -14    3.45    0.66
  14  -8 -14    3.24    0.64
  14   8 -14    3.32    0.68
  12   8 -14    1.83    0.58
  12  -8 -14    1.67    0.60
  12   8 -14    2.68    0.70
  10   8 -14   15.23    1.18
  10  -8 -14   16.40    1.33
   8   8 -14    0.28    0.47
   8  -8 -14    0.33    0.58
   6  -8 -14    0.11    0.53
   4  -8 -14    0.37    0.55
   4  -8 -14    0.23    0.62
   2  -8 -14    1.90    0.67
   2  -8 -14    1.62    0.66
   0  -8 -14    1.02    0.59
   0  -8 -14    0.90    0.53
  -2  -8 -14    0.09    0.49
  -2  -8 -14   -0.07    0.48
  -4  -8 -14    0.63    0.45
  -4  -8 -14    0.40    0.44
  -6  -8 -14    0.86    0.45
  -6   8 -14   -0.24    0.52
  -8  -8 -14    0.54    0.33
  -8   8 -14   14.90    0.88
  15   9 -14    0.41    0.40
  15  -9 -14   -0.03    0.36
  13   9 -14   19.21    1.23
  13  -9 -14   20.17    1.22
  11   9 -14   46.03    1.94
  11  -9 -14   48.33    2.00
   9   9 -14   12.78    1.08
   9  -9 -14   14.36    1.21
   7  -9 -14   22.82    1.54
   5  -9 -14    5.52    0.87
   5  -9 -14    4.21    0.90
   5   9 -14    5.51    0.80
   3  -9 -14   38.19    1.95
   3  -9 -14   33.72    1.93
   1  -9 -14   23.23    1.58
  -1  -9 -14    0.29    0.50
  -3  -9 -14    0.38    0.46
  -5  -9 -14    0.24    0.41
  -5  -9 -14    0.79    0.42
  -7  -9 -14    0.11    0.30
  -7   9 -14    8.99    0.74
  14  10 -14    0.20    0.37
  14 -10 -14    0.25    0.32
  12  10 -14   20.41    1.23
  10  10 -14   18.94    1.22
  10 -10 -14   17.02    1.15
   8  10 -14    6.95    0.78
   8 -10 -14    5.74    0.78
   8 -10 -14    5.99    0.88
   6 -10 -14   29.05    1.60
   6  10 -14   26.93    1.49
   6 -10 -14   25.08    1.67
   4 -10 -14    7.68    0.92
   4 -10 -14    6.81    0.98
   2 -10 -14    1.25    0.67
   0 -10 -14   -0.16    0.58
  -2 -10 -14    0.03    0.48
  -4 -10 -14    0.20    0.42
  -4  10 -14   -2.04    0.64
  -6 -10 -14    0.62    0.33
  -6  10 -14    7.25    0.68
  13  11 -14    0.79    0.39
  11  11 -14    1.21    0.45
  11 -11 -14    1.62    0.50
   9  11 -14   12.58    0.97
   9 -11 -14   11.69    1.00
   7  11 -14   15.54    1.09
   7 -11 -14   14.42    1.19
   5 -11 -14    4.06    0.78
   5  11 -14    4.45    0.72
   3 -11 -14   29.70    1.71
   1 -11 -14    5.67    0.87
  -1 -11 -14    0.76    0.56
  -3 -11 -14    1.56    0.51
  -3  11 -14   -1.81    0.60
  -5 -11 -14    0.22    0.33
  -5  11 -14    4.20    0.52
  12  12 -14    1.70    0.40
  10  12 -14    0.08    0.33
  10 -12 -14    0.17    0.36
   8 -12 -14    0.77    0.47
   6 -12 -14    1.94    0.59
   6  12 -14    1.68    0.53
   4 -12 -14    2.07    0.66
   2 -12 -14    9.18    0.96
   0 -12 -14    1.73    0.58
  -2 -12 -14    0.61    0.42
  -4 -12 -14    0.29    0.35
   9 -13 -14   15.30    0.86
   7 -13 -14   10.25    0.80
   5 -13 -14    0.24    0.40
   3 -13 -14   -0.06    0.43
   1 -13 -14    4.45    0.65
  -1 -13 -14    3.75    0.58
  -3 -13 -14    0.17    0.30
   6 -14 -14    0.28    0.31
   4 -14 -14    2.56    0.46
   2 -14 -14    0.10    0.33
   0 -14 -14    1.31    0.39
  17   0 -15   -0.04    0.41
  15   0 -15   -0.36    0.54
  13   0 -15   -0.57    0.55
  11   0 -15   -0.02    0.51
   9   0 -15    0.02    0.50
   7   0 -15    0.74    0.58
   5   0 -15   -0.34    0.57
   5   0 -15   -0.30    0.60
   3   0 -15    0.16    0.52
   3   0 -15   -0.35    0.55
   1   0 -15   -0.27    0.54
   1   0 -15    0.54    0.60
  -1   0 -15    0.63    0.61
  -3   0 -15   -0.44    0.61
  -5   0 -15    0.15    0.55
  -7   0 -15    0.19    0.51
  -9   0 -15   -0.05    0.36
  18   1 -15    7.69    0.69
  18  -1 -15    7.88    0.76
  16   1 -15    3.05    0.60
  16  -1 -15    3.29    0.68
  14   1 -15    7.46    0.91
  14  -1 -15    7.59    0.95
  12   1 -15    0.11    0.49
  12  -1 -15   -0.03    0.52
  10   1 -15   -0.25    0.58
  10  -1 -15    0.08    0.52
   8   1 -15   22.60    1.55
   8  -1 -15   19.67    1.52
   6   1 -15    0.49    0.51
   6  -1 -15   -0.02    0.53
   4   1 -15   11.05    1.16
   4  -1 -15   10.22    1.14
   4   1 -15   11.14    1.10
   4  -1 -15   10.79    1.10
   2   1 -15    3.34    0.75
   2  -1 -15    3.85    0.83
   2   1 -15    3.51    0.81
   2  -1 -15    2.95    0.78
   0  -1 -15    2.30    0.68
   0  -1 -15    6.19    0.98
   0   1 -15    2.47    0.68
   0  -1 -15    4.30    0.80
   0   1 -15    4.93    0.91
  -2   1 -15   -0.17    0.58
  -2  -1 -15   -0.19    0.58
  -4   1 -15   13.13    1.20
  -4  -1 -15   12.96    1.23
  -6   1 -15   10.77    1.02
  -6  -1 -15    9.04    1.01
  -8   1 -15    1.86    0.52
  -8  -1 -15    2.20    0.55
  19  -2 -15    2.66    0.43
  17  -2 -15    5.08    0.72
  15   2 -15    5.58    0.74
  15  -2 -15    5.79    0.89
  15   2 -15    5.52    0.80
  13   2 -15    0.31    0.49
  13  -2 -15    0.37    0.52
  13   2 -15   -0.01    0.52
  11  -2 -15    3.39    0.76
   9  -2 -15   15.80    1.35
   7  -2 -15    9.76    1.12
   5  -2 -15   -0.04    0.65
   5   2 -15    1.15    0.58
   3  -2 -15   72.74    2.72
   3   2 -15   74.20    2.64
   3  -2 -15   77.05    2.71
   1  -2 -15  200.95    4.51
   1   2 -15  206.60    4.42
   1  -2 -15  214.59    4.34
  -1   2 -15   46.77    2.17
  -1  -2 -15   49.10    2.19
  -3   2 -15   -0.61    0.63
  -3  -2 -15    0.18    0.58
  -5   2 -15    6.07    0.84
  -5  -2 -15    6.97    0.96
  -7   2 -15   11.59    0.92
  -7  -2 -15   11.28    1.02
  -7   2 -15    9.29    0.88
  -9  -2 -15    0.38    0.40
  18  -3 -15    1.28    0.46
  16  -3 -15    5.14    0.81
  16   3 -15    4.83    0.72
  14  -3 -15    0.61    0.57
  14   3 -15    0.51    0.50
  12  -3 -15    7.01    1.00
  12   3 -15    9.44    1.07
  10  -3 -15   12.45    1.21
   8  -3 -15    1.86    0.67
   8   3 -15    1.59    0.57
   6  -3 -15   46.57    2.25
   6   3 -15   46.57    2.14
   4  -3 -15    2.53    0.71
   4   3 -15    3.91    0.79
   4  -3 -15    2.25    0.62
   2  -3 -15   15.75    1.38
   2   3 -15   18.08    1.43
   0  -3 -15    7.13    1.02
   0   3 -15    8.82    1.03
   0  -3 -15    8.08    1.08
  -2   3 -15   -0.64    0.56
  -2  -3 -15   -0.09    0.62
  -4  -3 -15    8.96    1.02
  -6  -3 -15   19.56    1.33
  -6   3 -15   22.15    1.29
  -8  -3 -15    0.63    0.47
  -8   3 -15    9.56    0.85
  17  -4 -15    7.13    0.80
  15  -4 -15    2.99    0.72
  15   4 -15    3.38    0.68
  13  -4 -15    0.60    0.56
  13   4 -15    0.77    0.53
  11   4 -15   15.55    1.31
  11  -4 -15   14.02    1.28
  11   4 -15   15.84    1.36
  11   4 -15   14.51    1.20
   9   4 -15    0.96    0.47
   9  -4 -15    0.93    0.60
   9   4 -15    0.42    0.51
   7  -4 -15   12.31    1.25
   7   4 -15   11.35    1.12
   5  -4 -15   43.84    2.20
   5   4 -15   49.51    2.19
   3  -4 -15    7.15    1.00
   3   4 -15    8.09    1.04
   1  -4 -15   34.27    1.95
  -1  -4 -15    3.26    0.78
  -3  -4 -15    6.43    0.91
  -5  -4 -15    5.97    0.84
  -7  -4 -15    0.54    0.50
  -7   4 -15    1.04    0.59
  -9  -4 -15    5.01    0.60
  -9   4 -15   23.89    1.00
  18  -5 -15    3.91    0.51
  16  -5 -15   -0.25    0.47
  16   5 -15    0.04    0.41
  14  -5 -15    6.91    0.94
  14   5 -15    6.42    0.86
  12   5 -15   10.00    1.04
  12  -5 -15   10.68    1.15
  12   5 -15   10.45    1.12
  10   5 -15   14.09    1.21
  10  -5 -15   12.36    1.24
  10   5 -15   13.10    1.14
   8   5 -15    2.48    0.62
   8  -5 -15    1.79    0.73
   8   5 -15    1.78    0.61
   6  -5 -15   15.26    1.33
   6   5 -15   14.40    1.25
   4  -5 -15   82.80    2.87
   4   5 -15   80.95    2.87
   2  -5 -15    5.37    0.89
   2  -5 -15    6.11    0.92
   0  -5 -15    6.85    0.98
   0  -5 -15    7.09    0.98
   0  -5 -15    7.00    0.89
  -2  -5 -15    0.53    0.55
  -4  -5 -15    0.08    0.53
  -6  -5 -15    0.53    0.51
  -6   5 -15   -0.51    0.63
  -8  -5 -15    0.34    0.38
  -8   5 -15   12.56    0.89
  17  -6 -15    8.26    0.73
  15  -6 -15    0.34    0.45
  15   6 -15    0.32    0.45
  13   6 -15   -0.32    0.55
  13  -6 -15    0.45    0.56
  13   6 -15    0.13    0.55
  11   6 -15   18.24    1.35
  11  -6 -15   18.54    1.44
   9   6 -15    8.19    0.96
   9  -6 -15    7.47    1.00
   9   6 -15    8.19    0.95
   7  -6 -15    9.21    1.10
   7   6 -15    9.80    1.06
   5  -6 -15  150.41    3.85
   5   6 -15  148.25    3.77
   3  -6 -15   12.16    1.22
   3  -6 -15   15.11    1.31
   1  -6 -15   27.28    1.75
   1  -6 -15   29.66    1.73
   1  -6 -15   28.59    1.69
  -1  -6 -15    0.20    0.50
  -1  -6 -15    0.16    0.55
  -3  -6 -15    2.64    0.68
  -5  -6 -15   -0.08    0.46
  -5   6 -15   -1.11    0.72
  -7  -6 -15   -0.56    0.42
  -7   6 -15    4.29    0.70
  16  -7 -15    1.20    0.44
  14  -7 -15    1.94    0.59
  12   7 -15   28.80    1.61
  12  -7 -15   29.86    1.68
  10   7 -15    5.41    0.80
  10  -7 -15    5.76    0.90
   8   7 -15    0.62    0.43
   8  -7 -15    0.15    0.56
   8   7 -15    0.64    0.50
   6  -7 -15   22.57    1.59
   6   7 -15   23.31    1.52
   4  -7 -15    0.30    0.57
   4  -7 -15   -0.29    0.59
   2  -7 -15    1.65    0.65
   2  -7 -15    2.15    0.73
   2  -7 -15    1.52    0.66
   0  -7 -15    8.18    0.95
   0  -7 -15    6.04    0.86
  -2  -7 -15    3.79    0.65
  -2  -7 -15    5.11    0.79
  -4  -7 -15    1.21    0.51
  -6  -7 -15    0.53    0.42
  -6   7 -15    0.33    0.53
  -8   7 -15   16.30    0.85
  15  -8 -15    1.43    0.47
  13   8 -15    2.86    0.61
  13  -8 -15    3.82    0.70
  11   8 -15    2.68    0.59
  11  -8 -15    2.67    0.70
   9   8 -15    3.33    0.63
   9  -8 -15    3.12    0.72
   7  -8 -15    0.70    0.59
   5  -8 -15    1.03    0.62
   5  -8 -15    0.01    0.59
   3  -8 -15    0.74    0.58
   3  -8 -15    0.43    0.56
   1  -8 -15    0.02    0.50
   1  -8 -15   -0.10    0.49
  -1  -8 -15   -0.09    0.47
  -1  -8 -15    0.63    0.51
  -3  -8 -15    0.18    0.44
  -3  -8 -15    0.17    0.44
  -5  -8 -15    0.22    0.38
  -5   8 -15   -1.26    0.60
  -7  -8 -15    0.06    0.31
  -7   8 -15    9.37    0.75
  14  -9 -15   10.83    0.82
  12   9 -15   15.49    1.10
  12  -9 -15   15.49    1.11
  10   9 -15    2.57    0.58
  10  -9 -15    2.88    0.68
   8  -9 -15    1.12    0.56
   6  -9 -15    6.45    0.93
   6  -9 -15    6.15    0.94
   4  -9 -15    1.69    0.66
   4  -9 -15    0.96    0.66
   2  -9 -15    0.16    0.49
   2  -9 -15    0.64    0.61
   0  -9 -15    3.42    0.69
  -2  -9 -15   -0.17    0.45
  -4  -9 -15    0.69    0.41
  -4  -9 -15    1.61    0.45
  -6   9 -15    7.61    0.70
  13  10 -15   25.62    1.22
  13 -10 -15   24.51    1.20
  11  10 -15   11.03    0.92
  11 -10 -15   10.82    0.86
  11 -10 -15   10.74    0.98
   9  10 -15    0.34    0.38
   9 -10 -15    0.23    0.40
   9 -10 -15    0.93    0.54
   7 -10 -15    0.66    0.48
   7 -10 -15   -0.12    0.60
   5 -10 -15   -0.08    0.44
   5 -10 -15    0.11    0.60
   3 -10 -15    7.81    1.00
   1 -10 -15    1.14    0.59
  -1 -10 -15    0.17    0.46
  -3 -10 -15    1.92    0.49
  -3  10 -15   -0.70    0.57
  -5 -10 -15    0.50    0.31
  -5  10 -15    3.32    0.52
  12  11 -15   18.68    1.00
  12 -11 -15   17.97    0.97
  10  11 -15    8.80    0.75
  10 -11 -15    9.18    0.84
   8 -11 -15    6.59    0.81
   6 -11 -15    2.03    0.64
   4 -11 -15    2.53    0.70
   2 -11 -15    0.62    0.58
   0 -11 -15    2.99    0.62
  -2 -11 -15    1.98    0.51
  -4 -11 -15    0.76    0.35
  11  12 -15    0.85    0.32
  11 -12 -15    0.56    0.30
   9 -12 -15   12.04    0.86
   7 -12 -15    0.16    0.42
   5 -12 -15    6.05    0.78
   3 -12 -15    3.28    0.64
   1 -12 -15    0.93    0.49
  -1 -12 -15    3.97    0.59
  -3 -12 -15    0.37    0.31
   8 -13 -15   18.21    0.92
   6 -13 -15    4.29    0.56
   4 -13 -15    0.12    0.38
   2 -13 -15    7.49    0.71
   0 -13 -15    3.43    0.52
  18   0 -16   21.50    1.03
  16   0 -16    7.88    0.85
  14   0 -16    0.66    0.51
  12   0 -16   13.53    1.21
  10   0 -16   21.42    1.57
   8   0 -16   28.39    1.80
   6   0 -16   -1.41    0.81
   6   0 -16   -0.52    0.70
   4   0 -16   64.05    2.70
   4   0 -16   63.00    2.53
   2   0 -16   85.32    3.03
   2   0 -16   85.21    2.90
   0   0 -16    1.99    0.78
  -2   0 -16    2.01    0.66
  -4   0 -16    1.02    0.59
  -6   0 -16   12.67    1.06
  -8   0 -16    0.40    0.39
  17   1 -16   -0.12    0.39
  17  -1 -16   -0.01    0.41
  15   1 -16    1.32    0.54
  15  -1 -16    1.33    0.57
  13   1 -16   13.89    1.21
  13  -1 -16   13.51    1.18
  11   1 -16   38.08    1.97
  11  -1 -16   35.47    1.91
   9   1 -16    1.18    0.62
   9  -1 -16    2.23    0.75
   7   1 -16    5.40    0.73
   7  -1 -16    3.21    0.61
   7   1 -16    5.50    0.83
   5  -1 -16  260.06    5.13
   5   1 -16  246.29    4.94
   5  -1 -16  247.45    4.95
   3   1 -16  360.52    5.93
   3  -1 -16  347.53    5.92
   3   1 -16  339.81    5.73
   3  -1 -16  356.41    5.74
   1  -1 -16   25.51    1.72
   1   1 -16   24.26    1.65
   1  -1 -16   29.76    1.75
  -1   1 -16    2.99    0.76
  -1  -1 -16    2.43    0.72
  -3   1 -16   -0.63    0.62
  -3  -1 -16   -0.99    0.69
  -5   1 -16    1.89    0.60
  -5  -1 -16    1.97    0.66
  -7   1 -16    9.30    0.80
  -7  -1 -16    9.64    0.87
  18  -2 -16    1.29    0.42
  16  -2 -16    0.32    0.47
  14  -2 -16    3.04    0.68
  12  -2 -16    6.59    0.95
  10  -2 -16    1.84    0.68
   8  -2 -16   34.43    1.93
   8   2 -16   29.59    1.73
   6  -2 -16    9.33    1.09
   6   2 -16    9.06    1.07
   4  -2 -16   63.20    2.59
   4   2 -16   64.44    2.57
   4  -2 -16   65.91    2.55
   2  -2 -16    5.63    0.97
   2   2 -16    5.37    0.91
   2  -2 -16    6.05    0.91
   0   2 -16   35.53    1.91
   0  -2 -16   31.92    1.83
  -2   2 -16    2.41    0.66
  -2  -2 -16    1.29    0.66
  -4   2 -16   -0.28    0.52
  -4  -2 -16   -0.50    0.63
  -6   2 -16    3.64    0.61
  -6  -2 -16    4.57    0.73
  -8  -2 -16    3.28    0.55
  -8   2 -16   13.12    0.76
  17  -3 -16    0.53    0.43
  15  -3 -16   14.18    1.18
  13  -3 -16    7.38    0.97
  13   3 -16    7.24    0.84
  11  -3 -16   12.10    1.22
  11   3 -16   12.34    1.14
   9  -3 -16   14.55    1.32
   9   3 -16   13.08    1.20
   7  -3 -16   -1.37    0.78
   7   3 -16   -0.72    0.72
   5  -3 -16    5.93    0.96
   5   3 -16    7.47    1.00
   5  -3 -16    5.38    0.80
   3  -3 -16   30.24    1.88
   3   3 -16   34.28    1.90
   3  -3 -16   36.82    1.83
   1  -3 -16   14.32    1.37
   1  -3 -16   15.88    1.35
   1   3 -16   16.50    1.33
  -1   3 -16    8.17    0.97
  -1  -3 -16    7.42    0.96
  -3  -3 -16    1.52    0.61
  -5  -3 -16    0.77    0.58
  -7  -3 -16   -0.11    0.43
  -7   3 -16    4.31    0.65
  18  -4 -16    1.14    0.38
  16  -4 -16    0.08    0.46
  14  -4 -16    1.81    0.65
  12  -4 -16    0.23    0.57
  12   4 -16    0.08    0.50
  10  -4 -16   39.35    2.09
  10   4 -16   41.36    1.96
   8  -4 -16    9.62    1.11
   8   4 -16   10.61    1.10
   6  -4 -16   48.80    2.28
   6   4 -16   49.12    2.22
   4  -4 -16    3.47    0.87
   4   4 -16    2.99    0.79
   4  -4 -16    2.86    0.74
   2  -4 -16   63.16    2.59
   0  -4 -16    4.59    0.87
  -2  -4 -16    0.64    0.60
  -4  -4 -16    0.07    0.52
  -6  -4 -16    3.27    0.61
  -6   4 -16    2.83    0.60
  -8  -4 -16    1.70    0.43
  -8   4 -16   14.72    0.83
  17  -5 -16    0.57    0.39
  15  -5 -16   -0.59    0.52
  13  -5 -16    1.97    0.65
  11  -5 -16   35.10    1.96
  11   5 -16   37.05    1.76
   9  -5 -16   40.30    2.09
   9   5 -16   38.74    1.89
   7  -5 -16   29.48    1.78
   7   5 -16   30.56    1.76
   5  -5 -16    1.02    0.64
   5   5 -16    1.67    0.74
   3  -5 -16   30.85    1.86
   3  -5 -16   32.33    1.80
   1  -5 -16   15.98    1.42
   1  -5 -16   16.48    1.35
   1  -5 -16   17.73    1.31
  -1  -5 -16   24.82    1.56
  -3  -5 -16    3.87    0.73
  -5  -5 -16    0.47    0.43
  -5   5 -16   -1.41    0.64
  -7  -5 -16    0.63    0.40
  -7   5 -16    7.62    0.76
  16  -6 -16    6.85    0.73
  14  -6 -16    7.85    0.92
  12  -6 -16   -0.26    0.56
  10   6 -16    0.41    0.46
  10  -6 -16    0.49    0.56
  10   6 -16   -0.02    0.44
   8  -6 -16    4.08    0.84
   8   6 -16    4.67    0.78
   6  -6 -16    1.02    0.64
   6   6 -16    0.37    0.58
   4  -6 -16   23.41    1.63
   4  -6 -16   22.88    1.61
   2  -6 -16    1.20    0.65
   2  -6 -16    0.46    0.57
   2  -6 -16    1.38    0.66
   0  -6 -16    0.98    0.57
   0  -6 -16    0.75    0.61
  -2  -6 -16    0.08    0.53
  -4  -6 -16    0.27    0.46
  -6  -6 -16    0.25    0.37
  -6   6 -16    2.36    0.58
  15  -7 -16    0.70    0.43
  13  -7 -16   17.64    1.24
  11   7 -16    1.35    0.53
  11  -7 -16    2.02    0.63
   9   7 -16    7.15    0.82
   9  -7 -16    8.15    1.01
   7  -7 -16    5.87    0.88
   7   7 -16    5.51    0.82
   5  -7 -16   41.39    2.05
   5  -7 -16   38.61    2.00
   3  -7 -16    8.75    1.07
   3  -7 -16   11.40    1.09
   3  -7 -16    8.01    1.03
   1  -7 -16   10.02    1.00
   1  -7 -16    8.34    0.97
  -1  -7 -16    4.64    0.73
  -1  -7 -16    5.52    0.79
  -3  -7 -16   -0.13    0.46
  -5  -7 -16    0.30    0.39
  -5   7 -16   -0.52    0.56
  -7   7 -16   11.29    0.73
  14  -8 -16    0.45    0.43
  12   8 -16   11.16    0.95
  12  -8 -16    9.42    0.94
  10   8 -16    6.07    0.79
  10  -8 -16    5.06    0.81
   8  -8 -16    1.35    0.60
   6  -8 -16    1.66    0.64
   6  -8 -16    0.61    0.63
   4  -8 -16    8.75    1.01
   4  -8 -16    7.47    0.98
   2  -8 -16    0.54    0.57
   2  -8 -16    0.00    0.49
   2  -8 -16    0.46    0.52
   0  -8 -16   10.38    0.97
   0  -8 -16    9.52    0.95
  -2  -8 -16    3.56    0.62
  -2  -8 -16    3.25    0.62
  -4  -8 -16    2.49    0.50
  -4   8 -16    0.10    0.50
  -6   8 -16   10.66    0.73
  13  -9 -16    0.02    0.36
  11   9 -16   36.89    1.58
  11  -9 -16   35.05    1.61
   9  -9 -16    1.26    0.51
   9  -9 -16    0.71    0.56
   7  -9 -16   13.93    1.18
   7  -9 -16   14.76    1.27
   5  -9 -16    0.03    0.47
   5  -9 -16    0.31    0.58
   3  -9 -16    0.77    0.54
   3  -9 -16    0.47    0.59
   1  -9 -16    1.29    0.56
  -1  -9 -16   -0.25    0.41
  -3  -9 -16    3.26    0.53
  -3   9 -16   -0.13    0.49
  -5   9 -16    2.49    0.50
  12 -10 -16    0.89    0.45
  10  10 -16    1.80    0.46
  10 -10 -16    1.50    0.47
  10 -10 -16    1.92    0.57
   8 -10 -16    0.13    0.41
   8 -10 -16   -0.75    0.57
   6 -10 -16    0.05    0.42
   6 -10 -16    0.41    0.55
   4 -10 -16    0.49    0.61
   2 -10 -16    0.41    0.53
   0 -10 -16    0.90    0.49
  -2 -10 -16    0.12    0.37
  11 -11 -16    2.36    0.47
   9 -11 -16    1.38    0.50
   7 -11 -16    0.46    0.48
   5 -11 -16   20.90    1.31
   3 -11 -16    0.99    0.55
   1 -11 -16   11.66    0.94
  -1 -11 -16    0.12    0.34
  10 -12 -16    1.42    0.37
   8 -12 -16    0.14    0.36
   6 -12 -16    1.91    0.50
   4 -12 -16    0.23    0.41
   2 -12 -16    0.25    0.39
   0 -12 -16    0.31    0.36
   7 -13 -16   -0.02    0.28
   5 -13 -16    6.94    0.61
   3 -13 -16    2.92    0.47
  17   0 -17    0.18    0.33
  15   0 -17   -0.21    0.45
  13   0 -17   -0.26    0.50
  11   0 -17    0.03    0.53
   9   0 -17   -1.46    0.75
   7   0 -17   -0.15    0.65
   7   0 -17   -0.58    0.80
   5   0 -17   -0.03    0.55
   5   0 -17   -1.51    0.78
   3   0 -17    2.76    0.85
   3   0 -17    1.43    0.77
   1   0 -17    2.72    0.87
  -1   0 -17   -0.97    0.69
  -3   0 -17   -0.39    0.58
  -5   0 -17   -0.19    0.47
  -7   0 -17   -0.13    0.35
  16   1 -17    5.22    0.64
  16  -1 -17    4.97    0.69
  16   1 -17    5.01    0.62
  14   1 -17    1.84    0.51
  14  -1 -17    2.62    0.64
  12   1 -17    5.53    0.81
  12  -1 -17    5.65    0.88
  10   1 -17    0.56    0.51
  10  -1 -17    0.87    0.61
   8  -1 -17   31.99    1.85
   8   1 -17   29.96    1.77
   6   1 -17   18.60    1.43
   6  -1 -17   15.28    1.34
   6   1 -17   16.42    1.39
   6  -1 -17   14.13    1.28
   4   1 -17   39.69    2.05
   4  -1 -17   36.18    2.02
   4   1 -17   34.73    1.96
   4  -1 -17   36.40    1.96
   2   1 -17   24.90    1.70
   2  -1 -17   21.95    1.69
   2   1 -17   26.42    1.73
   2  -1 -17   24.16    1.68
   0   1 -17    3.35    0.85
   0  -1 -17    3.52    0.88
  -2   1 -17   -0.05    0.59
  -2  -1 -17    0.25    0.59
  -4   1 -17    3.75    0.70
  -4  -1 -17    4.38    0.80
  -6   1 -17    2.85    0.53
  -6  -1 -17    2.92    0.58
  -6   1 -17    3.35    0.54
  17  -2 -17    0.62    0.40
  15  -2 -17    7.35    0.86
  15   2 -17    6.75    0.72
  13  -2 -17    8.23    0.98
  13   2 -17    7.94    0.87
  11  -2 -17    1.87    0.63
  11   2 -17    1.27    0.57
   9  -2 -17   33.38    1.89
   9   2 -17   31.38    1.78
   7  -2 -17    4.20    0.84
   7   2 -17    3.45    0.82
   5  -2 -17   34.09    2.01
   5   2 -17   36.35    1.99
   5  -2 -17   36.36    1.93
   3  -2 -17  124.33    3.61
   3   2 -17  120.32    3.53
   3  -2 -17  133.13    3.47
   1   2 -17  193.33    4.28
   1  -2 -17  179.73    4.13
  -1   2 -17    0.17    0.52
  -1  -2 -17   -0.35    0.64
  -3   2 -17   -0.08    0.49
  -3  -2 -17   -0.82    0.63
  -5  -2 -17    5.96    0.77
  -5   2 -17    2.79    0.54
  -7  -2 -17    1.20    0.43
  16  -3 -17    3.16    0.61
  14  -3 -17    1.06    0.59
  14   3 -17    0.45    0.41
  12  -3 -17    0.00    0.54
  12   3 -17    0.07    0.46
  10  -3 -17    6.31    0.96
  10   3 -17    5.47    0.86
   8  -3 -17   31.05    1.85
   8   3 -17   32.95    1.83
   6  -3 -17    0.12    0.61
   6   3 -17    0.33    0.57
   6  -3 -17   -0.69    0.74
   4  -3 -17   56.64    2.49
   4   3 -17   56.85    2.42
   4  -3 -17   57.89    2.28
   2  -3 -17    5.69    0.99
   2  -3 -17    8.08    1.08
   0   3 -17   66.13    2.43
   0  -3 -17   64.67    2.46
  -2  -3 -17   -0.46    0.69
  -4  -3 -17    5.37    0.81
  -6  -3 -17    0.28    0.41
  -6   3 -17    1.30    0.48
  17  -4 -17    5.26    0.60
  15  -4 -17    1.77    0.58
  13  -4 -17   -0.35    0.55
  13   4 -17    0.02    0.39
  11  -4 -17   -0.05    0.54
  11   4 -17    0.11    0.51
   9  -4 -17   12.05    1.22
   9   4 -17   12.61    1.20
   7  -4 -17    0.10    0.59
   7   4 -17    0.10    0.54
   5  -4 -17    2.59    0.77
   5   4 -17    3.01    0.78
   5  -4 -17    1.68    0.57
   3  -4 -17    3.64    0.86
   1  -4 -17    1.27    0.65
  -1  -4 -17    1.80    0.66
  -3  -4 -17    0.11    0.53
  -5  -4 -17    3.74    0.64
  -5   4 -17    1.83    0.58
  -7  -4 -17    0.86    0.37
  16  -5 -17    0.43    0.40
  14  -5 -17   -0.05    0.47
  12  -5 -17    0.73    0.60
  12   5 -17    0.83    0.46
  10  -5 -17    8.24    1.02
  10   5 -17    8.94    0.94
   8  -5 -17   -0.70    0.65
   8   5 -17   -0.11    0.57
   6  -5 -17    1.91    0.68
   6   5 -17    2.12    0.72
   6  -5 -17    0.90    0.50
   4  -5 -17    4.41    0.86
   4  -5 -17    4.40    0.79
   2  -5 -17   20.90    1.57
   2  -5 -17   22.32    1.51
   2  -5 -17   20.72    1.41
   0  -5 -17   14.89    1.26
  -2  -5 -17    0.42    0.53
  -4  -5 -17    1.35    0.51
  -4   5 -17   -0.39    0.58
  -6  -5 -17    0.59    0.36
  -6   5 -17    4.16    0.60
  15  -6 -17    1.00    0.44
  13  -6 -17    2.20    0.58
  11  -6 -17   -0.01    0.52
   9  -6 -17    0.85    0.57
   9   6 -17    1.18    0.55
   7  -6 -17   -0.03    0.55
   7   6 -17   -0.24    0.50
   5  -6 -17    0.85    0.60
   5  -6 -17   -0.24    0.55
   3  -6 -17    3.55    0.81
   3  -6 -17    4.23    0.78
   3  -6 -17    4.17    0.81
   1  -6 -17    6.71    0.91
   1  -6 -17    7.05    0.87
  -1  -6 -17   16.04    1.17
  -3  -6 -17    1.15    0.51
  -5  -6 -17    0.70    0.38
  -5   6 -17   -0.01    0.43
  14  -7 -17    0.66    0.43
  12  -7 -17    0.60    0.50
  10  -7 -17    2.95    0.67
   8  -7 -17    4.62    0.82
   6  -7 -17    1.06    0.63
   6  -7 -17    0.89    0.60
   4  -7 -17    0.57    0.59
   4  -7 -17    0.00    0.53
   4  -7 -17    0.20    0.48
   2  -7 -17    5.17    0.79
   2  -7 -17    6.26    0.85
   0  -7 -17    2.17    0.58
   0  -7 -17    1.31    0.57
  -2  -7 -17    0.55    0.45
  -4  -7 -17    5.98    0.62
  -4   7 -17    3.94    0.63
  13  -8 -17    0.63    0.44
  11  -8 -17    3.97    0.70
   9  -8 -17    7.30    0.89
   7  -8 -17   -0.06    0.47
   7  -8 -17   -1.29    0.65
   5  -8 -17    1.79    0.62
   5  -8 -17    2.52    0.70
   3  -8 -17    6.13    0.89
   3  -8 -17    7.22    0.83
   3  -8 -17    6.90    0.89
   1  -8 -17    0.17    0.45
   1  -8 -17    0.26    0.46
  -1  -8 -17    1.76    0.50
  -1  -8 -17    2.21    0.51
  -3  -8 -17    2.10    0.45
  -3   8 -17   -0.26    0.48
  12  -9 -17    4.81    0.60
  12  -9 -17    4.98    0.68
  10  -9 -17    0.22    0.41
  10  -9 -17   -0.11    0.49
   8  -9 -17    1.72    0.51
   8  -9 -17    1.21    0.57
   6  -9 -17   -0.26    0.47
   6  -9 -17   -0.51    0.58
   4  -9 -17    1.79    0.59
   4  -9 -17    1.37    0.60
   2  -9 -17    4.51    0.71
   0  -9 -17    0.77    0.44
  -2  -9 -17   -0.24    0.34
  11 -10 -17   10.36    0.72
  11 -10 -17   10.32    0.84
   9 -10 -17    1.40    0.43
   9 -10 -17    2.04    0.54
   7 -10 -17    0.19    0.39
   7 -10 -17   -0.07    0.48
   5 -10 -17    3.47    0.67
   3 -10 -17    1.37    0.54
   1 -10 -17    0.41    0.42
  -1 -10 -17    0.46    0.37
  10 -11 -17    1.55    0.42
   8 -11 -17    0.90    0.43
   6 -11 -17   -0.05    0.39
   4 -11 -17    0.38    0.42
   2 -11 -17    0.35    0.40
   0 -11 -17    1.02    0.38
   7 -12 -17    1.76    0.43
   5 -12 -17    1.15    0.40
   3 -12 -17    0.55    0.36
  16   0 -18    1.14    0.40
  16   0 -18    0.93    0.38
  14   0 -18    8.36    0.86
  12   0 -18    9.13    0.96
  10   0 -18   17.43    1.31
  10   0 -18   14.56    1.24
   8   0 -18    0.12    0.56
   8   0 -18    0.32    0.63
   6   0 -18   56.15    2.44
   6   0 -18   54.83    2.34
   4   0 -18    6.88    1.02
   4   0 -18    6.52    0.97
   2   0 -18  131.56    3.54
   0   0 -18    1.55    0.69
  -2   0 -18    0.27    0.53
  -4   0 -18    3.85    0.62
  15   1 -18    0.29    0.35
  15  -1 -18    0.42    0.40
  15   1 -18    0.14    0.36
  13   1 -18    1.87    0.50
  13  -1 -18    3.03    0.68
  13   1 -18    1.42    0.55
  11   1 -18    2.48    0.64
  11  -1 -18    2.78    0.68
  11   1 -18    1.69    0.62
   9   1 -18    3.91    0.73
   9  -1 -18    3.00    0.72
   9   1 -18    2.19    0.62
   9  -1 -18    3.23    0.76
   7   1 -18   29.36    1.72
   7  -1 -18   27.09    1.73
   7   1 -18   26.40    1.67
   7  -1 -18   26.17    1.64
   5   1 -18   35.41    1.88
   5  -1 -18   34.95    1.92
   5   1 -18   33.23    1.88
   5  -1 -18   30.78    1.78
   3   1 -18  110.84    3.24
   3  -1 -18   98.52    3.25
   3   1 -18  108.75    3.25
   3  -1 -18  101.93    3.15
   1   1 -18   86.39    2.85
   1  -1 -18   82.85    2.82
  -1   1 -18    2.47    0.68
  -1  -1 -18    2.40    0.69
  -3   1 -18    1.83    0.57
  -3  -1 -18    0.96    0.57
  -5   1 -18    5.96    0.63
  -5  -1 -18    5.93    0.67
  16  -2 -18    3.28    0.54
  14  -2 -18    1.12    0.52
  14   2 -18    0.58    0.44
  12  -2 -18   27.39    1.61
  12   2 -18   27.32    1.50
  10  -2 -18    2.68    0.71
  10   2 -18    2.57    0.67
   8  -2 -18   27.75    1.73
   8   2 -18   28.35    1.70
   8  -2 -18   27.95    1.66
   6  -2 -18    0.24    0.57
   6   2 -18    0.44    0.66
   6  -2 -18   -0.08    0.64
   4  -2 -18   14.72    1.36
   4   2 -18   17.52    1.43
   4  -2 -18   15.43    1.31
   2  -2 -18   18.08    1.48
   2   2 -18   17.96    1.42
   2  -2 -18   16.73    1.41
   0   2 -18   28.05    1.57
   0  -2 -18   26.62    1.60
  -2   2 -18    4.32    0.71
  -2  -2 -18    4.49    0.80
  -4  -2 -18    2.83    0.60
  -4   2 -18   -0.66    0.55
  -6  -2 -18    1.28    0.39
  15  -3 -18    6.80    0.76
  13  -3 -18    2.27    0.65
  13   3 -18    1.65    0.54
  11  -3 -18    6.88    0.92
  11   3 -18    6.79    0.87
   9  -3 -18   10.24    1.12
   9   3 -18   10.61    1.09
   7  -3 -18   93.54    3.09
   7   3 -18   91.73    2.98
   7  -3 -18   99.68    3.01
   5  -3 -18    3.36    0.80
   5   3 -18    2.54    0.80
   5  -3 -18    2.33    0.65
   3  -3 -18   26.53    1.77
   3  -3 -18   30.93    1.76
   3  -3 -18   31.69    1.67
   1   3 -18    2.43    0.73
   1  -3 -18    2.22    0.80
  -1  -3 -18   23.08    1.43
  -3  -3 -18    2.94    0.66
  -5  -3 -18    2.47    0.50
  -5   3 -18    2.09    0.48
  16  -4 -18    3.20    0.54
  14  -4 -18    1.97    0.57
  12  -4 -18    0.60    0.56
  12   4 -18    1.02    0.51
  10  -4 -18   -0.14    0.59
  10   4 -18    0.34    0.56
   8  -4 -18    1.33    0.65
   8   4 -18    1.30    0.61
   8  -4 -18    0.66    0.53
   6  -4 -18    3.49    0.82
   6   4 -18    4.00    0.86
   6  -4 -18    3.44    0.70
   4  -4 -18    7.49    1.06
   2  -4 -18    4.06    0.83
   0  -4 -18    3.22    0.76
  -2  -4 -18    0.19    0.53
  -4  -4 -18    1.11    0.46
  -4   4 -18   -0.86    0.52
  15  -5 -18    9.67    0.83
  13  -5 -18   -0.47    0.52
  11  -5 -18    0.83    0.57
  11   5 -18    0.34    0.51
   9  -5 -18    4.94    0.81
   9   5 -18    5.52    0.80
   7  -5 -18    9.88    1.10
   7   5 -18    9.36    1.04
   7  -5 -18    9.38    0.95
   5  -5 -18    3.68    0.83
   5  -5 -18    4.15    0.76
   3  -5 -18    0.59    0.62
   3  -5 -18    0.66    0.50
   3  -5 -18    0.20    0.56
   1  -5 -18   12.77    1.13
  -1  -5 -18    4.92    0.76
  -3  -5 -18    0.69    0.47
  -5  -5 -18    0.66    0.34
  -5   5 -18    3.14    0.52
  14  -6 -18    1.74    0.49
  12  -6 -18    0.54    0.45
  10  -6 -18    0.76    0.56
  10   6 -18    1.01    0.52
   8  -6 -18    3.04    0.74
   8   6 -18    2.60    0.63
   8  -6 -18    2.58    0.57
   6  -6 -18    0.43    0.56
   6  -6 -18   -0.35    0.54
   4  -6 -18    1.25    0.64
   4  -6 -18    1.27    0.54
   4  -6 -18    1.25    0.56
   2  -6 -18   33.95    1.64
   2  -6 -18   33.04    1.60
   0  -6 -18   36.05    1.62
  -2  -6 -18    1.14    0.47
  -4  -6 -18    0.20    0.33
  -4   6 -18   -1.38    0.46
  13  -7 -18    0.37    0.41
  11  -7 -18   10.14    0.95
   9  -7 -18   -0.17    0.50
   7  -7 -18    5.18    0.83
   7  -7 -18    5.55    0.83
   7  -7 -18    4.76    0.72
   5  -7 -18    3.01    0.71
   5  -7 -18    3.59    0.73
   5  -7 -18    3.62    0.66
   3  -7 -18    1.26    0.56
   3  -7 -18    0.82    0.52
   1  -7 -18   11.89    1.00
   1  -7 -18   13.07    0.97
  -1  -7 -18    4.49    0.64
  -3  -7 -18    1.53    0.40
  -3   7 -18   -0.49    0.48
  12  -8 -18    2.86    0.51
  12  -8 -18    2.76    0.57
  10  -8 -18    1.36    0.48
  10  -8 -18    1.84    0.60
   8  -8 -18    1.18    0.50
   8  -8 -18    1.06    0.56
   6  -8 -18    3.12    0.70
   6  -8 -18    3.38    0.69
   4  -8 -18    0.39    0.49
   2  -8 -18   15.67    1.00
   2  -8 -18   17.03    1.08
   0  -8 -18    7.94    0.71
   0  -8 -18    7.26    0.67
  11  -9 -18    6.97    0.66
  11  -9 -18    7.50    0.75
   9  -9 -18    0.86    0.44
   9  -9 -18    1.32    0.52
   7  -9 -18    0.16    0.40
   7  -9 -18   -0.31    0.49
   5  -9 -18    1.09    0.52
   3  -9 -18    0.24    0.43
   1  -9 -18   -0.08    0.34
  10 -10 -18    1.45    0.43
   8 -10 -18    0.00    0.34
   8 -10 -18    0.16    0.40
   6 -10 -18    0.36    0.41
   4 -10 -18    0.82    0.43
   2 -10 -18    1.27    0.41
   7 -11 -18    0.71    0.39
   5 -11 -18    0.64    0.37
   3 -11 -18    3.14    0.48
  15   0 -19   -0.42    0.34
  15   0 -19    0.24    0.35
  13   0 -19   -0.22    0.40
  13   0 -19   -0.01    0.45
  11   0 -19    0.20    0.46
  11   0 -19   -0.05    0.54
   9   0 -19   -0.10    0.51
   9   0 -19   -0.30    0.59
   7   0 -19   -0.01    0.52
   7   0 -19   -0.41    0.62
   5   0 -19    0.31    0.58
   5   0 -19    0.00    0.58
   3   0 -19    0.14    0.60
   1   0 -19   -0.13    0.56
  -1   0 -19   -0.56    0.53
  -3   0 -19   -0.47    0.43
  16  -1 -19    3.51    0.47
  14  -1 -19    0.52    0.42
  14   1 -19    0.68    0.42
  14  -1 -19    0.74    0.45
  12  -1 -19    0.11    0.46
  12   1 -19    0.57    0.52
  12  -1 -19    0.48    0.53
  10  -1 -19    5.58    0.82
  10   1 -19    5.28    0.83
  10  -1 -19    4.55    0.78
   8  -1 -19    8.62    1.00
   8  -1 -19    7.95    0.98
   8   1 -19    7.24    0.95
   6  -1 -19    4.97    0.89
   6   1 -19    4.77    0.87
   6  -1 -19    5.15    0.86
   4  -1 -19    4.14    0.85
   4   1 -19    4.58    0.92
   4  -1 -19    3.92    0.80
   2   1 -19    0.08    0.59
   2  -1 -19    0.73    0.66
   0   1 -19   -0.10    0.58
   0  -1 -19   -0.55    0.59
  -2   1 -19    2.67    0.59
  -2  -1 -19    2.36    0.60
  -4  -1 -19    0.55    0.37
  15  -2 -19    1.25    0.44
  15   2 -19    1.53    0.41
  15  -2 -19    0.83    0.38
  13  -2 -19    1.06    0.51
  13   2 -19    1.82    0.52
  13  -2 -19    1.83    0.55
  11  -2 -19   20.16    1.35
  11   2 -19   18.67    1.27
  11  -2 -19   17.58    1.25
   9  -2 -19    0.60    0.54
   9   2 -19    1.07    0.60
   9  -2 -19    1.42    0.62
   7  -2 -19    4.32    0.84
   7   2 -19    4.25    0.83
   7  -2 -19    3.57    0.73
   5  -2 -19   53.24    2.36
   5   2 -19   54.33    2.29
   5  -2 -19   54.21    2.17
   3   2 -19    4.37    0.82
   3  -2 -19    4.95    0.91
   1   2 -19    0.74    0.56
   1  -2 -19   -0.04    0.57
  -1   2 -19    3.98    0.66
  -1  -2 -19    3.31    0.68
  -3  -2 -19    0.43    0.44
  14  -3 -19   -0.09    0.41
  14   3 -19   -0.08    0.34
  12  -3 -19    1.34    0.55
  12   3 -19    1.73    0.53
  10  -3 -19    0.92    0.58
  10   3 -19    1.23    0.58
  10  -3 -19    0.99    0.51
   8  -3 -19    3.45    0.76
   8   3 -19    3.48    0.77
   8  -3 -19    3.48    0.69
   6  -3 -19    4.08    0.85
   6   3 -19    4.18    0.90
   6  -3 -19    3.05    0.67
   4  -3 -19    4.43    0.86
   4  -3 -19    4.23    0.74
   4  -3 -19    4.15    0.77
   4   3 -19    4.42    0.78
   2   3 -19    2.08    0.61
   2  -3 -19    1.36    0.66
   0  -3 -19    3.62    0.72
  -2  -3 -19    8.65    0.84
  -4  -3 -19    0.19    0.34
  15  -4 -19    6.65    0.68
  15  -4 -19    6.30    0.61
  13  -4 -19    4.90    0.70
  13   4 -19    4.94    0.59
  11  -4 -19    6.13    0.83
  11   4 -19    5.76    0.74
  11  -4 -19    5.19    0.72
   9  -4 -19    0.66    0.56
   9   4 -19    1.07    0.55
   9  -4 -19    0.27    0.45
   7  -4 -19    0.01    0.54
   7  -4 -19    0.05    0.54
   7   4 -19    0.27    0.57
   7  -4 -19    0.21    0.47
   5  -4 -19    1.74    0.66
   3  -4 -19    0.04    0.54
   1  -4 -19   11.70    1.04
  -1  -4 -19    1.84    0.57
  -3  -4 -19   -0.14    0.38
  -3   4 -19   -1.47    0.51
  14  -5 -19    0.17    0.37
  12  -5 -19    0.79    0.49
  12   5 -19    1.10    0.45
  10  -5 -19    0.06    0.49
  10   5 -19    0.33    0.48
  10  -5 -19    0.74    0.45
   8  -5 -19    4.98    0.82
   8   5 -19    5.54    0.84
   8  -5 -19    5.28    0.74
   8  -5 -19    6.09    0.87
   6  -5 -19    1.18    0.65
   6  -5 -19    0.36    0.47
   4  -5 -19    5.91    0.94
   4  -5 -19    4.63    0.74
   2  -5 -19    8.55    0.93
   0  -5 -19   26.91    1.35
  -2  -5 -19    3.43    0.55
  13  -6 -19    0.88    0.42
  13  -6 -19    0.75    0.36
  11  -6 -19    2.42    0.59
  11  -6 -19    1.68    0.50
   9  -6 -19    2.75    0.68
   9  -6 -19    2.81    0.64
   9  -6 -19    2.13    0.51
   7  -6 -19    6.80    0.89
   7  -6 -19    5.67    0.77
   7  -6 -19    6.37    0.79
   5  -6 -19    0.93    0.59
   5  -6 -19    0.98    0.56
   5  -6 -19   -0.38    0.54
   3  -6 -19   -0.09    0.47
   1  -6 -19   18.61    1.11
  -1  -6 -19    8.61    0.74
  12  -7 -19    0.19    0.37
  12  -7 -19    0.72    0.44
  12  -7 -19   -0.10    0.31
  10  -7 -19    1.22    0.51
  10  -7 -19    1.75    0.58
   8  -7 -19   10.72    0.98
   8  -7 -19   11.76    0.89
   8  -7 -19   10.63    0.97
   6  -7 -19   18.97    1.30
   6  -7 -19   21.10    1.15
   6  -7 -19   20.33    1.25
   4  -7 -19    1.80    0.51
   4  -7 -19    1.09    0.45
   2  -7 -19    2.47    0.54
   0  -7 -19    2.10    0.46
  -2   7 -19   -0.36    0.41
  11  -8 -19    0.22    0.35
  11  -8 -19    0.07    0.38
   9  -8 -19    0.04    0.39
   9  -8 -19    0.16    0.41
   7  -8 -19    0.68    0.46
   7  -8 -19    0.34    0.46
   5  -8 -19    2.94    0.56
   3  -8 -19    0.47    0.39
  10  -9 -19    1.10    0.39
   8  -9 -19    0.18    0.35
   8  -9 -19    0.11    0.39
   6  -9 -19    0.85    0.44
   4  -9 -19    0.05    0.36
   7 -10 -19    1.78    0.42
   5 -10 -19    1.90    0.41
  14   0 -20    0.16    0.37
  12   0 -20    0.34    0.38
  12   0 -20    0.83    0.49
  10   0 -20    1.32    0.57
  10   0 -20    0.94    0.55
   8   0 -20    4.10    0.73
   8   0 -20    4.19    0.78
   6   0 -20    2.80    0.65
   6   0 -20    1.31    0.60
   4   0 -20   25.51    1.51
   2   0 -20    2.26    0.67
   0   0 -20    2.63    0.59
  -2   0 -20    0.31    0.39
  15  -1 -20    2.47    0.41
  13  -1 -20    3.69    0.58
  13   1 -20    3.43    0.59
  13  -1 -20    3.53    0.58
  11  -1 -20    0.76    0.47
  11   1 -20    1.15    0.51
  11  -1 -20    0.94    0.51
   9  -1 -20   -0.02    0.48
   9   1 -20    0.08    0.54
   9  -1 -20    0.07    0.48
   7  -1 -20    0.80    0.52
   7   1 -20    1.25    0.61
   7  -1 -20    0.48    0.53
   5  -1 -20    5.09    0.82
   5   1 -20    5.04    0.83
   5  -1 -20    4.78    0.80
   3   1 -20    3.34    0.76
   3  -1 -20    3.38    0.75
   1   1 -20    1.13    0.55
   1  -1 -20   -0.30    0.52
  -1   1 -20   -0.06    0.39
  -1  -1 -20    0.00    0.41
  14  -2 -20    1.72    0.42
  14   2 -20    2.29    0.43
  14  -2 -20    1.57    0.44
  12  -2 -20    3.15    0.61
  12   2 -20    3.37    0.60
  12  -2 -20    3.63    0.60
  10  -2 -20   -0.26    0.47
  10   2 -20   -0.40    0.50
  10  -2 -20   -0.07    0.48
   8  -2 -20    3.65    0.73
   8   2 -20    3.83    0.74
   8  -2 -20    3.42    0.71
   6  -2 -20    2.41    0.71
   6   2 -20    2.31    0.68
   6  -2 -20    2.01    0.58
   4   2 -20   35.84    1.70
   4  -2 -20   35.65    1.73
   2   2 -20    8.90    0.91
   2  -2 -20    9.34    0.95
   0   2 -20    0.54    0.43
   0  -2 -20    0.52    0.50
  -2  -2 -20    0.19    0.37
  13  -3 -20   -0.20    0.40
  13   3 -20   -0.07    0.33
  13  -3 -20    0.12    0.37
  11  -3 -20    4.20    0.67
  11   3 -20    3.68    0.62
  11  -3 -20    2.85    0.59
   9  -3 -20    0.83    0.53
   9   3 -20    0.76    0.51
   9  -3 -20    1.04    0.51
   7  -3 -20    1.62    0.62
   7   3 -20    2.10    0.68
   7  -3 -20    1.43    0.55
   5  -3 -20    1.30    0.61
   5  -3 -20    2.03    0.59
   5   3 -20    0.68    0.51
   5  -3 -20    0.13    0.56
   3   3 -20    0.12    0.44
   3  -3 -20    0.85    0.56
   1  -3 -20    0.91    0.52
  -1  -3 -20    0.44    0.43
  14  -4 -20   -0.28    0.34
  14  -4 -20   -0.17    0.31
  12  -4 -20    0.50    0.42
  12   4 -20    0.99    0.42
  12  -4 -20    0.46    0.40
  10  -4 -20    0.50    0.48
  10   4 -20    0.31    0.46
  10  -4 -20   -0.37    0.40
   8  -4 -20    3.70    0.70
   8  -4 -20    3.72    0.65
   8  -4 -20    3.63    0.60
   6  -4 -20    0.05    0.49
   6  -4 -20    0.25    0.42
   6  -4 -20   -0.90    0.60
   4  -4 -20    3.11    0.66
   2  -4 -20    4.10    0.69
   0  -4 -20    0.38    0.43
  -2  -4 -20    2.10    0.42
  13  -5 -20    0.21    0.34
  13  -5 -20    0.21    0.32
  11  -5 -20    3.65    0.63
  11  -5 -20    3.08    0.57
  11  -5 -20    3.29    0.52
   9  -5 -20    4.33    0.71
   9  -5 -20    4.89    0.67
   9  -5 -20    4.15    0.60
   7  -5 -20    1.40    0.56
   7  -5 -20    0.92    0.44
   7  -5 -20    0.34    0.48
   5  -5 -20    4.32    0.75
   5  -5 -20    3.55    0.63
   3  -5 -20    1.78    0.54
   1  -5 -20    2.94    0.56
  -1  -5 -20    0.41    0.37
  12  -6 -20   -0.01    0.36
  12  -6 -20   -0.18    0.38
  10  -6 -20    4.81    0.68
  10  -6 -20    4.63    0.63
  10  -6 -20    4.97    0.57
  10  -6 -20    4.66    0.53
   8  -6 -20    1.65    0.56
   8  -6 -20    1.97    0.54
   8  -6 -20    2.06    0.51
   6  -6 -20    0.19    0.45
   6  -6 -20    0.39    0.38
   6  -6 -20    0.07    0.42
   4  -6 -20    0.07    0.41
   2  -6 -20    2.04    0.47
   0  -6 -20   13.64    0.81
  11  -7 -20    0.08    0.34
  11  -7 -20    0.06    0.35
   9  -7 -20    5.68    0.70
   9  -7 -20    5.04    0.63
   7  -7 -20    0.25    0.41
   7  -7 -20   -0.22    0.38
   7  -7 -20   -0.04    0.35
   5  -7 -20    0.06    0.34
   5  -7 -20    0.35    0.37
   3  -7 -20    2.59    0.46
   8  -8 -20    9.93    0.80
   8  -8 -20   10.25    0.76
   6  -8 -20   -0.19    0.33
  13   0 -21    0.22    0.34
  11   0 -21    0.51    0.44
   9   0 -21    0.03    0.45
   7   0 -21    0.54    0.49
   5   0 -21   -0.93    0.57
   3   0 -21    0.45    0.50
   1   0 -21    0.28    0.40
  12  -1 -21   -0.01    0.32
  12   1 -21    0.17    0.36
  12  -1 -21    0.40    0.40
  10  -1 -21    1.92    0.49
  10   1 -21    1.82    0.50
  10  -1 -21    1.69    0.53
   8  -1 -21    0.39    0.47
   8   1 -21    0.19    0.47
   8  -1 -21    0.05    0.44
   6  -1 -21   -0.51    0.56
   6   1 -21   -0.47    0.54
   4   1 -21    3.19    0.64
   4  -1 -21    3.87    0.69
   2   1 -21   -0.13    0.41
   2  -1 -21    0.13    0.44
   0  -1 -21    0.38    0.37
  13   2 -21    0.74    0.34
  13  -2 -21    0.42    0.34
  11  -2 -21    0.29    0.36
  11   2 -21    0.09    0.38
  11  -2 -21    0.29    0.39
   9  -2 -21    0.20    0.44
   9   2 -21    0.07    0.45
   9  -2 -21    0.48    0.43
   7  -2 -21    3.59    0.69
   7  -2 -21    3.40    0.61
   5   2 -21    4.12    0.68
   5  -2 -21    4.33    0.71
   3   2 -21    0.18    0.40
   3  -2 -21    0.19    0.44
   1  -2 -21    4.95    0.63
  12  -3 -21    1.69    0.41
  12   3 -21    1.64    0.41
  12  -3 -21    1.23    0.39
  10  -3 -21    0.32    0.41
  10   3 -21    0.52    0.43
  10  -3 -21   -0.06    0.39
   8  -3 -21    0.75    0.48
   8  -3 -21    0.11    0.37
   6   3 -21    0.35    0.43
   6  -3 -21   -0.18    0.47
   4   3 -21    0.39    0.39
   4  -3 -21    0.23    0.45
   2  -3 -21    0.66    0.44
   0  -3 -21    4.20    0.52
  11  -4 -21    0.36    0.37
  11  -4 -21   -0.01    0.32
   9  -4 -21    0.70    0.43
   9  -4 -21    0.82    0.43
   7  -4 -21    5.55    0.73
   7  -4 -21    5.39    0.69
   5  -4 -21    3.68    0.59
   3  -4 -21    0.38    0.42
   1  -4 -21    8.97    0.69
  10  -5 -21   -0.19    0.36
  10  -5 -21   -0.20    0.37
   8  -5 -21    1.07    0.47
   8  -5 -21    0.62    0.41
   6  -5 -21    5.33    0.63
   4  -5 -21   -0.21    0.37
   2  -5 -21    9.06    0.69
   9  -6 -21    6.05    0.66
   7  -6 -21    0.07    0.33
   5  -6 -21    0.58    0.35
  10   0 -22    0.03    0.36
   8   0 -22    6.75    0.68
   6   0 -22    1.75    0.48
   4   0 -22   10.08    0.80
  11   1 -22    8.48    0.67
  11  -1 -22    8.60    0.67
   9  -1 -22    0.47    0.37
   9  -1 -22   -0.36    0.42
   9   1 -22   -0.89    0.43
   7   1 -22    1.48    0.46
   7  -1 -22    1.76    0.50
   5   1 -22    7.70    0.70
   5  -1 -22    7.80    0.76
   3  -1 -22    0.18    0.36
  10  -2 -22    0.24    0.32
   8   2 -22    5.43    0.61
   8  -2 -22    4.94    0.62
   6   2 -22    7.15    0.65
   6  -2 -22    7.35    0.71
   4  -2 -22    0.14    0.35
   9  -3 -22    0.79    0.37
   9  -3 -22    0.33    0.36
   7  -3 -22    2.64    0.51
   5  -3 -22    0.23    0.37
   6  -4 -22    7.37    0.63
   0   0   0    0.00    0.00
TITL Ouzidan-YF-133 in I2/a
REM I2/a (#15 in standard setting)
CELL 1.54184  16.936828  15.413009  18.456150  90.0000 109.2542  90.0000
ZERR    8.00   0.000484   0.000428   0.000629   0.0000   0.0035   0.0000
LATT  2
SYMM -x+1/2, y,-z
SFAC C H N O
UNIT 176.00 208.00 16.00 48.00
TREF
HKLF 4
END
_computing_structure_solution     'SHELXT 2014/5 (Sheldrick, 2014)'
;
_shelx_hkl_checksum     65994
_shelx_res_file
;
TITL ouzidan-yf-133_a.res in I2/a
    ouzidan-yf-133.res
    created by SHELXL-2018/1 at 14:09:52 on 10-Oct-2019
REM Old TITL Ouzidan-YF-133 in I2/a #15
REM SHELXT solution in I2/a
REM R1 0.171, Rweak 0.159, Alpha 0.037, Orientation as input
REM Formula found by SHELXT: C24 N3 O5
CELL 1.54184 16.9368 15.413 18.4562 90 109.254 90
ZERR 8 0.0005 0.0004 0.0006 0 0.004 0
LATT 2
SYMM 0.5-X,+Y,-Z
SFAC C H N O
UNIT 192 192 16 48
EQIV $1 -0.5+X,1-Y,+Z
EQIV $2 1-X,-0.5+Y,0.5-Z
EQIV $3 0.5-X,+Y,1-Z
EQIV $4 +X,0.5-Y,-0.5+Z
SADI 0.005 C17 C18 C17A C18A C12 C13 C12A C13A
SADI 0.005 O4 C17 O4 C17A
SADI 0.005 O6 C12 O6 C12A
SIMU 0.01 0.02 2 O6 C12 > C13A
SIMU 0.01 0.02 2 O3 C17 > C18A
L.S. 50
PLAN  20
SIZE 0.32 0.22 0.14
TEMP -100(2)
HTAB C7 O2_$1
HTAB C22 O3_$2
HTAB C12A O5_$3
HTAB C17A O1_$4
BOND $H
CONF
list 4
fmap 2
acta
OMIT 8 7 15
OMIT 7 7 16
REM <olex2.extras>
REM <HklSrc "%.\\Ouzidan-YF-133.hkl">
REM </olex2.extras>
WGHT    0.073000    1.221800
FVAR       0.26619   0.82136   0.65146
O1    4    0.632981    0.280343    0.617950    11.00000    0.06565    0.10406 =
         0.06362    0.01896    0.01674    0.01037
O2    4    0.633024    0.477037    0.363021    11.00000    0.08630    0.05586 =
         0.09807   -0.00394    0.05320   -0.01017
O3    4    0.538166    0.388097    0.188646    11.00000    0.05540    0.08966 =
         0.08557    0.01348    0.02752    0.01034
O4    4    0.649121    0.426785    0.155484    11.00000    0.07124    0.10444 =
         0.06738    0.02652    0.03187    0.00476
O5    4    0.405650    0.203426    0.532431    11.00000    0.11137    0.09243 =
         0.08256   -0.01745    0.04135   -0.02333
O6    4    0.370308    0.249501    0.632000    11.00000    0.08856    0.11267 =
         0.08910   -0.00266    0.05038   -0.02070
N1    3    0.511278    0.344881    0.546671    11.00000    0.05471    0.06484 =
         0.04935   -0.00001    0.02254    0.00169
N2    3    0.639391    0.336269    0.331776    11.00000    0.05291    0.05775 =
         0.05749   -0.00102    0.03028   -0.00163
C1    1    0.592073    0.317063    0.558471    11.00000    0.05267    0.06465 =
         0.05526    0.00057    0.01595    0.00130
C2    1    0.624521    0.334903    0.496388    11.00000    0.04711    0.06790 =
         0.06299   -0.00194    0.02247    0.00206
AFIX  43
H2    2    0.679690    0.316531    0.501696    11.00000   -1.20000
AFIX   0
C3    1    0.580171    0.376092    0.431978    11.00000    0.05261    0.05076 =
         0.05805   -0.00766    0.02661   -0.00316
C4    1    0.495868    0.404125    0.421294    11.00000    0.05479    0.05024 =
         0.05235   -0.00302    0.02347    0.00228
C5    1    0.446401    0.445794    0.354372    11.00000    0.07231    0.06948 =
         0.06300    0.00672    0.03163    0.01159
AFIX  43
H5    2    0.468954    0.457597    0.314607    11.00000   -1.20000
AFIX   0
C6    1    0.365779    0.469814    0.345447    11.00000    0.07514    0.08789 =
         0.07476    0.01727    0.02470    0.02896
AFIX  43
H6    2    0.332464    0.498023    0.299848    11.00000   -1.20000
AFIX   0
C7    1    0.333426    0.452278    0.404159    11.00000    0.06098    0.09167 =
         0.08986    0.01164    0.03076    0.02662
AFIX  43
H7    2    0.277547    0.468683    0.398124    11.00000   -1.20000
AFIX   0
C8    1    0.380162    0.412148    0.469975    11.00000    0.06164    0.07573 =
         0.07309    0.00454    0.03511    0.01375
AFIX  43
H8    2    0.356741    0.401356    0.509326    11.00000   -1.20000
AFIX   0
C9    1    0.462503    0.386599    0.480237    11.00000    0.05277    0.05318 =
         0.05533   -0.00556    0.02361    0.00410
C10   1    0.476161    0.325635    0.607124    11.00000    0.06523    0.07978 =
         0.05150   -0.00035    0.02701   -0.00110
AFIX  23
H10A  2    0.448353    0.378149    0.618038    11.00000   -1.20000
H10B  2    0.521855    0.309673    0.654605    11.00000   -1.20000
AFIX   0
C11   1    0.413625    0.252276    0.584473    11.00000    0.06982    0.07978 =
         0.06140    0.00716    0.02759   -0.00116
PART 1
C12   1    0.313827    0.174249    0.621976    21.00000    0.10583    0.11837 =
         0.11945   -0.00215    0.06132   -0.03649
AFIX  23
H12A  2    0.279258    0.167850    0.567335    21.00000   -1.20000
H12B  2    0.346565    0.120368    0.638828    21.00000   -1.20000
AFIX   0
PART 0
PART 2
C12A  1    0.283000    0.221817    0.617037   -21.00000    0.10409    0.12070 =
         0.11907   -0.00326    0.04804   -0.01828
AFIX  23
H12C  2    0.247895    0.267217    0.629105   -21.00000   -1.20000
H12D  2    0.256077    0.199531    0.564315   -21.00000   -1.20000
AFIX   0
PART 0
PART 1
C13   1    0.260632    0.190367    0.668881    21.00000    0.11849    0.18035 =
         0.16865    0.00636    0.09063   -0.03159
AFIX  33
H13A  2    0.222057    0.141575    0.663721    21.00000   -1.50000
H13B  2    0.295592    0.196529    0.722769    21.00000   -1.50000
H13C  2    0.228586    0.243799    0.651596    21.00000   -1.50000
AFIX   0
PART 0
PART 2
C13A  1    0.307114    0.153377    0.674566   -21.00000    0.12545    0.12773 =
         0.14251   -0.00799    0.04689   -0.02127
AFIX  33
H13D  2    0.256994    0.122845    0.676250   -21.00000   -1.50000
H13E  2    0.344312    0.112324    0.661214   -21.00000   -1.50000
H13F  2    0.336264    0.178906    0.724946   -21.00000   -1.50000
AFIX   0
PART 0
C14   1    0.618901    0.400527    0.371915    11.00000    0.05238    0.05447 =
         0.06270   -0.00245    0.02730   -0.00390
C15   1    0.677131    0.361764    0.274706    11.00000    0.05248    0.06734 =
         0.06221    0.00336    0.03177   -0.00007
AFIX  23
H15A  2    0.707109    0.311554    0.262692    11.00000   -1.20000
H15B  2    0.718470    0.408417    0.295976    11.00000   -1.20000
AFIX   0
C16   1    0.612265    0.393329    0.202165    11.00000    0.06062    0.05747 =
         0.06488    0.00352    0.03218    0.00472
PART 2
C17   1    0.591172    0.460383    0.081514    31.00000    0.09215    0.12928 =
         0.06755    0.03899    0.03525    0.03419
AFIX  23
H17A  2    0.541264    0.422697    0.062247    31.00000   -1.20000
H17B  2    0.572714    0.519989    0.087923    31.00000   -1.20000
AFIX   0
PART 0
PART 1
C17A  1    0.598734    0.431707    0.072384   -31.00000    0.08415    0.13667 =
         0.10736    0.04832    0.02690    0.01897
AFIX  23
H17C  2    0.603984    0.376991    0.046247   -31.00000   -1.20000
H17D  2    0.538974    0.440902    0.066041   -31.00000   -1.20000
AFIX   0
PART 0
PART 2
C18   1    0.638741    0.459804    0.028850    31.00000    0.13953    0.19576 =
         0.05925    0.02759    0.03954    0.04694
AFIX  33
H18A  2    0.603636    0.481446   -0.021369    31.00000   -1.50000
H18B  2    0.687974    0.497156    0.048961    31.00000   -1.50000
H18C  2    0.656703    0.400418    0.023432    31.00000   -1.50000
AFIX   0
PART 0
PART 1
C18A  1    0.630448    0.504009    0.039535   -31.00000    0.12030    0.12715 =
         0.11533    0.04833    0.02107   -0.02233
AFIX  33
H18D  2    0.598396    0.508837   -0.015243   -31.00000   -1.50000
H18E  2    0.624789    0.557798    0.065709   -31.00000   -1.50000
H18F  2    0.689542    0.494139    0.045993   -31.00000   -1.50000
AFIX   0
PART 0
C19   1    0.611166    0.248130    0.330224    11.00000    0.05955    0.05553 =
         0.04751   -0.00459    0.02716   -0.00430
C20   1    0.526724    0.229391    0.309652    11.00000    0.05848    0.07101 =
         0.06060   -0.00383    0.02619   -0.00663
AFIX  43
H20   2    0.486416    0.274673    0.297629    11.00000   -1.20000
AFIX   0
C21   1    0.501935    0.143195    0.306891    11.00000    0.07576    0.08655 =
         0.07058   -0.01203    0.03126   -0.02774
AFIX  43
H21   2    0.444329    0.129315    0.294403    11.00000   -1.20000
AFIX   0
C22   1    0.560400    0.077944    0.322151    11.00000    0.11293    0.06177 =
         0.08109   -0.01021    0.04482   -0.01995
AFIX  43
H22   2    0.543027    0.019086    0.319532    11.00000   -1.20000
AFIX   0
C23   1    0.643555    0.097458    0.341104    11.00000    0.09622    0.06031 =
         0.09314   -0.00225    0.04278    0.00331
AFIX  43
H23   2    0.683586    0.051977    0.351179    11.00000   -1.20000
AFIX   0
C24   1    0.669761    0.182666    0.345708    11.00000    0.06710    0.06316 =
         0.07037   -0.00307    0.03183    0.00292
AFIX  43
H24   2    0.727594    0.196038    0.359409    11.00000   -1.20000
AFIX   0
HKLF 4
REM  ouzidan-yf-133_a.res in I2/a
REM R1 =  0.0453 for    3273 Fo > 4sig(Fo)  and  0.0634 for all    4337 data
REM    327 parameters refined using     92 restraints
END
WGHT      0.0730      1.2249
REM Highest difference peak  0.219,  deepest hole -0.133,  1-sigma level  0.030
Q1    1   0.3478  0.3054  0.6297  11.00000  0.05    0.22
Q2    1   0.5356  0.3751  0.4205  11.00000  0.05    0.19
Q3    1   0.5420  0.4954  0.0883  11.00000  0.05    0.17
Q4    1   0.5892  0.4034  0.0241  11.00000  0.05    0.16
Q5    1   0.5299  0.2808  0.6399  11.00000  0.05    0.15
Q6    1   0.5913  0.3800  0.3987  11.00000  0.05    0.15
Q7    1   0.3325  0.4634  0.2789  11.00000  0.05    0.14
Q8    1   0.4801  0.1847  0.5573  11.00000  0.05    0.14
Q9    1   0.5622  0.4347  0.2199  11.00000  0.05    0.13
Q10   1   0.4228  0.2472  0.6398  11.00000  0.05    0.13
Q11   1   0.4879  0.4159  0.4592  11.00000  0.05    0.12
Q12   1   0.4349  0.4150  0.4865  11.00000  0.05    0.12
Q13   1   0.6299  0.4876  0.3146  11.00000  0.05    0.12
Q14   1   0.5947  0.2777  0.6560  11.00000  0.05    0.12
Q15   1   0.2613  0.2449  0.6929  11.00000  0.05    0.12
Q16   1   0.6327  0.5039  0.0999  11.00000  0.05    0.12
Q17   1   0.6557  0.1456  0.3828  11.00000  0.05    0.11
Q18   1   0.4739  0.3820  0.4465  11.00000  0.05    0.11
Q19   1   0.5677  0.2393  0.3050  11.00000  0.05    0.11
Q20   1   0.6707  0.1853  0.3911  11.00000  0.05    0.11
;
_shelx_res_checksum     82578
