# Supplementary material for: Crystal structure, Hirshfeld surface analysis and DFT studies of ethyl 2-{4-[(2-eth­oxy-2-oxoeth­yl)(phen­yl)carbamo­yl]-2-oxo-1,2-di­hydro­quinolin-1-yl}acetate
Source: Acta Crystallogr E Crystallogr Commun. 2019 Oct 29;75(Pt 11):1753–8. doi: 10.1107/S2056989019014154 (PMC6829727; doi:10.1107/S2056989019014154)
Supplement: Supplementary file 2 [file e-75-01753-Isup2.hkl]

data_I                                                                          
_shelx_title ' ouzidan-yf-133_a.res in I2/a'                                    
_shelx_refln_list_code          4                                               
_shelx_F_calc_maximum      373.79                                               
_exptl_crystal_F_000      1840.00                                               
_reflns_d_resolution_high  0.8154                                               
                                                                                
loop_                                                                           
 _space_group_symop_operation_xyz                                               
 'x, y, z'                                                                      
 '-x+1/2, y, -z'                                                                
 'x+1/2, y+1/2, z+1/2'                                                          
 '-x+1, y+1/2, -z+1/2'                                                          
 '-x, -y, -z'                                                                   
 'x-1/2, -y, z'                                                                 
 '-x+1/2, -y+1/2, -z+1/2'                                                       
 'x, -y+1/2, z+1/2'                                                             
                                                                                
_cell_length_a    16.9368                                                       
_cell_length_b    15.4130                                                       
_cell_length_c    18.4562                                                       
_cell_angle_alpha  90.000                                                       
_cell_angle_beta  109.254                                                       
_cell_angle_gamma  90.000                                                       
                                                                                
_shelx_F_squared_multiplier     1.000                                           
                                                                                
loop_                                                                           
 _refln_index_h                                                                 
 _refln_index_k                                                                 
 _refln_index_l                                                                 
 _refln_F_squared_calc                                                          
 _refln_F_squared_meas                                                          
 _refln_F_squared_sigma                                                         
 _refln_observed_status                                                         
   2   0   0      72785.95      75313.20       195.60 o                         
   4   0   0     137441.64     141110.62       329.10 o                         
   6   0   0      13846.69      14500.86       143.10 o                         
   8   0   0      28788.02      28502.58       301.30 o                         
  10   0   0        258.94        277.59        30.34 o                         
  12   0   0        876.47        760.24        59.84 o                         
  14   0   0         20.83          6.35         7.06 o                         
  16   0   0         70.82         61.78         9.17 o                         
  18   0   0         28.84         47.14         8.75 o                         
   1   1   0      16729.60      16506.94        51.51 o                         
   3   1   0      26694.59      27381.19        79.48 o                         
   5   1   0      16677.04      16161.79       100.35 o                         
   7   1   0        121.03        142.50         8.28 o                         
   9   1   0       2791.17       2697.39        49.80 o                         
  11   1   0        234.86        208.40        21.57 o                         
  13   1   0          4.75          3.45         4.73 o                         
  15   1   0          0.05         -6.28         6.28 o                         
  17   1   0         20.98         20.79         4.31 o                         
  19   1   0         15.42         24.63         4.43 o                         
   0   2   0      10662.30      11030.60       145.36 o                         
   2   2   0        132.90        157.32         6.32 o                         
   4   2   0       2179.61       2372.80        25.26 o                         
   6   2   0       1468.43       1435.57        27.18 o                         
   8   2   0       1432.10       1569.47        34.26 o                         
  10   2   0       3194.45       3230.36        74.48 o                         
  12   2   0         77.85         82.08         9.69 o                         
  14   2   0        110.47        116.94         6.43 o                         
  16   2   0         16.76         17.30         5.54 o                         
  18   2   0         97.29        103.05         6.34 o                         
   1   3   0      23991.35      23396.98       117.53 o                         
   3   3   0      13698.35      13103.57        96.03 o                         
   5   3   0        546.31        466.43        15.44 o                         
   7   3   0       2835.99       2844.23        67.88 o                         
   9   3   0        131.02        143.32        15.95 o                         
  11   3   0        187.00        201.39        29.92 o                         
  13   3   0          7.86          8.59         4.10 o                         
  15   3   0        114.45        130.21         8.11 o                         
  17   3   0         15.50         11.92         3.98 o                         
  19   3   0         20.71         22.82         3.83 o                         
   0   4   0      12386.40      11947.76        53.74 o                         
   2   4   0      13144.47      13697.59        88.84 o                         
   4   4   0      17261.56      17061.68       109.09 o                         
   6   4   0       4933.69       5209.23       100.48 o                         
   8   4   0        770.46        779.97        32.57 o                         
  10   4   0         27.87         21.57         9.53 o                         
  12   4   0        136.68        135.40         7.77 o                         
  14   4   0         39.41         48.98         5.68 o                         
  16   4   0         35.23         21.67         4.55 o                         
  18   4   0         30.09         34.51         4.23 o                         
   1   5   0       4049.03       4379.64        52.12 o                         
   3   5   0       2115.72       1923.60        30.04 o                         
   5   5   0        772.54        692.07        27.08 o                         
   7   5   0          1.77          6.32         6.33 o                         
   9   5   0         97.66         58.72        12.52 o                         
  11   5   0        117.75        121.62         7.09 o                         
  13   5   0         28.06         29.38         4.88 o                         
  15   5   0          0.01         -3.32         3.63 o                         
  17   5   0         33.29         26.55         4.28 o                         
   0   6   0       3823.99       3986.53        41.74 o                         
   2   6   0       4185.85       4368.78        37.27 o                         
   4   6   0       4057.87       3851.49        91.59 o                         
   6   6   0       2694.23       3489.90       102.67 o                         
   8   6   0        144.78        140.36        17.25 o                         
  10   6   0        189.94        151.71        27.94 o                         
  12   6   0        620.55        596.41        20.02 o                         
  14   6   0         63.58         52.70         5.10 o                         
  16   6   0          0.13          2.62         3.65 o                         
  18   6   0         52.39         54.79         4.08 o                         
   1   7   0         29.71         38.47         8.24 o                         
   3   7   0         15.17         38.35         9.00 o                         
   5   7   0       2930.81       2923.01        88.41 o                         
   7   7   0        616.30        683.27        34.60 o                         
   9   7   0          2.77          1.13        11.57 o                         
  11   7   0        108.23        103.30         6.98 o                         
  13   7   0         40.48         35.08         4.48 o                         
  15   7   0        102.22        101.30         8.78 o                         
  17   7   0         38.33         56.05         4.65 o                         
   0   8   0        160.38        217.90        24.13 o                         
   2   8   0       2516.25       3131.21        65.76 o                         
   4   8   0         19.53        110.86        85.59 o                         
   6   8   0         44.93         88.05        14.14 o                         
   8   8   0        903.54        899.81        65.06 o                         
  10   8   0        158.68        144.23        14.96 o                         
  12   8   0        395.01        405.33        13.07 o                         
  14   8   0         62.23         48.98         6.93 o                         
  16   8   0         11.18          8.80         4.28 o                         
   1   9   0        160.47        142.56        15.33 o                         
   3   9   0         26.91         28.65        10.27 o                         
   5   9   0        274.70        290.73        24.99 o                         
   7   9   0         34.53         27.38        15.52 o                         
   9   9   0         14.73          5.37         4.37 o                         
  11   9   0        523.64        487.43        17.77 o                         
  13   9   0        222.40        194.57        14.04 o                         
  15   9   0          2.42          3.41         4.24 o                         
  17   9   0         52.14         57.38         8.61 o                         
   0  10   0         14.36          9.88        10.58 o                         
   2  10   0          6.13         16.96         7.52 o                         
   4  10   0          9.02          9.33         8.41 o                         
   6  10   0        452.84        432.19        32.59 o                         
   8  10   0         42.50         57.49         7.23 o                         
  10  10   0          0.45         -1.52         4.43 o                         
  12  10   0        213.57        219.99        11.96 o                         
  14  10   0         54.95         55.54         6.49 o                         
  16  10   0          2.81          4.03         4.52 o                         
   1  11   0         28.36         23.00        14.68 o                         
   3  11   0         39.91         50.45        14.89 o                         
   5  11   0          0.27          3.77         4.19 o                         
   7  11   0          3.23          1.26         4.73 o                         
   9  11   0         87.16         62.08         7.43 o                         
  11  11   0          2.21         -4.80         7.48 o                         
  13  11   0          1.25         -2.73         4.05 o                         
  15  11   0          7.39          1.24         3.09 o                         
   0  12   0        968.48        912.79        31.89 o                         
   2  12   0         12.05         24.70         7.34 o                         
   4  12   0        405.61        409.54        22.72 o                         
   6  12   0        114.96         98.17         8.67 o                         
   8  12   0        961.30       1060.76        25.04 o                         
  10  12   0        112.06        119.81        13.12 o                         
  12  12   0         44.68         42.48         8.47 o                         
  14  12   0         14.79         19.48         5.93 o                         
   1  13   0        386.96        368.70        12.46 o                         
   3  13   0        381.40        381.04        22.44 o                         
   5  13   0        288.31        299.04        19.76 o                         
   7  13   0        233.17        234.08        12.70 o                         
   9  13   0         51.19         56.45         9.88 o                         
  11  13   0          4.72          4.66         5.79 o                         
  13  13   0         47.99         49.41         6.92 o                         
   0  14   0       1713.84       1709.99        60.75 o                         
   2  14   0         55.71         64.52         6.24 o                         
   4  14   0        468.42        436.62        13.63 o                         
   6  14   0          3.70          5.64         6.77 o                         
   8  14   0        157.67        177.27         9.88 o                         
  10  14   0          0.54          4.09         5.64 o                         
  12  14   0         73.10         64.59         7.90 o                         
   1  15   0         19.17         25.87         4.69 o                         
   3  15   0          1.95          0.98         3.68 o                         
   5  15   0          4.89         -0.14         4.59 o                         
   7  15   0        283.14        260.40        12.22 o                         
   9  15   0        207.21        260.66        15.81 o                         
  11  15   0         11.50         17.84         3.39 o                         
   0  16   0         55.15         55.89         9.88 o                         
   2  16   0          2.20          2.54         3.66 o                         
   4  16   0          4.25          2.30         4.19 o                         
   6  16   0        350.16        394.25        13.67 o                         
   8  16   0        604.31        639.86        22.30 o                         
  10  16   0          7.27         12.42         4.94 o                         
   1  17   0          0.00          4.91         3.38 o                         
   3  17   0          4.87          3.54         3.01 o                         
   5  17   0         32.18         36.63         4.99 o                         
   7  17   0         81.96         99.92         9.03 o                         
   0  18   0          0.73         -4.66         4.66 o                         
   2  18   0         22.31         17.10         3.58 o                         
   4  18   0         26.31         38.87         4.24 o                         
 -18   1   1         15.71         16.73         3.93 o                         
 -16   1   1        193.64        210.54        15.59 o                         
 -14   1   1         58.39         73.02         6.29 o                         
 -12   1   1        469.36        457.24        43.89 o                         
 -10   1   1        495.35        504.23        23.13 o                         
  -8   1   1       3058.83       3373.96        40.34 o                         
  -6   1   1      11170.93      11448.62        94.41 o                         
  -4   1   1         85.59        135.30        12.52 o                         
  -2   1   1       1621.15       1161.57        16.39 o                         
   0   1   1      19000.40      18872.00       129.34 o                         
   2   1   1      22833.73      22749.32       290.93 o                         
   4   1   1         21.71         31.37         5.08 o                         
   6   1   1        551.62        607.28        22.43 o                         
   8   1   1       2192.41       2251.30        43.08 o                         
  10   1   1        855.31        860.11        31.30 o                         
  12   1   1         23.13         28.81         5.68 o                         
  14   1   1          0.00         -6.43         6.43 o                         
  16   1   1         97.23         86.75         8.23 o                         
  18   1   1          0.60          2.88         3.00 o                         
 -19   2   1          0.70         -0.36         2.73 o                         
 -17   2   1        411.94        376.34        14.38 o                         
 -15   2   1          5.40          0.58         3.46 o                         
 -13   2   1        412.94        408.84        12.48 o                         
 -11   2   1        370.25        316.83        36.13 o                         
  -9   2   1       3280.44       3742.95        56.05 o                         
  -7   2   1       7887.82       8150.77        88.61 o                         
  -5   2   1       4634.69       4561.62        62.75 o                         
  -3   2   1      34652.27      33765.02        81.23 o                         
  -1   2   1      16994.94      16088.86        66.17 o                         
   1   2   1       9933.11      10860.28        45.34 o                         
   3   2   1      17695.83      16870.00       104.66 o                         
   5   2   1        158.02        163.53         7.65 o                         
   7   2   1       8283.73       8597.63        75.45 o                         
   9   2   1       1305.65       1324.71        46.72 o                         
  11   2   1        628.88        637.88        53.49 o                         
  13   2   1        329.54        345.17        14.56 o                         
  15   2   1        125.85        103.14         9.43 o                         
  17   2   1        116.22         99.10         6.86 o                         
  19   2   1         19.02         12.49         3.49 o                         
 -18   3   1         82.92         97.34         6.32 o                         
 -16   3   1         18.47         17.62         4.33 o                         
 -14   3   1        343.37        320.25        11.88 o                         
 -12   3   1          2.30          0.06         3.16 o                         
 -10   3   1        252.04        336.44        35.14 o                         
  -8   3   1        404.40        470.27        27.80 o                         
  -6   3   1        281.12        433.77        19.38 o                         
  -4   3   1       3839.44       3624.18        45.11 o                         
  -2   3   1      15282.44      15288.83        48.61 o                         
   0   3   1      10680.92      10021.25        47.13 o                         
   2   3   1      18791.23      17950.70        98.76 o                         
   4   3   1        382.00        303.49        15.77 o                         
   6   3   1        770.00        592.90        25.24 o                         
   8   3   1       4120.09       3808.36       103.30 o                         
  10   3   1        276.70        302.99        35.85 o                         
  12   3   1         34.21         43.63         6.29 o                         
  14   3   1          0.78         -0.41         3.99 o                         
  16   3   1          1.37          0.24         4.49 o                         
  18   3   1         52.36         61.79         4.92 o                         
 -19   4   1         22.10         18.83         3.04 o                         
 -17   4   1          2.88          2.15         3.04 o                         
 -15   4   1         78.77         67.86         6.46 o                         
 -13   4   1          1.53         -0.74         3.77 o                         
 -11   4   1        112.64        163.42        28.08 o                         
  -9   4   1         35.75         35.14        13.69 o                         
  -7   4   1      11188.93      10698.25       107.33 o                         
  -5   4   1       1343.53       1236.59        26.41 o                         
  -3   4   1      23846.86      24509.70       116.72 o                         
  -1   4   1       3096.99       2890.55        19.20 o                         
   1   4   1     139718.73     135882.66      1341.46 o                         
   3   4   1      24594.28      24589.67       110.87 o                         
   5   4   1       1356.71       1189.57        32.27 o                         
   7   4   1       1218.02       1059.27        30.54 o                         
   9   4   1        282.10        266.18        18.12 o                         
  11   4   1         17.04         17.36         7.20 o                         
  13   4   1          9.19          6.47         3.96 o                         
  15   4   1         10.83          4.47         4.37 o                         
  17   4   1         13.21         10.00         4.58 o                         
 -18   5   1         69.31         62.15         4.12 o                         
 -16   5   1        330.11        317.14        11.49 o                         
 -14   5   1        147.09        141.02         7.40 o                         
 -12   5   1         21.96         20.79         4.42 o                         
 -10   5   1        465.78        404.89        40.50 o                         
  -8   5   1        385.29        353.94        33.87 o                         
  -6   5   1       1994.94       2162.48        41.45 o                         
  -4   5   1       1803.41       1979.26        54.15 o                         
  -2   5   1       7400.12       6704.63        40.26 o                         
   0   5   1       1051.66       1060.00        23.18 o                         
   2   5   1      12150.42      12183.16        72.62 o                         
   4   5   1       1850.92       2197.13        47.63 o                         
   6   5   1        565.60        508.84        20.46 o                         
   8   5   1        354.63        290.01        33.87 o                         
  10   5   1       1368.72       1349.29        76.49 o                         
  12   5   1        610.10        579.77        15.56 o                         
  14   5   1        102.33        115.95         7.79 o                         
  16   5   1         40.64         33.60         4.83 o                         
  18   5   1         28.44         25.93         4.34 o                         
 -17   6   1          8.78         11.21         3.64 o                         
 -15   6   1         48.22         51.59         5.79 o                         
 -13   6   1        196.16        197.24         8.37 o                         
 -11   6   1        220.05        244.69         9.71 o                         
  -9   6   1        398.97        382.02        39.23 o                         
  -7   6   1        185.56        132.59        17.92 o                         
  -5   6   1         90.28        135.14        10.90 o                         
  -3   6   1         32.32         40.34         4.74 o                         
  -1   6   1        577.93        676.19        13.93 o                         
   1   6   1        648.74        704.50        18.96 o                         
   3   6   1        940.96        871.62        30.62 o                         
   5   6   1         57.58         66.27        11.11 o                         
   7   6   1       1081.76        925.78        58.71 o                         
   9   6   1        112.61        114.03        24.70 o                         
  11   6   1        598.06        510.34        15.74 o                         
  13   6   1        577.15        513.02        14.84 o                         
  15   6   1        243.68        232.22         8.64 o                         
  17   6   1          4.56          7.36         4.09 o                         
 -18   7   1        126.32        137.48         7.23 o                         
 -16   7   1         14.45         19.31         5.39 o                         
 -14   7   1         80.24         63.03         6.86 o                         
 -12   7   1          9.08          8.28         3.73 o                         
 -10   7   1         14.38         10.99         4.34 o                         
  -8   7   1        161.20        161.91        14.76 o                         
  -6   7   1        745.37        935.69        30.99 o                         
  -4   7   1       1218.66       1370.37        31.52 o                         
  -2   7   1       2769.06       3434.40        60.98 o                         
   0   7   1       3949.77       4322.63        66.48 o                         
   2   7   1       9284.42       9661.97        98.64 o                         
   4   7   1         67.42        112.45        11.13 o                         
   6   7   1          3.06          2.97         5.65 o                         
   8   7   1        334.13        306.81        37.68 o                         
  10   7   1          9.75         25.99         5.38 o                         
  12   7   1         12.84          5.96         3.99 o                         
  14   7   1          0.70         -3.47         3.47 o                         
  16   7   1         28.11         33.22         5.43 o                         
 -17   8   1          0.97          0.14         3.64 o                         
 -15   8   1         42.33         32.49         5.93 o                         
 -13   8   1          1.54         -1.79         5.79 o                         
 -11   8   1        169.27        166.72        10.86 o                         
  -9   8   1          5.55         21.85        10.51 o                         
  -7   8   1       1172.17       1129.58        47.16 o                         
  -5   8   1        438.87        501.94        29.92 o                         
  -3   8   1       3041.35       3008.30        67.35 o                         
  -1   8   1        958.18       1280.36        40.02 o                         
   1   8   1         54.08         69.24        10.74 o                         
   3   8   1       8189.53       9542.62       125.46 o                         
   5   8   1        155.26        287.71       129.62 o                         
   7   8   1          1.66         -6.77        12.70 o                         
   9   8   1       2536.74       2755.18        58.57 o                         
  11   8   1       1172.20       1168.53        21.44 o                         
  13   8   1         26.58         22.89         4.66 o                         
  15   8   1         13.29          5.08         6.77 o                         
  17   8   1        152.93        159.53         7.48 o                         
 -16   9   1        300.23        339.39        12.42 o                         
 -14   9   1         93.77        100.91        10.09 o                         
 -12   9   1         14.10          8.58         9.88 o                         
 -10   9   1        299.27        301.34        13.95 o                         
  -8   9   1         60.46         56.45         9.60 o                         
  -6   9   1        793.02        780.78        40.56 o                         
  -4   9   1        475.83        418.26        28.16 o                         
  -2   9   1        611.87        606.14        25.98 o                         
   0   9   1        214.62        264.70        19.99 o                         
   2   9   1          0.12          1.41        11.43 o                         
   4   9   1        174.08        145.14        18.00 o                         
   6   9   1        191.79        205.94        21.82 o                         
   8   9   1        582.80        625.46        28.37 o                         
  10   9   1        354.84        350.69        22.58 o                         
  12   9   1         47.07         49.65         7.03 o                         
  14   9   1          0.09          0.59         4.44 o                         
  16   9   1        101.85        132.25         7.53 o                         
 -15  10   1         26.61         34.31         7.48 o                         
 -13  10   1         53.97         65.91         7.18 o                         
 -11  10   1         13.20          3.78         4.65 o                         
  -9  10   1        120.48        117.45         9.08 o                         
  -7  10   1        276.69        314.51        12.91 o                         
  -5  10   1        565.87        514.18        34.36 o                         
  -3  10   1         73.78         56.68        11.75 o                         
  -1  10   1       1025.82       1133.00        36.28 o                         
   1  10   1        109.86         88.20        20.75 o                         
   3  10   1         97.51        100.99        16.26 o                         
   5  10   1         22.06         17.00        10.17 o                         
   7  10   1          3.45          2.50         4.60 o                         
   9  10   1          0.16          9.60         8.04 o                         
  11  10   1        193.00        202.78        11.85 o                         
  13  10   1          1.98          0.98         4.27 o                         
  15  10   1         37.71         33.66         4.80 o                         
 -16  11   1          1.32          3.95         4.09 o                         
 -14  11   1          1.81          0.66         3.96 o                         
 -12  11   1         50.65         34.92         5.89 o                         
 -10  11   1         19.01         12.56         6.77 o                         
  -8  11   1        326.36        293.47        13.77 o                         
  -6  11   1          2.06          1.02         4.39 o                         
  -4  11   1         76.74         73.31         8.37 o                         
  -2  11   1        303.07        266.52        26.88 o                         
   0  11   1          2.02         29.07        16.09 o                         
   2  11   1        601.44        579.19        36.17 o                         
   4  11   1        455.81        437.86        38.67 o                         
   6  11   1        139.37        154.48        10.44 o                         
   8  11   1       1072.76       1181.24        37.12 o                         
  10  11   1       1959.19       1950.06        49.25 o                         
  12  11   1         22.22         27.10         8.33 o                         
  14  11   1         61.96         54.42         5.53 o                         
 -15  12   1         29.34         23.57         5.50 o                         
 -13  12   1         73.20         58.00         8.75 o                         
 -11  12   1        241.68        239.07        16.65 o                         
  -9  12   1         79.46         62.24         7.23 o                         
  -7  12   1          6.86         11.22         4.69 o                         
  -5  12   1         80.65         77.05        11.43 o                         
  -3  12   1        544.53        555.18        25.68 o                         
  -1  12   1        950.08        848.93        22.20 o                         
   1  12   1        528.09        543.47        24.41 o                         
   3  12   1         96.64        126.45        13.69 o                         
   5  12   1        106.24        124.26         9.48 o                         
   7  12   1        588.51        629.96        19.70 o                         
   9  12   1       1685.38       1803.49        31.65 o                         
  11  12   1          0.75         -2.96         6.63 o                         
  13  12   1         42.98         52.50         8.33 o                         
 -14  13   1          9.36          7.76         4.52 o                         
 -12  13   1         37.31         36.41         7.34 o                         
 -10  13   1        283.65        330.09        18.91 o                         
  -8  13   1         42.76         34.53         6.08 o                         
  -6  13   1        139.53        133.93        13.83 o                         
  -4  13   1        452.41        484.76        24.98 o                         
  -2  13   1         13.24          5.03         4.80 o                         
   0  13   1         17.47         19.94         4.11 o                         
   2  13   1         37.62         42.35         8.89 o                         
   4  13   1        537.42        527.24        25.97 o                         
   6  13   1         14.93         13.14         5.14 o                         
   8  13   1        247.96        270.40        12.72 o                         
  10  13   1          1.81          0.85         6.21 o                         
  12  13   1         52.49         46.29         7.62 o                         
 -13  14   1         14.02          4.37         3.95 o                         
 -11  14   1          1.05          5.77         3.79 o                         
  -9  14   1        507.46        491.68        20.89 o                         
  -7  14   1        329.80        355.63        20.60 o                         
  -5  14   1        244.96        235.38        12.87 o                         
  -3  14   1        293.44        335.25        15.05 o                         
  -1  14   1          4.39          3.91         4.99 o                         
   1  14   1        134.05        145.74         7.30 o                         
   3  14   1        165.91        175.85         9.04 o                         
   5  14   1          0.05         -1.83         7.06 o                         
   7  14   1         10.66         21.40         5.26 o                         
   9  14   1          3.40          5.08         5.50 o                         
  11  14   1         30.09         35.56         6.77 o                         
 -12  15   1          5.08          4.09         3.95 o                         
 -10  15   1         10.35          7.34         5.64 o                         
  -8  15   1        499.05        510.73        23.29 o                         
  -6  15   1        176.44        144.33         9.88 o                         
  -4  15   1        183.25        157.33         8.42 o                         
  -2  15   1         14.16         22.41         4.53 o                         
   0  15   1        495.19        456.07        13.85 o                         
   2  15   1        140.83        109.85         7.38 o                         
   4  15   1          7.36         12.28         5.04 o                         
   6  15   1         10.16         19.00         5.50 o                         
   8  15   1        116.76        105.05         7.49 o                         
  10  15   1         23.71         23.87         4.10 o                         
  -9  16   1         13.64          6.63         5.08 o                         
  -7  16   1        165.21        180.50        13.83 o                         
  -5  16   1         79.69         99.02         8.13 o                         
  -3  16   1         11.17         13.35         4.00 o                         
  -1  16   1         13.33         18.43         4.26 o                         
   1  16   1         56.65         52.89         5.56 o                         
   3  16   1         87.61         82.24         7.63 o                         
   5  16   1          9.25         22.41         5.16 o                         
   7  16   1         45.65         61.81         8.75 o                         
   9  16   1         14.91         12.98         5.22 o                         
  -8  17   1         63.69         55.74         6.77 o                         
  -6  17   1         67.12         68.02         8.33 o                         
  -4  17   1         16.75         15.32         3.40 o                         
  -2  17   1         34.98         40.83         4.50 o                         
   0  17   1          4.00          0.64         3.99 o                         
   2  17   1          7.95          1.55         3.59 o                         
   4  17   1         18.60         20.02         4.33 o                         
   6  17   1         87.73         83.55         8.33 o                         
   8  17   1         70.55         59.98         6.21 o                         
  -5  18   1          0.19          5.22         4.09 o                         
  -3  18   1          1.02          1.91         2.51 o                         
  -1  18   1         16.71          4.88         3.19 o                         
   1  18   1         36.54         27.88         4.08 o                         
   3  18   1          2.79          4.23         4.66 o                         
 -20   0   2          0.04          2.30         3.03 o                         
 -18   0   2        324.60        331.93        19.33 o                         
 -16   0   2         81.81        106.48         9.95 o                         
 -14   0   2        202.20        161.16        14.39 o                         
 -12   0   2        162.29        142.68        24.70 o                         
 -10   0   2       3285.94       3749.24        70.10 o                         
  -8   0   2       5448.29       5345.66        99.35 o                         
  -6   0   2       3935.49       3293.43        72.54 o                         
  -4   0   2       1846.63       1791.72        41.91 o                         
  -2   0   2        995.44        825.58        21.59 o                         
   0   0   2       1157.34       1220.02        27.52 o                         
   2   0   2      42050.54      42027.38       149.45 o                         
   4   0   2      12066.43      12019.17       101.75 o                         
   6   0   2      10262.55      11936.91       425.14 o                         
   8   0   2        103.99        100.97        13.88 o                         
  10   0   2       2318.51       2421.84       101.19 o                         
  12   0   2        649.13        632.10        27.66 o                         
  14   0   2         44.41         50.52         9.74 o                         
  16   0   2         14.55          6.83         4.71 o                         
  18   0   2         30.96         19.48         6.35 o                         
 -19   1   2         63.85         47.75         5.73 o                         
 -17   1   2        680.46        752.23        16.97 o                         
 -15   1   2        116.93         88.15         6.67 o                         
 -13   1   2         45.27         42.81         4.86 o                         
 -11   1   2         42.07         42.69        10.89 o                         
  -9   1   2       2020.44       2239.06        60.90 o                         
  -7   1   2        909.75       1102.95        32.41 o                         
  -5   1   2       2355.19       2416.35        38.97 o                         
  -3   1   2       6726.40       6748.42       121.09 o                         
  -1   1   2      18022.64      18759.00       148.25 o                         
   1   1   2       2373.31       2427.90        31.96 o                         
   3   1   2      10464.33      10807.65        54.92 o                         
   5   1   2       1597.73       1376.58        26.48 o                         
   7   1   2       2107.05       2217.28        34.64 o                         
   9   1   2         22.39         10.16        13.97 o                         
  11   1   2        326.95        324.43        29.48 o                         
  13   1   2        130.89        134.66         9.96 o                         
  15   1   2         30.40         27.60         6.99 o                         
  17   1   2          7.61         13.70         3.79 o                         
 -18   2   2          0.19         -0.90         3.38 o                         
 -16   2   2         49.67         39.52         5.32 o                         
 -14   2   2         54.76         46.27         4.70 o                         
 -12   2   2         78.21         56.45        19.05 o                         
 -10   2   2         47.76         39.71         7.60 o                         
  -8   2   2       1183.36       1486.90        32.71 o                         
  -6   2   2       4889.76       4520.08        52.89 o                         
  -4   2   2       1649.02       1463.77        16.46 o                         
  -2   2   2      31665.57      32409.40       131.63 o                         
   0   2   2         52.61         32.76         2.24 o                         
   2   2   2      56236.05      56096.66       243.44 o                         
   4   2   2       1078.15       1112.59        17.89 o                         
   6   2   2        862.14        843.86        20.07 o                         
   8   2   2          8.70         44.87        10.65 o                         
  10   2   2          9.55         42.34        18.35 o                         
  12   2   2        156.67        157.34        10.21 o                         
  14   2   2        306.07        258.26        12.83 o                         
  16   2   2         32.78         30.49         4.79 o                         
  18   2   2         22.50         19.64         3.48 o                         
 -19   3   2         51.35         53.91         5.39 o                         
 -17   3   2        262.00        201.99         8.02 o                         
 -15   3   2       2221.33       2055.88        28.97 o                         
 -13   3   2        566.91        570.15        14.96 o                         
 -11   3   2        385.12        327.55        36.83 o                         
  -9   3   2        700.33        770.38        37.75 o                         
  -7   3   2        120.94        189.27        10.15 o                         
  -5   3   2       1372.65       1298.39        35.35 o                         
  -3   3   2       7531.34       7282.18        45.28 o                         
  -1   3   2      15947.66      17206.33        72.44 o                         
   1   3   2      53618.36      53554.09       156.12 o                         
   3   3   2       6415.65       6482.82        56.65 o                         
   5   3   2       5533.04       5810.21        53.38 o                         
   7   3   2       3692.49       3685.44       155.87 o                         
   9   3   2       3028.51       2983.17        72.12 o                         
  11   3   2         12.43         16.76         5.43 o                         
  13   3   2         10.96         14.63         4.28 o                         
  15   3   2         96.01         87.80         8.48 o                         
  17   3   2          6.65         -0.23         3.88 o                         
 -18   4   2         75.62         74.09         4.81 o                         
 -16   4   2          3.42          7.91         4.96 o                         
 -14   4   2         44.99         35.03         4.45 o                         
 -12   4   2        211.81        195.33         8.95 o                         
 -10   4   2       1853.45       1852.26        81.99 o                         
  -8   4   2        638.43        508.22        37.33 o                         
  -6   4   2         12.44         20.68         5.19 o                         
  -4   4   2      13884.80      13135.48        79.79 o                         
  -2   4   2       3615.03       3583.18        32.39 o                         
   0   4   2        130.30         63.39        14.96 o                         
   2   4   2       3762.43       4046.42        78.75 o                         
   4   4   2        516.66        608.33        22.94 o                         
   6   4   2         79.03         91.23        12.67 o                         
   8   4   2        916.33        829.66        36.97 o                         
  10   4   2        351.04        303.56        36.97 o                         
  12   4   2        813.05        760.22        17.87 o                         
  14   4   2          0.15         -0.56         4.08 o                         
  16   4   2         39.91         36.83         4.92 o                         
  18   4   2          1.44          4.64         3.43 o                         
 -19   5   2          1.12          1.69         4.66 o                         
 -17   5   2          6.23          9.51         3.26 o                         
 -15   5   2        458.26        406.45        13.39 o                         
 -13   5   2        876.33        770.38        15.36 o                         
 -11   5   2        223.28        208.30        30.62 o                         
  -9   5   2          0.33         -1.13        10.16 o                         
  -7   5   2        367.33        415.07        18.78 o                         
  -5   5   2       2690.54       2586.90        49.14 o                         
  -3   5   2        977.83        719.44        18.34 o                         
  -1   5   2        794.88        835.43        17.36 o                         
   1   5   2       3466.20       3476.23        41.56 o                         
   3   5   2      12670.22      13149.39       170.69 o                         
   5   5   2       4346.43       4836.81       134.42 o                         
   7   5   2       2243.36       2240.07        86.51 o                         
   9   5   2        110.05        113.32        23.29 o                         
  11   5   2         96.84        103.83         7.43 o                         
  13   5   2        110.25        133.12         8.26 o                         
  15   5   2         15.26         14.10         5.16 o                         
  17   5   2         75.09         98.22        10.30 o                         
 -18   6   2          0.25         -1.34         3.69 o                         
 -16   6   2         13.00         16.52         5.34 o                         
 -14   6   2         14.17         12.41         4.32 o                         
 -12   6   2          2.75         -0.70         3.16 o                         
 -10   6   2         20.16         20.18        12.56 o                         
  -8   6   2       2125.77       2253.34        84.53 o                         
  -6   6   2       2022.66       2158.04        41.27 o                         
  -4   6   2       3275.16       3908.40        48.02 o                         
  -2   6   2        677.92        777.78        14.79 o                         
   0   6   2       2212.18       2138.76        33.26 o                         
   2   6   2       3000.49       3494.89        88.27 o                         
   4   6   2       4293.39       4845.51        63.68 o                         
   6   6   2         22.32         13.97        12.56 o                         
   8   6   2       2883.03       3040.39       111.91 o                         
  10   6   2          6.83         19.13         4.22 o                         
  12   6   2        364.14        359.40        12.77 o                         
  14   6   2         17.59          9.79         4.22 o                         
  16   6   2          9.07          4.45         4.04 o                         
 -17   7   2         18.12         13.26         4.54 o                         
 -15   7   2         34.31         16.07         5.09 o                         
 -13   7   2         38.87         18.55         4.65 o                         
 -11   7   2         14.72         11.63         3.30 o                         
  -9   7   2         42.61         45.58        15.38 o                         
  -7   7   2        816.85        828.80        28.88 o                         
  -5   7   2         10.22          4.62         4.84 o                         
  -3   7   2         70.38         97.17        14.75 o                         
  -1   7   2       2792.44       2721.94        40.13 o                         
   1   7   2       2525.89       2708.22        41.29 o                         
   3   7   2      21228.01      22522.51       172.38 o                         
   5   7   2       1537.82       1512.83        43.90 o                         
   7   7   2        764.16        760.83        39.96 o                         
   9   7   2       3678.71       3593.18        54.62 o                         
  11   7   2       3901.38       3786.39        47.36 o                         
  13   7   2         16.01         14.55         4.35 o                         
  15   7   2        112.67        118.96         8.88 o                         
  17   7   2          1.66          2.86         3.12 o                         
 -18   8   2         29.21         27.77         4.03 o                         
 -16   8   2         38.31         39.23         6.07 o                         
 -14   8   2        172.24        170.42        10.97 o                         
 -12   8   2         77.70         51.32         6.74 o                         
 -10   8   2        433.81        455.13        16.21 o                         
  -8   8   2         25.62         13.81         8.34 o                         
  -6   8   2       2446.37       2533.14        53.22 o                         
  -4   8   2          0.49          0.99         7.08 o                         
  -2   8   2       6502.38       6645.53       112.26 o                         
   0   8   2       1417.73       1433.68        42.07 o                         
   2   8   2       2681.79       3037.15        98.36 o                         
   4   8   2       1479.72       1605.42        52.85 o                         
   6   8   2       1724.71       1684.32        86.79 o                         
   8   8   2        792.15        970.90        41.00 o                         
  10   8   2        778.33        837.66        22.62 o                         
  12   8   2          8.38          7.34         5.14 o                         
  14   8   2        244.71        254.04         9.77 o                         
  16   8   2          2.18          2.99         3.44 o                         
 -17   9   2         12.70         19.81         8.26 o                         
 -15   9   2          1.48         -0.53         4.72 o                         
 -13   9   2         74.05         58.98         7.33 o                         
 -11   9   2         35.45         33.12         5.89 o                         
  -9   9   2        117.03        115.71         7.15 o                         
  -7   9   2          3.95          9.21         8.33 o                         
  -5   9   2        116.51        116.14        16.81 o                         
  -3   9   2          4.65          5.97         7.67 o                         
  -1   9   2       1043.00        952.08        31.30 o                         
   1   9   2         37.90         48.97        15.66 o                         
   3   9   2       1935.08       2081.69        62.24 o                         
   5   9   2         58.61         86.94        14.70 o                         
   7   9   2        306.90        336.58        20.89 o                         
   9   9   2         40.04         44.45        10.58 o                         
  11   9   2         63.01         61.25        11.57 o                         
  13   9   2         78.93         87.96         6.36 o                         
  15   9   2          7.90          9.21         4.34 o                         
 -16  10   2         12.92         13.96         4.08 o                         
 -14  10   2          0.64          0.85         4.63 o                         
 -12  10   2        131.21        135.23        10.80 o                         
 -10  10   2        298.17        308.00        13.67 o                         
  -8  10   2         57.25         69.49        12.21 o                         
  -6  10   2        146.66        139.78        19.05 o                         
  -4  10   2         19.06         25.79        10.33 o                         
  -2  10   2        206.31        224.75        21.34 o                         
   0  10   2        292.13        348.11        26.57 o                         
   2  10   2          0.52         -5.79        14.68 o                         
   4  10   2        200.08        177.01        20.81 o                         
   6  10   2        260.66        241.39        13.76 o                         
   8  10   2         53.77         45.02        10.58 o                         
  10  10   2         21.07         40.50         7.08 o                         
  12  10   2          5.19          2.51         4.60 o                         
  14  10   2          2.72          2.79         3.69 o                         
 -15  11   2         97.38         86.85         6.39 o                         
 -13  11   2         38.37         22.52         5.03 o                         
 -11  11   2        351.03        349.71        20.46 o                         
  -9  11   2        102.59         66.09         7.12 o                         
  -7  11   2        159.11        155.32        10.17 o                         
  -5  11   2        157.79        207.74        15.81 o                         
  -3  11   2        986.60        909.56        44.38 o                         
  -1  11   2        102.55         98.22        23.14 o                         
   1  11   2        328.01        317.74        26.99 o                         
   3  11   2          0.31        -12.11        12.11 o                         
   5  11   2        183.54        168.20        10.54 o                         
   7  11   2        629.14        589.84        19.06 o                         
   9  11   2        337.48        360.57        22.58 o                         
  11  11   2        189.75        199.83        16.65 o                         
  13  11   2         78.88         83.00         6.85 o                         
  15  11   2          0.96          6.35         4.37 o                         
 -14  12   2         13.29         11.33         4.03 o                         
 -12  12   2          1.36         -3.53         6.35 o                         
 -10  12   2         10.84          3.95         6.07 o                         
  -8  12   2          4.58          2.43         4.48 o                         
  -6  12   2        471.89        455.55        23.99 o                         
  -4  12   2         63.26         43.18         9.03 o                         
  -2  12   2       1258.77       1292.39        27.69 o                         
   0  12   2          0.17          0.42         4.22 o                         
   2  12   2       1487.05       1505.95        45.58 o                         
   4  12   2        105.71        106.67         8.98 o                         
   6  12   2          5.91         12.71         5.19 o                         
   8  12   2        526.73        570.60        18.44 o                         
  10  12   2        269.09        276.89        18.77 o                         
  12  12   2         19.65         23.99         7.06 o                         
  14  12   2         34.41         31.47         5.79 o                         
 -13  13   2          8.38          6.56         3.49 o                         
 -11  13   2        235.34        227.35        15.24 o                         
  -9  13   2         57.04         62.24         9.88 o                         
  -7  13   2       1279.02       1287.06        39.09 o                         
  -5  13   2        216.46        207.62        12.07 o                         
  -3  13   2       1463.82       1343.56        29.09 o                         
  -1  13   2         25.41         34.65         6.04 o                         
   1  13   2        190.89        184.12        11.12 o                         
   3  13   2        202.00        195.74        16.79 o                         
   5  13   2         58.22         53.05         6.89 o                         
   7  13   2        582.69        565.14        18.34 o                         
   9  13   2        331.07        307.09        18.77 o                         
  11  13   2        100.18         89.33        10.44 o                         
  13  13   2         33.54         20.75         5.08 o                         
 -12  14   2         55.40         45.77         3.95 o                         
 -10  14   2         44.82         64.35        10.30 o                         
  -8  14   2        176.02        153.03        10.36 o                         
  -6  14   2        404.72        435.68        16.76 o                         
  -4  14   2        479.59        393.80        16.26 o                         
  -2  14   2        192.83        186.10        11.57 o                         
   0  14   2         27.41         22.07         5.64 o                         
   2  14   2        585.63        590.03        13.46 o                         
   4  14   2          1.38         -0.42         6.92 o                         
   6  14   2        106.59        116.30         8.73 o                         
   8  14   2         19.00         26.72         5.42 o                         
  10  14   2         10.75          8.61         5.64 o                         
  12  14   2         18.87         20.21         4.02 o                         
 -11  15   2          7.65         11.71         5.22 o                         
  -9  15   2        266.23        306.38        17.64 o                         
  -7  15   2         94.18        105.55         8.58 o                         
  -5  15   2          3.45          4.09         4.59 o                         
  -3  15   2          5.94          3.76         4.59 o                         
  -1  15   2         33.18         35.21         4.96 o                         
   1  15   2        102.68        105.62         6.14 o                         
   3  15   2         37.92         45.08         6.57 o                         
   5  15   2         60.87         70.30         7.33 o                         
   7  15   2         22.43         22.09         4.79 o                         
   9  15   2          4.63          5.94         9.88 o                         
  11  15   2         37.00         34.15         5.64 o                         
 -10  16   2          1.05          0.85         4.23 o                         
  -8  16   2          3.92          7.20         5.64 o                         
  -6  16   2         95.96         94.29         7.68 o                         
  -4  16   2         41.54         40.52         4.88 o                         
  -2  16   2          0.66          3.58         3.50 o                         
   0  16   2          0.17         -1.35         3.62 o                         
   2  16   2          2.26          0.74         3.50 o                         
   4  16   2          0.58          3.97         4.16 o                         
   6  16   2         37.91         36.44         5.24 o                         
   8  16   2        104.93        111.21         9.46 o                         
  -9  17   2         11.92         20.46         4.80 o                         
  -7  17   2         42.67         28.51         6.07 o                         
  -5  17   2          0.28          3.49         4.40 o                         
  -3  17   2          8.32         11.65         3.46 o                         
  -1  17   2          6.30          3.48         3.10 o                         
   1  17   2          0.40          2.14         3.63 o                         
   3  17   2          0.01         -2.60         3.76 o                         
   5  17   2         11.29          5.50         3.39 o                         
   7  17   2         23.89         23.14         4.94 o                         
  -6  18   2         25.41         27.10         4.94 o                         
  -4  18   2         38.09         42.53         4.28 o                         
  -2  18   2         57.07         67.42         4.34 o                         
   0  18   2         13.06         10.26         3.22 o                         
   2  18   2         43.92         50.80         6.92 o                         
   4  18   2          3.52          5.50         3.95 o                         
 -20   1   3         33.33         40.14         3.78 o                         
 -18   1   3         18.98         29.87         4.45 o                         
 -16   1   3        617.05        624.78        13.78 o                         
 -14   1   3        114.44        111.87         7.32 o                         
 -12   1   3        702.17        664.87        35.50 o                         
 -10   1   3         25.03         28.09         7.15 o                         
  -8   1   3        201.83        252.94        14.32 o                         
  -6   1   3       5430.90       5639.70        66.47 o                         
  -4   1   3        938.21       1156.43        24.62 o                         
  -2   1   3       6439.56       6800.18        96.74 o                         
   0   1   3      10592.80      10481.40        44.36 o                         
   2   1   3       3244.47       3409.21        42.83 o                         
   4   1   3      12895.57      13976.52       102.66 o                         
   6   1   3        315.95        354.80        20.05 o                         
   8   1   3       1140.25       1176.70        64.21 o                         
  10   1   3         15.27          8.95        11.41 o                         
  12   1   3         18.13         16.23         5.59 o                         
  14   1   3        105.49         84.69         8.54 o                         
  16   1   3          4.06          4.04         5.00 o                         
  18   1   3          1.38          3.88         3.29 o                         
 -19   2   3         15.44         11.70         3.30 o                         
 -17   2   3          0.24          9.15         3.38 o                         
 -15   2   3        758.68        723.23        17.27 o                         
 -13   2   3        888.13        892.81        16.40 o                         
 -11   2   3          7.98          7.02         5.99 o                         
  -9   2   3        277.17        317.60        21.39 o                         
  -7   2   3       1881.11       2071.68        33.59 o                         
  -5   2   3          0.30          7.01         3.16 o                         
  -3   2   3      14647.81      14670.57        57.71 o                         
  -1   2   3       8350.82       8902.70        69.02 o                         
   1   2   3        715.03        747.70        14.42 o                         
   3   2   3      13919.89      13198.40        69.77 o                         
   5   2   3       6335.59       6449.42       112.41 o                         
   7   2   3       1824.24       2078.10        52.83 o                         
   9   2   3          0.00          2.54        12.42 o                         
  11   2   3         90.32         79.00         9.37 o                         
  13   2   3          0.01         -1.69         5.79 o                         
  15   2   3          3.33          0.24         5.64 o                         
  17   2   3         35.50         30.73         4.23 o                         
 -18   3   3         44.82         34.97         3.99 o                         
 -16   3   3         39.38         28.88         5.01 o                         
 -14   3   3        150.94        121.60         7.71 o                         
 -12   3   3         38.01         47.42        18.49 o                         
 -10   3   3          4.50          2.15         7.32 o                         
  -8   3   3        480.40        492.67        25.15 o                         
  -6   3   3        219.81        237.36        12.02 o                         
  -4   3   3         17.16         14.57         3.63 o                         
  -2   3   3      24921.48      26321.43        84.84 o                         
   0   3   3      62750.61      60879.02       134.37 o                         
   2   3   3       7337.14       7637.99        77.98 o                         
   4   3   3       1004.59       1149.22        26.75 o                         
   6   3   3       3236.44       3368.36        65.19 o                         
   8   3   3       1001.53        866.58        38.45 o                         
  10   3   3          2.09         -3.10        16.23 o                         
  12   3   3        328.20        320.49        21.31 o                         
  14   3   3         62.29         56.21         7.53 o                         
  16   3   3         26.87         21.35         6.81 o                         
  18   3   3         11.06          9.64         2.63 o                         
 -19   4   3        126.23        130.41         5.94 o                         
 -17   4   3          5.82          8.41         3.45 o                         
 -15   4   3          9.33         11.00         4.39 o                         
 -13   4   3        505.39        511.78        12.51 o                         
 -11   4   3       1776.26       1716.78        82.70 o                         
  -9   4   3       1524.61       1415.76        37.80 o                         
  -7   4   3      10414.38      10594.66       109.02 o                         
  -5   4   3          0.11          5.96         4.92 o                         
  -3   4   3       2960.12       2969.57        31.49 o                         
  -1   4   3      40579.18      39661.93       111.10 o                         
   1   4   3      10747.79      10020.58        57.28 o                         
   3   4   3          1.01         13.53         7.68 o                         
   5   4   3        100.59        111.77        18.77 o                         
   7   4   3         73.95         62.23        12.50 o                         
   9   4   3        158.13        147.52        18.21 o                         
  11   4   3       1394.15       1469.21        29.84 o                         
  13   4   3       1030.58       1156.43        27.65 o                         
  15   4   3          9.87          1.11        10.87 o                         
  17   4   3          0.94          5.56         3.58 o                         
 -18   5   3         52.31         42.95         4.48 o                         
 -16   5   3        182.73        175.74         9.20 o                         
 -14   5   3         58.08         63.91         6.14 o                         
 -12   5   3        547.93        579.69        12.94 o                         
 -10   5   3        158.67        160.60        26.67 o                         
  -8   5   3       9294.61       9812.98       115.52 o                         
  -6   5   3       2676.54       2586.09        37.57 o                         
  -4   5   3      12223.59      12541.54        84.94 o                         
  -2   5   3       2920.95       3446.73        39.02 o                         
   0   5   3      32944.18      32530.90       167.91 o                         
   2   5   3      13046.28      12933.11       117.30 o                         
   4   5   3       6349.29       6424.47        91.55 o                         
   6   5   3        111.21         98.65        21.03 o                         
   8   5   3          8.00          6.35        11.57 o                         
  10   5   3       2345.18       2353.31        28.54 o                         
  12   5   3        974.14        927.31        20.18 o                         
  14   5   3        104.66        104.77         7.30 o                         
  16   5   3          4.55          0.10         3.82 o                         
 -19   6   3         18.29         17.92         5.08 o                         
 -17   6   3          3.71          4.04         3.55 o                         
 -15   6   3        277.78        261.48        12.44 o                         
 -13   6   3          7.80         -2.12         4.13 o                         
 -11   6   3         95.96        122.99         7.22 o                         
  -9   6   3       1453.55       1235.20        46.01 o                         
  -7   6   3        953.57       1144.35        32.04 o                         
  -5   6   3        416.86        470.24        18.34 o                         
  -3   6   3         96.07         84.44         8.88 o                         
  -1   6   3       1630.92       1463.65        47.49 o                         
   1   6   3        162.56        316.97        13.66 o                         
   3   6   3       3266.49       3224.28        84.96 o                         
   5   6   3         12.91          9.96         9.22 o                         
   7   6   3        520.45        451.30        31.03 o                         
   9   6   3         10.66         18.22         9.98 o                         
  11   6   3         69.64         63.87         6.77 o                         
  13   6   3        175.74        183.03         9.36 o                         
  15   6   3         51.95         45.99         4.44 o                         
  17   6   3         44.79         41.35         6.63 o                         
 -18   7   3         25.22         29.61         4.69 o                         
 -16   7   3          0.18          1.10         4.93 o                         
 -14   7   3         31.71         19.05         5.59 o                         
 -12   7   3        302.94        275.75        11.02 o                         
 -10   7   3        641.27        629.13        53.06 o                         
  -8   7   3        345.04        272.42        17.86 o                         
  -6   7   3        265.08        254.29        15.45 o                         
  -4   7   3       1518.92       1289.96        29.28 o                         
  -2   7   3        282.08        303.06        12.29 o                         
   0   7   3        272.13        269.82        15.90 o                         
   2   7   3       7168.34       7287.08       259.74 o                         
   4   7   3       2245.41       2582.82        75.43 o                         
   6   7   3       1341.92       1259.86        50.89 o                         
   8   7   3        192.03        182.45        23.04 o                         
  10   7   3        528.94        541.86        15.06 o                         
  12   7   3          4.46         10.55         5.73 o                         
  14   7   3         11.38         10.81         4.89 o                         
  16   7   3         21.35         28.31         4.64 o                         
 -17   8   3          2.76         -1.62         4.03 o                         
 -15   8   3         78.11         94.93         8.73 o                         
 -13   8   3          8.75          1.77         5.12 o                         
 -11   8   3         20.87         11.23         4.66 o                         
  -9   8   3        460.00        478.84        45.30 o                         
  -7   8   3        376.07        348.96        25.44 o                         
  -5   8   3        255.15        244.46        19.28 o                         
  -3   8   3       5043.32       5217.37       129.20 o                         
  -1   8   3       2141.48       2374.02        50.93 o                         
   1   8   3          4.01         47.14        16.09 o                         
   3   8   3       1277.63       1377.24        71.69 o                         
   5   8   3       1061.64       1129.84        70.70 o                         
   7   8   3        140.57        141.83        29.64 o                         
   9   8   3        197.16        181.93        11.46 o                         
  11   8   3        825.37        858.95        23.36 o                         
  13   8   3          0.30         -2.90         5.04 o                         
  15   8   3         32.35         39.26         5.39 o                         
 -16   9   3        190.51        208.74        10.43 o                         
 -14   9   3        230.25        234.37        12.22 o                         
 -12   9   3        334.49        284.50        13.67 o                         
 -10   9   3         31.40         40.19         6.44 o                         
  -8   9   3         91.95         83.62        14.92 o                         
  -6   9   3         93.63        120.74        17.26 o                         
  -4   9   3       1721.89       1528.97        52.33 o                         
  -2   9   3       1370.99       1274.51        40.05 o                         
   0   9   3        346.47        395.82        27.39 o                         
   2   9   3       1787.67       1751.64        82.84 o                         
   4   9   3        383.99        426.82        29.98 o                         
   6   9   3         56.38         61.25        20.32 o                         
   8   9   3        243.41        239.49        19.05 o                         
  10   9   3       1566.09       1578.76        46.43 o                         
  12   9   3        164.61        151.59         8.17 o                         
  14   9   3          0.12          0.34         5.50 o                         
 -17  10   3         74.15        108.18         6.11 o                         
 -15  10   3          0.69          5.81         4.38 o                         
 -13  10   3        197.09        208.55        12.07 o                         
 -11  10   3        324.37        296.06        22.65 o                         
  -9  10   3         27.94         15.65         5.22 o                         
  -7  10   3        139.82        139.71        13.41 o                         
  -5  10   3        139.35        110.37        17.20 o                         
  -3  10   3         22.55         23.89         9.91 o                         
  -1  10   3          2.39          0.42         6.89 o                         
   1  10   3       1516.96       1565.27        57.06 o                         
   3  10   3        522.58        542.83        28.62 o                         
   5  10   3        431.86        435.09        23.00 o                         
   7  10   3         12.16         -7.62         8.47 o                         
   9  10   3         11.10         20.75         9.31 o                         
  11  10   3         77.43         81.22         8.17 o                         
  13  10   3          7.19          9.39         4.34 o                         
  15  10   3         27.26         23.61         3.82 o                         
 -16  11   3         83.69         77.45         5.42 o                         
 -14  11   3         16.38         15.34         3.61 o                         
 -12  11   3          1.64          3.20         4.73 o                         
 -10  11   3        421.17        425.77        22.44 o                         
  -8  11   3        839.51        868.77        22.24 o                         
  -6  11   3         37.36         30.62         8.33 o                         
  -4  11   3        186.16        179.65        13.15 o                         
  -2  11   3        350.96        268.70        36.41 o                         
   0  11   3       1194.96       1177.00        51.14 o                         
   2  11   3        324.17        277.98        21.43 o                         
   4  11   3       2306.25       2187.69        35.32 o                         
   6  11   3          9.53          3.47         4.93 o                         
   8  11   3        101.84        113.04        13.97 o                         
  10  11   3         77.99         63.51        11.29 o                         
  12  11   3         16.26         17.50         7.90 o                         
  14  11   3         27.40         36.13         6.63 o                         
 -15  12   3         60.78         52.08         7.20 o                         
 -13  12   3         48.12         59.64         5.01 o                         
 -11  12   3         44.16         40.50         8.19 o                         
  -9  12   3         32.82         32.32         8.47 o                         
  -7  12   3        150.10        135.20        13.83 o                         
  -5  12   3         46.46         51.37         9.03 o                         
  -3  12   3        155.78        120.87         9.27 o                         
  -1  12   3         84.69        109.45         8.67 o                         
   1  12   3         28.93         37.41         5.98 o                         
   3  12   3          8.21          6.63         4.69 o                         
   5  12   3        196.39        196.55        14.47 o                         
   7  12   3        346.41        327.48        14.56 o                         
   9  12   3        205.75        202.51        16.79 o                         
  11  12   3          2.71         -1.13         6.49 o                         
  13  12   3          2.29          6.49         5.08 o                         
 -14  13   3         40.42         49.41         4.43 o                         
 -12  13   3          1.16          1.65         3.92 o                         
 -10  13   3         13.04         10.95         5.72 o                         
  -8  13   3         46.38         37.40         6.55 o                         
  -6  13   3          0.90          2.57         4.93 o                         
  -4  13   3         11.96         14.49         5.06 o                         
  -2  13   3         23.31         30.48         5.85 o                         
   0  13   3         63.62         92.17        23.99 o                         
   2  13   3        142.44        128.28        13.27 o                         
   4  13   3          3.74         -0.34         4.92 o                         
   6  13   3         68.80         51.67         6.77 o                         
   8  13   3        130.24        124.75        13.41 o                         
  10  13   3          2.38         -3.39         5.93 o                         
  12  13   3          2.06          3.25         4.80 o                         
 -13  14   3          7.92          6.21         4.09 o                         
 -11  14   3          0.16          2.82         5.50 o                         
  -9  14   3        132.58        133.65        13.83 o                         
  -7  14   3        347.31        384.80        15.51 o                         
  -5  14   3        151.17        148.65        10.52 o                         
  -3  14   3        141.41        158.43        10.66 o                         
  -1  14   3        126.04        135.79         9.87 o                         
   1  14   3         73.58         88.06         5.81 o                         
   3  14   3         17.74         19.19         8.19 o                         
   5  14   3         13.87         11.34         4.66 o                         
   7  14   3          9.99         13.09         4.54 o                         
   9  14   3          6.52          4.37         5.64 o                         
  11  14   3         23.70         29.21         6.07 o                         
 -12  15   3         12.74         16.37         4.80 o                         
 -10  15   3         29.87         33.87         7.34 o                         
  -8  15   3         11.15          6.49         6.92 o                         
  -6  15   3          1.13          2.91         4.89 o                         
  -4  15   3         55.06         38.12         6.54 o                         
  -2  15   3         20.84         17.13         5.33 o                         
   0  15   3         17.59         21.28         4.51 o                         
   2  15   3         30.80         23.40         4.45 o                         
   4  15   3          1.12         -4.18         4.58 o                         
   6  15   3          0.12         -3.86         4.80 o                         
   8  15   3          3.52          4.52         4.94 o                         
  10  15   3          6.25          7.06         3.09 o                         
  -9  16   3         15.04         21.03         6.21 o                         
  -7  16   3          1.26          1.69         5.79 o                         
  -5  16   3         11.34          8.58         3.64 o                         
  -3  16   3          1.33         -1.61         3.59 o                         
  -1  16   3          2.70          1.52         3.50 o                         
   1  16   3         59.77         55.26         5.27 o                         
   3  16   3          9.00          8.68         4.32 o                         
   5  16   3        119.13         95.63         7.23 o                         
   7  16   3          0.03         -2.68         4.94 o                         
   9  16   3         51.98         52.22         6.07 o                         
  -8  17   3          0.06         -4.52         4.52 o                         
  -6  17   3          6.04         -1.13         5.36 o                         
  -4  17   3         69.63         89.53         5.61 o                         
  -2  17   3          0.22          0.68         3.09 o                         
   0  17   3         82.24        108.12         6.19 o                         
   2  17   3          0.75          4.52         5.64 o                         
   4  17   3         20.06         18.42         3.84 o                         
   6  17   3          0.88          0.28         3.67 o                         
  -5  18   3          1.47          1.13         4.09 o                         
  -3  18   3          4.67          3.88         2.89 o                         
  -1  18   3          0.03         -1.72         2.99 o                         
   1  18   3         23.28         16.23         5.22 o                         
   3  18   3          6.86         13.12         4.80 o                         
 -20   0   4         20.03         25.40         6.49 o                         
 -18   0   4        444.37        537.40        24.27 o                         
 -16   0   4         36.65         26.00         5.64 o                         
 -14   0   4        588.19        645.51        15.95 o                         
 -12   0   4        956.50       1028.94        63.08 o                         
 -10   0   4      10902.61      11111.21       291.07 o                         
  -8   0   4        771.80        795.38        42.20 o                         
  -6   0   4      12898.32      13232.56       141.55 o                         
  -4   0   4       3447.09       4152.88        67.88 o                         
  -2   0   4      41106.05      38336.82       193.20 o                         
   0   0   4      98862.03      95780.16      1601.13 o                         
   2   0   4       5546.09       5571.75        70.84 o                         
   4   0   4      36196.36      37026.94       544.46 o                         
   6   0   4        367.00        356.90        34.15 o                         
   8   0   4       4159.27       4189.15       126.59 o                         
  10   0   4        333.78        330.37        43.89 o                         
  12   0   4         53.36         41.21        10.44 o                         
  14   0   4        582.10        678.25        29.21 o                         
  16   0   4          4.25          2.08         3.90 o                         
  18   0   4          7.57          5.22         4.23 o                         
 -19   1   4         81.49         63.21         6.24 o                         
 -17   1   4        227.92        229.27         9.88 o                         
 -15   1   4          2.75         -1.80         3.23 o                         
 -13   1   4          1.68          1.97         2.75 o                         
 -11   1   4        717.71        721.43        47.14 o                         
  -9   1   4       2455.80       2612.63        47.08 o                         
  -7   1   4        139.94        101.56        11.06 o                         
  -5   1   4       5031.96       4647.82        60.82 o                         
  -3   1   4       3038.26       3311.31        40.55 o                         
  -1   1   4      35955.13      34100.41       169.07 o                         
   1   1   4      33848.77      32786.14       118.53 o                         
   3   1   4       4052.49       4185.15        56.35 o                         
   5   1   4        642.49        721.30        27.29 o                         
   7   1   4       2096.50       2336.22        63.77 o                         
   9   1   4         50.16         51.36        13.62 o                         
  11   1   4        874.59        856.09        29.73 o                         
  13   1   4        351.79        326.44        14.92 o                         
  15   1   4          3.20         -0.94         4.12 o                         
  17   1   4          0.06         -1.79         2.86 o                         
 -20   2   4          5.50          5.86         3.32 o                         
 -18   2   4         39.35         51.18         5.16 o                         
 -16   2   4          8.74         11.91         3.65 o                         
 -14   2   4          2.34         -2.57         3.98 o                         
 -12   2   4        190.75        146.02        14.06 o                         
 -10   2   4        935.92        917.92        37.86 o                         
  -8   2   4        464.58        507.91        20.01 o                         
  -6   2   4         48.31         66.27         5.40 o                         
  -4   2   4       1396.57       1431.51        23.62 o                         
  -2   2   4       1679.95       1985.31        25.31 o                         
   0   2   4          8.08         40.53         5.37 o                         
   2   2   4        417.13        370.26        15.52 o                         
   4   2   4        543.46        593.66        24.57 o                         
   6   2   4         18.90         26.28         8.34 o                         
   8   2   4       2133.54       2043.63        89.19 o                         
  10   2   4        607.25        617.61        40.31 o                         
  12   2   4         40.32         43.22         8.54 o                         
  14   2   4         23.94          8.61         5.22 o                         
  16   2   4          0.71         -5.70         5.86 o                         
 -19   3   4         33.12         31.26         3.85 o                         
 -17   3   4        123.38        114.25         6.35 o                         
 -15   3   4        818.44        816.22        18.51 o                         
 -13   3   4          0.40         -0.76         3.53 o                         
 -11   3   4         23.11         27.91        10.13 o                         
  -9   3   4         42.67         49.60        11.15 o                         
  -7   3   4       2382.19       2421.35        39.89 o                         
  -5   3   4         59.16         43.88         6.78 o                         
  -3   3   4       1344.31       1180.58        20.63 o                         
  -1   3   4       8863.52       9590.82        53.84 o                         
   1   3   4      27611.61      27105.43        78.70 o                         
   3   3   4       1646.95       1943.36        27.71 o                         
   5   3   4       1683.91       1689.66        46.58 o                         
   7   3   4         37.58         19.97         8.18 o                         
   9   3   4       1438.12       1471.08        81.99 o                         
  11   3   4        278.63        245.35        13.26 o                         
  13   3   4        219.82        246.11        19.76 o                         
  15   3   4         92.37         60.22         7.38 o                         
  17   3   4          6.69          3.38         2.79 o                         
 -18   4   4         25.94         17.44         3.32 o                         
 -16   4   4        407.18        443.21        11.89 o                         
 -14   4   4          1.29          4.25         4.08 o                         
 -12   4   4       1636.93       1680.95        26.97 o                         
 -10   4   4        792.48        786.62        30.15 o                         
  -8   4   4       2835.82       2939.29        60.67 o                         
  -6   4   4         12.73         11.40         5.69 o                         
  -4   4   4      18583.46      18537.49        80.86 o                         
  -2   4   4        448.55        437.78        13.66 o                         
   0   4   4      21225.38      22215.42        91.12 o                         
   2   4   4        854.20       1122.63        20.68 o                         
   4   4   4        507.94        496.20        27.03 o                         
   6   4   4          6.74          8.10         7.48 o                         
   8   4   4        551.72        489.25        31.13 o                         
  10   4   4         35.65         42.12         5.67 o                         
  12   4   4        144.92        164.17         9.02 o                         
  14   4   4         51.21         41.32         7.06 o                         
  16   4   4          2.24         -2.55         4.03 o                         
 -19   5   4          2.10          3.36         4.02 o                         
 -17   5   4          1.01         -1.11         3.59 o                         
 -15   5   4        216.94        219.67        10.29 o                         
 -13   5   4        164.57        173.65         8.99 o                         
 -11   5   4         56.03         91.31        21.87 o                         
  -9   5   4         21.40         17.81         6.43 o                         
  -7   5   4       8993.81       9221.84       153.68 o                         
  -5   5   4      16557.84      16910.87       159.32 o                         
  -3   5   4        830.85        888.94        19.26 o                         
  -1   5   4       3956.91       3771.25        46.10 o                         
   1   5   4         45.40         27.50         6.51 o                         
   3   5   4        195.67        204.95        17.71 o                         
   5   5   4       2059.11       2296.05        61.42 o                         
   7   5   4       1978.87       1994.03        91.03 o                         
   9   5   4         11.06         33.16        16.79 o                         
  11   5   4        971.39        961.77        17.37 o                         
  13   5   4        444.63        441.89        15.66 o                         
  15   5   4          3.28         -3.04         4.80 o                         
  17   5   4         84.97        103.72         6.51 o                         
 -18   6   4          0.63          4.99         3.20 o                         
 -16   6   4        260.82        236.16        10.53 o                         
 -14   6   4        633.25        542.41        18.44 o                         
 -12   6   4        122.02        118.31         7.35 o                         
 -10   6   4        178.20        115.43        16.20 o                         
  -8   6   4        977.42       1143.62        40.68 o                         
  -6   6   4        241.38        349.95        14.96 o                         
  -4   6   4       7687.63       7569.46        65.71 o                         
  -2   6   4       1414.77       1741.74        64.67 o                         
   0   6   4       4011.55       3846.98        42.37 o                         
   2   6   4        252.46        267.76        15.65 o                         
   4   6   4        656.06        557.38        31.13 o                         
   6   6   4          7.38         -0.65         9.24 o                         
   8   6   4        160.39        164.64        21.45 o                         
  10   6   4        311.32        293.21        11.68 o                         
  12   6   4         91.61         96.14         9.07 o                         
  14   6   4          0.90         -3.00         3.93 o                         
  16   6   4         17.36         16.51         5.93 o                         
 -19   7   4         32.69         32.60         5.50 o                         
 -17   7   4          7.45          8.81         4.54 o                         
 -15   7   4        279.94        277.01        10.78 o                         
 -13   7   4          0.18          5.49         4.89 o                         
 -11   7   4        466.12        468.53        16.71 o                         
  -9   7   4        176.14        139.24        16.49 o                         
  -7   7   4          0.94         10.09         7.93 o                         
  -5   7   4        743.35        737.86        25.93 o                         
  -3   7   4          6.26         11.52         4.59 o                         
  -1   7   4       6395.86       6952.89        88.52 o                         
   1   7   4      13642.15      14412.72       183.03 o                         
   3   7   4       1163.05       1255.63        45.67 o                         
   5   7   4          1.55          9.07         8.40 o                         
   7   7   4        600.29        629.40        39.52 o                         
   9   7   4        741.73        822.38        31.29 o                         
  11   7   4        215.60        202.86        12.25 o                         
  13   7   4         12.78         16.39         5.42 o                         
  15   7   4         20.77         13.86         3.51 o                         
 -18   8   4         18.86         23.86         4.23 o                         
 -16   8   4         48.84         57.19         7.11 o                         
 -14   8   4        344.31        342.16        15.02 o                         
 -12   8   4        315.44        297.85        13.97 o                         
 -10   8   4         17.03          8.41         4.34 o                         
  -8   8   4        180.62        155.91        18.67 o                         
  -6   8   4       1358.50       1578.83        49.84 o                         
  -4   8   4        668.48        782.40        52.36 o                         
  -2   8   4        606.23        636.07        32.93 o                         
   0   8   4        356.48        753.97       285.71 o                         
   2   8   4        355.56        200.79        15.48 o                         
   4   8   4       3992.83       3826.31       245.77 o                         
   6   8   4       1649.96       1638.32        89.90 o                         
   8   8   4       2783.88       2581.05        67.60 o                         
  10   8   4       1315.81       1324.93        23.10 o                         
  12   8   4         42.88         49.50         6.87 o                         
  14   8   4          0.90          2.63         3.26 o                         
  16   8   4         18.44         17.64         4.66 o                         
 -17   9   4        110.28        125.67        10.73 o                         
 -15   9   4         85.07        125.50         9.23 o                         
 -13   9   4         32.27         16.22         4.11 o                         
 -11   9   4         82.74         59.65         7.28 o                         
  -9   9   4        659.64        671.78        19.26 o                         
  -7   9   4       2439.46       2540.10        72.48 o                         
  -5   9   4       3142.46       3049.67        75.44 o                         
  -3   9   4        450.75        465.52        52.50 o                         
  -1   9   4        179.49        132.76        16.81 o                         
   1   9   4       4730.52       4679.81       145.50 o                         
   3   9   4        861.41        894.07        34.37 o                         
   5   9   4        102.83        122.50        28.65 o                         
   7   9   4       1352.68       1343.23        42.06 o                         
   9   9   4        847.90        838.20        40.08 o                         
  11   9   4         22.38         11.10         5.02 o                         
  13   9   4          7.31          3.43         3.32 o                         
  15   9   4         27.47         36.39         4.44 o                         
 -16  10   4         16.26         18.23         5.01 o                         
 -14  10   4         19.58         29.18         5.79 o                         
 -12  10   4        339.77        336.69        14.40 o                         
 -10  10   4        241.05        199.94        11.32 o                         
  -8  10   4        146.64        160.60        14.39 o                         
  -6  10   4        199.23        166.01        20.35 o                         
  -4  10   4        383.77        342.31        27.17 o                         
  -2  10   4         46.96         37.82        16.23 o                         
   0  10   4        284.61        255.31        23.90 o                         
   2  10   4        564.30        613.05        37.30 o                         
   4  10   4         64.66         63.37        10.30 o                         
   6  10   4        463.94        485.61        25.54 o                         
   8  10   4        148.55        146.49        15.66 o                         
  10  10   4          0.38          2.54         8.19 o                         
  12  10   4         56.18         60.24         6.75 o                         
  14  10   4          8.99         10.11         3.52 o                         
 -15  11   4         14.36          9.38         4.16 o                         
 -13  11   4          3.98          0.28         2.85 o                         
 -11  11   4         25.35         25.68         7.90 o                         
  -9  11   4         24.22         18.91         7.34 o                         
  -7  11   4         13.11         13.83         6.21 o                         
  -5  11   4         19.18          4.37         5.50 o                         
  -3  11   4          8.39          5.20         3.93 o                         
  -1  11   4        621.95        638.30        37.97 o                         
   1  11   4       5115.96       5102.86       179.41 o                         
   3  11   4       3067.22       3069.36        50.80 o                         
   5  11   4          1.07          6.03        12.49 o                         
   7  11   4          0.38          5.50         7.20 o                         
   9  11   4        178.76        184.59        16.79 o                         
  11  11   4         77.76        101.05        12.56 o                         
  13  11   4          0.19         -1.13         5.22 o                         
 -14  12   4          0.76          5.50         5.36 o                         
 -12  12   4         16.69         17.33         5.86 o                         
 -10  12   4         32.32         27.80         7.20 o                         
  -8  12   4         10.55          9.74         6.35 o                         
  -6  12   4        209.59        184.56        11.32 o                         
  -4  12   4        492.34        481.92        17.40 o                         
  -2  12   4        781.31        810.65        22.00 o                         
   0  12   4        269.00        266.10        12.77 o                         
   2  12   4       1222.03       1296.11        27.69 o                         
   4  12   4        213.16        204.05         9.48 o                         
   6  12   4         59.55         47.70         6.33 o                         
   8  12   4         43.59         36.55         9.88 o                         
  10  12   4         84.31         90.46        11.71 o                         
  12  12   4          2.66          4.52         5.36 o                         
 -13  13   4          0.96         -0.76         2.74 o                         
 -11  13   4         50.85         57.01         9.46 o                         
  -9  13   4          0.98         -1.69         6.49 o                         
  -7  13   4         17.59         26.93         6.23 o                         
  -5  13   4        890.89        821.75        22.70 o                         
  -3  13   4        396.89        370.99        15.67 o                         
  -1  13   4        224.62        233.76        12.42 o                         
   1  13   4         27.77          8.89         6.77 o                         
   3  13   4        427.88        368.47        12.54 o                         
   5  13   4         23.17         13.86         5.79 o                         
   7  13   4         30.98         19.48         5.12 o                         
   9  13   4         17.53         12.42         6.92 o                         
  11  13   4          6.53          1.98         5.22 o                         
 -12  14   4         44.19         54.32         5.39 o                         
 -10  14   4         26.53         36.97         8.47 o                         
  -8  14   4         48.47         47.28         9.60 o                         
  -6  14   4        448.39        399.05        15.91 o                         
  -4  14   4          1.78          6.62         5.50 o                         
  -2  14   4         52.47         50.85         7.08 o                         
   0  14   4        475.06        466.20        19.62 o                         
   2  14   4          5.76         13.57         5.12 o                         
   4  14   4        307.94        312.66        13.61 o                         
   6  14   4          8.55          7.83         4.52 o                         
   8  14   4         10.93          8.75         6.49 o                         
  10  14   4          6.76          7.76         4.94 o                         
 -11  15   4         20.43         23.71         5.93 o                         
  -9  15   4          3.17          9.31         5.79 o                         
  -7  15   4         18.76         10.30         6.63 o                         
  -5  15   4          0.08         -5.12         5.12 o                         
  -3  15   4        353.94        358.55        15.10 o                         
  -1  15   4        318.32        341.51        14.42 o                         
   1  15   4          0.06         -2.59         4.84 o                         
   3  15   4          0.13          3.76         3.43 o                         
   5  15   4        184.92        178.45         9.63 o                         
   7  15   4         73.69         98.31         7.55 o                         
   9  15   4         30.86         34.15         6.07 o                         
 -10  16   4         38.85         55.18         7.20 o                         
  -8  16   4          0.00         -1.13         5.64 o                         
  -6  16   4          2.92         -0.81         6.99 o                         
  -4  16   4         83.05         73.99         5.91 o                         
  -2  16   4         47.12         48.43         5.18 o                         
   0  16   4          1.99          0.06         3.47 o                         
   2  16   4          7.86         13.63         6.00 o                         
   4  16   4          0.84          4.78         3.92 o                         
   6  16   4         34.60         27.31         4.19 o                         
   8  16   4         74.46         72.54         7.06 o                         
  -9  17   4          6.70          1.98         3.81 o                         
  -7  17   4         12.91         -0.99         5.08 o                         
  -5  17   4          3.31          3.68         3.52 o                         
  -3  17   4          2.04         -0.13         3.78 o                         
  -1  17   4         38.50         38.33         4.30 o                         
   1  17   4         39.16         42.22         5.32 o                         
   3  17   4          0.28         -0.85         4.94 o                         
   5  17   4         18.57         15.71         3.24 o                         
  -6  18   4          0.13         -3.53         3.95 o                         
  -4  18   4         33.66         35.87         4.12 o                         
  -2  18   4          6.00          9.49         3.32 o                         
   0  18   4         12.44          7.20         4.52 o                         
   2  18   4         39.33         29.64         5.50 o                         
 -20   1   5          1.63          3.15         3.59 o                         
 -18   1   5         93.02         86.93         6.05 o                         
 -16   1   5         66.41         68.48         5.32 o                         
 -14   1   5          8.01          4.79         2.76 o                         
 -12   1   5         16.11         -2.12        10.87 o                         
 -10   1   5       4950.32       4869.92        69.13 o                         
  -8   1   5         14.95         12.03         7.83 o                         
  -6   1   5       7912.86       7575.42        77.75 o                         
  -4   1   5        173.46        314.71        22.44 o                         
  -2   1   5      10562.49      10139.10       137.88 o                         
   0   1   5      22017.29      21131.01       162.43 o                         
   2   1   5       3598.47       3985.64        45.24 o                         
   4   1   5        143.28        151.83        11.48 o                         
   6   1   5        224.66        296.87        23.42 o                         
   8   1   5        613.50        615.34        37.02 o                         
  10   1   5        614.21        738.70        16.87 o                         
  12   1   5        173.01        226.66        13.45 o                         
  14   1   5         36.19         34.11         9.53 o                         
  16   1   5          2.39         -2.48         3.71 o                         
 -19   2   5         17.90         11.79         3.32 o                         
 -17   2   5        314.84        289.79         9.36 o                         
 -15   2   5         11.73          6.21         3.34 o                         
 -13   2   5        152.70        190.83         8.87 o                         
 -11   2   5        193.47        166.19        18.17 o                         
  -9   2   5       1545.56       1450.13        35.63 o                         
  -7   2   5       2096.56       2256.09        46.28 o                         
  -5   2   5       1258.36       1481.53        32.40 o                         
  -3   2   5      11032.17      10923.97       256.78 o                         
  -1   2   5         41.28         98.48         5.79 o                         
   1   2   5       1844.93       2350.77        31.63 o                         
   3   2   5       6240.03       6510.49        60.21 o                         
   5   2   5        536.30        628.77        28.65 o                         
   7   2   5        804.62        643.68        36.07 o                         
   9   2   5         60.79         56.73        15.03 o                         
  11   2   5        743.09        839.47        23.27 o                         
  13   2   5         55.50         47.81         7.49 o                         
  15   2   5         87.04         79.41         7.68 o                         
  17   2   5          2.41          1.64         2.46 o                         
 -20   3   5         26.43         28.05         4.09 o                         
 -18   3   5         21.93         26.59         4.30 o                         
 -16   3   5        607.73        622.52        20.02 o                         
 -14   3   5         51.13         52.47         5.80 o                         
 -12   3   5         29.03         11.71        10.56 o                         
 -10   3   5         10.11         21.34         7.88 o                         
  -8   3   5        716.95        737.14        24.34 o                         
  -6   3   5       2053.51       2096.35        40.64 o                         
  -4   3   5       1837.32       1816.52        35.18 o                         
  -2   3   5       8576.10       8828.56        69.14 o                         
   0   3   5       1437.54       1571.53        30.57 o                         
   2   3   5      14801.32      15547.46        87.01 o                         
   4   3   5      17271.10      16835.15       123.38 o                         
   6   3   5        723.62        683.10        27.79 o                         
   8   3   5         44.70         49.68        18.63 o                         
  10   3   5       1516.68       1422.44        32.95 o                         
  12   3   5        138.41        155.80        16.65 o                         
  14   3   5          2.15          2.28         4.93 o                         
  16   3   5          0.15          1.23         6.07 o                         
 -19   4   5          4.38          2.62         2.82 o                         
 -17   4   5         58.66         43.30         5.32 o                         
 -15   4   5        142.68        183.47         9.39 o                         
 -13   4   5        426.32        462.52        13.80 o                         
 -11   4   5         42.73         43.33         9.19 o                         
  -9   4   5         67.34         45.04        12.35 o                         
  -7   4   5         24.68         18.20         5.46 o                         
  -5   4   5         89.05         91.95         6.20 o                         
  -3   4   5        206.41        220.12         8.70 o                         
  -1   4   5       4074.47       4628.71        54.73 o                         
   1   4   5       1170.83       1107.16        26.06 o                         
   3   4   5      12401.47      12885.02        96.07 o                         
   5   4   5         65.00         50.76        11.00 o                         
   7   4   5        612.93        698.89        38.10 o                         
   9   4   5       2245.31       1954.99        33.18 o                         
  11   4   5        919.88        902.95        25.89 o                         
  13   4   5         15.17          8.72         5.70 o                         
  15   4   5         15.45         15.65         4.96 o                         
  17   4   5          0.56          4.42         2.91 o                         
 -18   5   5         37.09         27.40         4.21 o                         
 -16   5   5        814.87        788.01        17.73 o                         
 -14   5   5        338.53        304.04        11.84 o                         
 -12   5   5         84.76         83.08         5.45 o                         
 -10   5   5        476.31        416.58        22.78 o                         
  -8   5   5       2482.62       2291.65        71.62 o                         
  -6   5   5        174.32        252.85        14.53 o                         
  -4   5   5       3576.14       3463.27        40.65 o                         
  -2   5   5        828.69        946.29        23.63 o                         
   0   5   5        394.02        525.29        19.74 o                         
   2   5   5        549.77        570.50        25.12 o                         
   4   5   5       1006.14        880.59        38.54 o                         
   6   5   5          0.09         18.13        14.18 o                         
   8   5   5        782.47        824.73        66.19 o                         
  10   5   5       1199.85       1076.25        26.04 o                         
  12   5   5          3.49          7.35         5.05 o                         
  14   5   5         68.36         73.63         7.37 o                         
  16   5   5          1.22          6.92         5.22 o                         
 -19   6   5          1.09          0.28         3.01 o                         
 -17   6   5        135.85        126.97         7.38 o                         
 -15   6   5        159.80        152.55         9.65 o                         
 -13   6   5         90.29         91.27         6.82 o                         
 -11   6   5        340.23        358.72        11.29 o                         
  -9   6   5         62.68         63.32        11.84 o                         
  -7   6   5         35.29         36.60         6.76 o                         
  -5   6   5       3029.80       2900.98        46.96 o                         
  -3   6   5       2952.70       3174.15        58.32 o                         
  -1   6   5         47.50         82.44         9.46 o                         
   1   6   5        832.36        778.89        30.03 o                         
   3   6   5        557.44        672.62        25.54 o                         
   5   6   5        917.16        812.72        41.03 o                         
   7   6   5         11.50         29.85        11.46 o                         
   9   6   5        265.69        280.73        11.40 o                         
  11   6   5          0.55          2.18         5.52 o                         
  13   6   5        169.63        181.71        10.93 o                         
  15   6   5          1.84         -3.80         4.66 o                         
 -18   7   5          0.08         -2.34         3.72 o                         
 -16   7   5        110.44        121.64         7.49 o                         
 -14   7   5        255.05        272.94        10.92 o                         
 -12   7   5        188.71        176.59        10.98 o                         
 -10   7   5         85.29         59.92        12.52 o                         
  -8   7   5        588.53        537.36        29.21 o                         
  -6   7   5       1720.88       1805.85        40.08 o                         
  -4   7   5        319.12        328.86        16.54 o                         
  -2   7   5        209.49        158.72        12.86 o                         
   0   7   5       3723.36       3626.64        97.80 o                         
   2   7   5          1.37          4.24         9.35 o                         
   4   7   5       2559.53       2440.57        69.70 o                         
   6   7   5         34.49         29.95        12.77 o                         
   8   7   5        207.94        259.75        12.72 o                         
  10   7   5        625.22        615.85        16.54 o                         
  12   7   5          0.15          1.39         7.13 o                         
  14   7   5          0.01         -1.67         4.28 o                         
  16   7   5          0.85          1.55         3.81 o                         
 -17   8   5          7.80         12.21         4.74 o                         
 -15   8   5        780.63        754.49        27.24 o                         
 -13   8   5        118.54        135.15         8.17 o                         
 -11   8   5       2050.58       2014.42        34.46 o                         
  -9   8   5        323.27        319.79        25.14 o                         
  -7   8   5       1399.21       1392.21        38.78 o                         
  -5   8   5         23.03         54.20        10.77 o                         
  -3   8   5       4385.71       4598.69       124.61 o                         
  -1   8   5        771.87        797.37        37.89 o                         
   1   8   5      15919.66      16344.24       224.95 o                         
   3   8   5       2192.15       2362.93        87.29 o                         
   5   8   5        198.16        185.32        21.85 o                         
   7   8   5       1243.54       1089.54        44.88 o                         
   9   8   5       1662.18       1705.14        33.81 o                         
  11   8   5         21.47         19.05         5.99 o                         
  13   8   5          0.00         -2.89         4.49 o                         
  15   8   5          7.74         10.83         3.39 o                         
 -18   9   5          8.87         13.55         4.66 o                         
 -16   9   5        654.57        669.80        17.76 o                         
 -14   9   5        181.46        162.14         8.50 o                         
 -12   9   5        557.90        596.05        19.33 o                         
 -10   9   5        123.46        142.84         9.77 o                         
  -8   9   5       1289.67       1416.47        38.53 o                         
  -6   9   5       1275.92       1457.11        78.32 o                         
  -4   9   5       3067.19       3094.68       103.16 o                         
  -2   9   5        514.43        548.13        45.87 o                         
   0   9   5       3569.55       3557.58       116.99 o                         
   2   9   5        111.19        147.77        18.73 o                         
   4   9   5        588.41        646.49        57.72 o                         
   6   9   5        111.37        103.02        12.84 o                         
   8   9   5        517.38        489.87        34.29 o                         
  10   9   5          1.70          5.52         5.36 o                         
  12   9   5         85.45         82.24         7.43 o                         
  14   9   5         32.13         27.30         4.39 o                         
 -17  10   5        222.04        259.32         9.28 o                         
 -15  10   5         63.21         97.66         7.88 o                         
 -13  10   5        179.83        198.73         9.09 o                         
 -11  10   5        155.02        185.09        11.20 o                         
  -9  10   5       1931.75       2066.07        46.01 o                         
  -7  10   5        235.09        224.67        16.51 o                         
  -5  10   5         52.10         46.98        11.05 o                         
  -3  10   5        752.47        710.14        56.73 o                         
  -1  10   5         19.87         44.60        12.91 o                         
   1  10   5        701.85        754.56        41.03 o                         
   3  10   5        543.78        548.13        25.54 o                         
   5  10   5         23.14         14.91         4.98 o                         
   7  10   5          5.75         17.50         9.17 o                         
   9  10   5        511.65        505.65        26.67 o                         
  11  10   5        389.29        347.29        17.29 o                         
  13  10   5         19.07         30.51         5.08 o                         
 -16  11   5          0.02          4.80         3.14 o                         
 -14  11   5          0.96          1.70         3.16 o                         
 -12  11   5          8.52          8.56         3.68 o                         
 -10  11   5          0.33         -6.07         6.07 o                         
  -8  11   5         55.24         60.21         7.18 o                         
  -6  11   5         33.30         37.36         6.28 o                         
  -4  11   5        182.52        180.32        10.66 o                         
  -2  11   5        421.78        453.28        16.00 o                         
   0  11   5         17.55         16.09         7.34 o                         
   2  11   5       1141.64       1096.89        25.60 o                         
   4  11   5        706.38        653.50        16.30 o                         
   6  11   5        194.89        201.95        17.36 o                         
   8  11   5        110.97         82.56        12.14 o                         
  10  11   5         67.05         90.74        12.70 o                         
  12  11   5         18.36         16.09         6.63 o                         
 -15  12   5        104.92        102.32         8.89 o                         
 -13  12   5        142.40        121.76         6.51 o                         
 -11  12   5          0.46          7.95         4.54 o                         
  -9  12   5        114.77        106.55        12.98 o                         
  -7  12   5         46.20         49.96         6.63 o                         
  -5  12   5       1112.97        982.43        29.71 o                         
  -3  12   5          1.52          0.68         4.23 o                         
  -1  12   5        147.95        119.74         9.12 o                         
   1  12   5        405.34        416.46        23.00 o                         
   3  12   5        652.64        593.73        19.39 o                         
   5  12   5        136.20        127.00         7.81 o                         
   7  12   5          7.70          0.85         7.62 o                         
   9  12   5         86.11         70.99        11.29 o                         
  11  12   5          4.75         12.42         6.21 o                         
  13  12   5         27.64         30.34         5.22 o                         
 -14  13   5          2.12         -0.40         2.69 o                         
 -12  13   5         12.99         12.42         5.93 o                         
 -10  13   5          2.21          5.93         6.92 o                         
  -8  13   5        146.48        146.91        14.82 o                         
  -6  13   5        101.20         80.91         8.09 o                         
  -4  13   5       1049.30       1068.63        25.87 o                         
  -2  13   5         25.37         32.90         6.18 o                         
   0  13   5         63.81         57.01        10.30 o                         
   2  13   5        115.13         89.07         8.38 o                         
   4  13   5         16.27         16.58         4.24 o                         
   6  13   5          5.37         -0.92         4.34 o                         
   8  13   5          6.18          3.53         6.21 o                         
  10  13   5          0.00         -1.83         5.50 o                         
  12  13   5         14.97         17.36         4.66 o                         
 -13  14   5         12.77         13.38         3.21 o                         
 -11  14   5          8.16          4.23         5.22 o                         
  -9  14   5          7.01          2.96         6.21 o                         
  -7  14   5         23.69         11.29         7.34 o                         
  -5  14   5        109.81        110.34         9.11 o                         
  -3  14   5        139.12        134.19        10.01 o                         
  -1  14   5        163.04        170.35        10.78 o                         
   1  14   5         27.53         19.33         7.76 o                         
   3  14   5         80.92        100.42         7.00 o                         
   5  14   5          1.96         -3.03         4.79 o                         
   7  14   5          7.23         14.54         6.77 o                         
   9  14   5         14.98         21.31         6.07 o                         
 -12  15   5          0.98          0.64         2.59 o                         
 -10  15   5          1.01         -1.55         5.36 o                         
  -8  15   5          6.82         -0.28         6.49 o                         
  -6  15   5         24.00         12.56         6.92 o                         
  -4  15   5          0.17         -0.53         4.64 o                         
  -2  15   5          4.14         -0.48         4.51 o                         
   0  15   5         51.75         54.38         6.99 o                         
   2  15   5        118.56        102.59         8.43 o                         
   4  15   5         54.74         51.09         5.98 o                         
   6  15   5         47.56         33.25         6.14 o                         
   8  15   5         12.94          8.75         5.08 o                         
  -9  16   5          3.69          5.64         5.22 o                         
  -7  16   5         29.72         28.93         7.20 o                         
  -5  16   5          0.03         -6.35         7.34 o                         
  -3  16   5          4.54          2.54         3.47 o                         
  -1  16   5         13.98         25.54         4.28 o                         
   1  16   5          0.01         -1.70         4.29 o                         
   3  16   5          5.55         -0.99         5.36 o                         
   5  16   5         31.97         26.46         3.42 o                         
   7  16   5         33.33         23.85         4.94 o                         
  -8  17   5         30.33         38.39         6.07 o                         
  -6  17   5         25.93         27.06         4.26 o                         
  -4  17   5          0.13          1.71         3.62 o                         
  -2  17   5         18.98         25.02         4.74 o                         
   0  17   5          0.70          5.51         3.76 o                         
   2  17   5         31.46         38.81         7.06 o                         
   4  17   5         13.32          6.77         4.23 o                         
  -5  18   5          2.72          2.68         3.95 o                         
  -3  18   5          0.00         -0.22         2.83 o                         
  -1  18   5          0.01         -2.78         2.89 o                         
   1  18   5          7.09         -4.23         4.23 o                         
 -20   0   6         19.19         17.92         5.93 o                         
 -18   0   6          5.28          2.54         5.64 o                         
 -16   0   6         37.69         60.97        10.73 o                         
 -14   0   6        543.90        535.42        18.86 o                         
 -12   0   6       3158.32       3241.21       106.13 o                         
 -10   0   6        517.23        589.05        42.34 o                         
  -8   0   6      18529.75      18269.16       200.96 o                         
  -6   0   6        370.92        294.10        24.41 o                         
  -4   0   6      12687.69      12229.87       134.63 o                         
  -2   0   6       9134.79       9657.87       122.64 o                         
   0   0   6      56418.16      55246.27       295.52 o                         
   2   0   6       7295.35       6904.19        87.09 o                         
   4   0   6      10951.40      11875.30       231.94 o                         
   6   0   6       3226.29       3015.69       105.70 o                         
   8   0   6       1080.93       1068.17        72.11 o                         
  10   0   6       7841.85       7279.57       250.85 o                         
  12   0   6       4399.83       4498.35        77.34 o                         
  14   0   6          6.99          4.09         7.62 o                         
  16   0   6         66.96         62.82         5.62 o                         
 -19   1   6        114.12        136.21         7.05 o                         
 -17   1   6          1.42          3.87         3.42 o                         
 -15   1   6        569.45        612.81        20.35 o                         
 -13   1   6        145.94        122.71         6.04 o                         
 -11   1   6        312.56        209.71        16.10 o                         
  -9   1   6       1850.98       1647.80        45.92 o                         
  -7   1   6      10771.54       9886.68        98.57 o                         
  -5   1   6         71.91         89.36         8.10 o                         
  -3   1   6       2296.96       2466.24        42.78 o                         
  -1   1   6      11227.29      11025.24       306.31 o                         
   1   1   6        356.11        365.46        13.79 o                         
   3   1   6       4707.05       4693.25        47.83 o                         
   5   1   6       4373.11       4395.83        91.19 o                         
   7   1   6        350.56        348.84        23.14 o                         
   9   1   6       1194.64       1265.00        56.70 o                         
  11   1   6        720.77        806.61        31.45 o                         
  13   1   6          9.56         17.39         6.21 o                         
  15   1   6         42.79         59.05         5.48 o                         
 -20   2   6          0.02         -1.91         3.43 o                         
 -18   2   6         82.35         85.76         5.30 o                         
 -16   2   6          7.05          5.47         3.42 o                         
 -14   2   6         91.18        102.35         7.16 o                         
 -12   2   6        105.07         76.88        13.17 o                         
 -10   2   6         27.96         44.26         8.21 o                         
  -8   2   6        972.06       1088.04        35.16 o                         
  -6   2   6       5643.19       5148.79        66.82 o                         
  -4   2   6        351.41        235.54        22.16 o                         
  -2   2   6       8068.31       7763.85       393.67 o                         
   0   2   6         64.31         52.51         8.17 o                         
   2   2   6        861.83        907.02        19.96 o                         
   4   2   6        604.50        662.62        19.36 o                         
   6   2   6       1010.22        877.09        34.19 o                         
   8   2   6         81.28         79.84        13.57 o                         
  10   2   6       1103.63       1030.28        23.10 o                         
  12   2   6         40.96         45.78         7.96 o                         
  14   2   6        236.34        224.88         9.55 o                         
  16   2   6          0.97          4.39         2.83 o                         
 -19   3   6          3.98          4.66         3.13 o                         
 -17   3   6          1.08         -0.91         3.79 o                         
 -15   3   6         12.43         16.30         4.56 o                         
 -13   3   6         76.66         78.95         5.52 o                         
 -11   3   6        853.34        762.75        37.64 o                         
  -9   3   6        867.64        901.43        28.91 o                         
  -7   3   6       2629.84       2502.94        49.38 o                         
  -5   3   6       1493.31       1505.70        28.76 o                         
  -3   3   6        176.58        214.23        22.58 o                         
  -1   3   6       2395.00       2478.02        28.55 o                         
   1   3   6       8842.70       9711.58        63.90 o                         
   3   3   6       3502.11       3646.62        79.39 o                         
   5   3   6       3491.63       4054.87        68.91 o                         
   7   3   6       2655.80       2690.31        53.42 o                         
   9   3   6       1410.69       1250.14        27.64 o                         
  11   3   6       1073.05       1136.02        27.51 o                         
  13   3   6        436.54        441.30        17.20 o                         
  15   3   6         24.27         28.56         5.79 o                         
 -20   4   6         72.32         83.97         7.76 o                         
 -18   4   6         79.29         70.14         5.86 o                         
 -16   4   6        588.61        660.15        19.58 o                         
 -14   4   6          8.10          9.38         4.51 o                         
 -12   4   6        328.90        316.39        11.24 o                         
 -10   4   6         90.02        112.91        14.52 o                         
  -8   4   6         63.25         65.09        10.88 o                         
  -6   4   6       1350.93       1465.95        29.73 o                         
  -4   4   6       4312.88       4600.20        51.51 o                         
  -2   4   6       1004.96       1123.08        35.78 o                         
   0   4   6        608.29        605.74        12.97 o                         
   2   4   6       1074.04       1297.90        48.13 o                         
   4   4   6       4824.35       4939.85        89.92 o                         
   6   4   6        121.33        157.06        18.89 o                         
   8   4   6        300.21        295.79        29.49 o                         
  10   4   6       2442.38       2404.84        38.92 o                         
  12   4   6        595.29        676.83        84.53 o                         
  14   4   6          5.32          1.84         4.78 o                         
  16   4   6          0.47          6.21         4.66 o                         
 -19   5   6          5.62          8.84         3.59 o                         
 -17   5   6        193.80        182.59         8.82 o                         
 -15   5   6        102.88        148.77         9.07 o                         
 -13   5   6        638.31        620.73        13.89 o                         
 -11   5   6        805.25        720.72        31.20 o                         
  -9   5   6          1.58         -3.86         7.15 o                         
  -7   5   6       1062.71       1182.19        38.77 o                         
  -5   5   6         71.39         45.22         7.24 o                         
  -3   5   6        380.85        394.04        16.85 o                         
  -1   5   6        722.56        724.41        22.12 o                         
   1   5   6        118.41        110.64        10.46 o                         
   3   5   6        146.17        233.75        20.91 o                         
   5   5   6        552.72        502.81        32.30 o                         
   7   5   6         45.75         54.30        13.16 o                         
   9   5   6       1888.56       1790.83        27.23 o                         
  11   5   6         24.10         32.30         6.82 o                         
  13   5   6        271.20        321.06        20.18 o                         
  15   5   6         14.75          2.40         6.63 o                         
 -18   6   6          6.43         16.33         3.63 o                         
 -16   6   6        882.77        910.33        18.90 o                         
 -14   6   6       2004.15       2169.43        51.13 o                         
 -12   6   6        410.93        402.41        11.04 o                         
 -10   6   6          7.16         19.66         8.01 o                         
  -8   6   6       2704.32       2653.18        62.71 o                         
  -6   6   6       3584.76       3867.66        57.93 o                         
  -4   6   6        136.34        183.06        10.78 o                         
  -2   6   6       1212.59       1261.36        29.86 o                         
   0   6   6        321.80        391.94        19.40 o                         
   2   6   6        142.00        167.28        13.48 o                         
   4   6   6         10.84         33.17        10.61 o                         
   6   6   6        313.35        299.75        27.76 o                         
   8   6   6         26.44         31.64         8.01 o                         
  10   6   6        184.54        173.20        10.49 o                         
  12   6   6         35.45         43.20         6.87 o                         
  14   6   6          4.62         -7.62         7.62 o                         
  16   6   6          0.10         -2.54         3.67 o                         
 -19   7   6         73.74         78.89         7.76 o                         
 -17   7   6        118.22        147.27         7.43 o                         
 -15   7   6         81.87        101.94         7.53 o                         
 -13   7   6        969.03       1026.44        17.72 o                         
 -11   7   6         43.95         67.08         5.86 o                         
  -9   7   6        435.88        456.02        28.65 o                         
  -7   7   6         64.38         75.96        11.70 o                         
  -5   7   6       1171.81       1245.96        33.77 o                         
  -3   7   6          9.57          7.98         7.08 o                         
  -1   7   6       2020.43       1768.57        50.06 o                         
   1   7   6       3967.28       3832.67        80.03 o                         
   3   7   6       1774.48       1625.34        56.48 o                         
   5   7   6       1963.35       1863.73        66.24 o                         
   7   7   6        632.95        578.60        19.82 o                         
   9   7   6         46.24         49.21         6.14 o                         
  11   7   6         56.72         53.61         7.28 o                         
  13   7   6         18.98         10.58         4.79 o                         
  15   7   6          0.03         -3.10         4.66 o                         
 -18   8   6          4.00          4.66         4.80 o                         
 -16   8   6        131.95        123.59         9.03 o                         
 -14   8   6       1408.16       1394.01        32.00 o                         
 -12   8   6       1889.10       1728.21        32.26 o                         
 -10   8   6       1704.17       1855.63        32.26 o                         
  -8   8   6       1439.84       1460.50        69.15 o                         
  -6   8   6        135.97        154.18        16.64 o                         
  -4   8   6       1828.26       1891.73        54.02 o                         
  -2   8   6       2923.60       2730.25        65.85 o                         
   0   8   6        263.72        259.16        17.93 o                         
   2   8   6          7.31         42.74        43.61 o                         
   4   8   6         64.94         47.41        12.47 o                         
   6   8   6        141.47        100.26        20.75 o                         
   8   8   6         11.78         10.90         6.94 o                         
  10   8   6          0.78          5.62         5.32 o                         
  12   8   6          1.13         -1.62         4.74 o                         
  14   8   6          5.97          6.79         2.85 o                         
 -17   9   6          0.28         -1.79         3.62 o                         
 -15   9   6        110.14        141.05         7.71 o                         
 -13   9   6         18.56         20.04         4.62 o                         
 -11   9   6       1447.06       1534.42        32.74 o                         
  -9   9   6         15.01         23.71         7.20 o                         
  -7   9   6       3361.31       3361.59       124.61 o                         
  -5   9   6         49.02         70.00        19.33 o                         
  -3   9   6         11.69         32.60        15.38 o                         
  -1   9   6         23.04         29.30         9.66 o                         
   1   9   6        503.76        484.51        32.32 o                         
   3   9   6         49.80         67.46        22.86 o                         
   5   9   6        447.26        363.68        21.73 o                         
   7   9   6         47.08         20.31        11.50 o                         
   9   9   6         46.93         76.87        19.83 o                         
  11   9   6         34.38         40.48         6.27 o                         
  13   9   6         13.62         15.82         3.40 o                         
 -16  10   6        587.55        594.43        15.32 o                         
 -14  10   6        700.38        709.18        15.86 o                         
 -12  10   6        195.40        184.06        10.86 o                         
 -10  10   6         11.70          9.27         3.62 o                         
  -8  10   6        380.42        360.29        21.17 o                         
  -6  10   6         25.91         43.62         5.54 o                         
  -4  10   6          1.33         13.97        13.41 o                         
  -2  10   6        164.06        141.83        27.10 o                         
   0  10   6         22.38         15.56         9.88 o                         
   2  10   6        919.86        880.28        22.79 o                         
   4  10   6         34.96         21.81         8.11 o                         
   6  10   6         19.14         12.00         7.90 o                         
   8  10   6        352.82        358.13        25.12 o                         
  10  10   6         68.88         46.29         9.74 o                         
  12  10   6          1.23         -3.49         3.76 o                         
 -15  11   6          5.78          7.82         3.17 o                         
 -13  11   6        139.21        145.77         7.57 o                         
 -11  11   6        137.41        161.70        10.00 o                         
  -9  11   6        186.96        196.45        16.09 o                         
  -7  11   6          0.31         -3.77         4.93 o                         
  -5  11   6       1296.12       1321.43        27.74 o                         
  -3  11   6          9.34         10.81         4.28 o                         
  -1  11   6       2175.91       2239.97        67.18 o                         
   1  11   6          8.13          8.52         5.30 o                         
   3  11   6       2442.88       2248.45        37.12 o                         
   5  11   6        164.86        172.31        16.23 o                         
   7  11   6        396.15        346.60        22.30 o                         
   9  11   6         54.12         60.26        10.73 o                         
  11  11   6         17.42         14.25         6.77 o                         
  13  11   6         11.66          8.04         4.23 o                         
 -14  12   6         44.77         39.27         5.03 o                         
 -12  12   6         23.90         24.41         7.34 o                         
 -10  12   6         23.49         22.58         7.62 o                         
  -8  12   6         20.43         12.84         7.34 o                         
  -6  12   6        134.22        146.63        10.18 o                         
  -4  12   6       1489.83       1446.51        47.56 o                         
  -2  12   6         67.38         79.42         7.91 o                         
   0  12   6        381.87        401.97        16.31 o                         
   2  12   6       1457.65       1417.03        29.79 o                         
   4  12   6       1106.71       1154.50        21.47 o                         
   6  12   6         28.99         32.46         9.46 o                         
   8  12   6         21.32         25.40         8.33 o                         
  10  12   6         18.24         16.09         6.77 o                         
  12  12   6         27.69         21.45         5.36 o                         
 -13  13   6          5.31          0.12         3.23 o                         
 -11  13   6          0.17          2.40         5.50 o                         
  -9  13   6          1.18          7.06         6.63 o                         
  -7  13   6        137.04        151.85        14.82 o                         
  -5  13   6          1.38          2.85         4.73 o                         
  -3  13   6       1481.34       1547.39        42.20 o                         
  -1  13   6        217.40        216.34        18.06 o                         
   1  13   6        827.44        802.92        22.35 o                         
   3  13   6         59.71         52.02         6.07 o                         
   5  13   6        125.58        116.63         8.92 o                         
   7  13   6          6.18         17.22         8.33 o                         
   9  13   6         32.64         21.31         7.06 o                         
  11  13   6          1.94          1.41         4.23 o                         
 -12  14   6         46.04         49.25         5.23 o                         
 -10  14   6          0.48         -1.13         6.21 o                         
  -8  14   6        119.61        126.73        13.27 o                         
  -6  14   6          9.37          2.40         6.77 o                         
  -4  14   6         60.42         58.13         8.54 o                         
  -2  14   6        372.01        409.65        26.60 o                         
   0  14   6         19.56         15.52         8.61 o                         
   2  14   6       1276.66       1332.46        28.20 o                         
   4  14   6        158.19        118.79         8.91 o                         
   6  14   6        105.91        116.99        12.70 o                         
   8  14   6          0.06          0.00         5.36 o                         
  10  14   6         76.93         70.56         7.34 o                         
 -11  15   6          7.79          8.93         3.32 o                         
  -9  15   6          1.09         -3.53         6.07 o                         
  -7  15   6          3.66          1.27         6.49 o                         
  -5  15   6         47.19         53.63        10.16 o                         
  -3  15   6          0.12          1.91         4.51 o                         
  -1  15   6          0.54          0.71         7.34 o                         
   1  15   6         24.11         22.47         6.35 o                         
   3  15   6         76.49         75.66         5.67 o                         
   5  15   6         97.13         65.29         6.21 o                         
   7  15   6          9.96         -0.28         4.80 o                         
 -10  16   6          1.25          3.52         2.84 o                         
  -8  16   6          0.05         -5.64         5.93 o                         
  -6  16   6         86.47         84.82        10.16 o                         
  -4  16   6        116.42        122.64        12.42 o                         
  -2  16   6          2.41          5.68         4.88 o                         
   0  16   6         14.00         13.25         4.79 o                         
   2  16   6         51.15         54.53        11.15 o                         
   4  16   6        142.99        134.28         7.32 o                         
   6  16   6         11.16          8.39         2.89 o                         
  -7  17   6          0.87         -1.79         3.74 o                         
  -5  17   6          9.23         10.61         6.49 o                         
  -3  17   6          1.09          2.40         3.58 o                         
  -1  17   6         10.64         15.41         4.19 o                         
   1  17   6         44.60         38.10         6.92 o                         
   3  17   6          4.77          3.53         4.09 o                         
  -4  18   6         10.37         10.99         2.94 o                         
  -2  18   6          9.14          4.88         2.84 o                         
   0  18   6          7.98          2.40         3.81 o                         
 -20   1   7          0.07         -0.14         3.49 o                         
 -18   1   7         97.84         85.21         5.30 o                         
 -16   1   7        193.87        201.16         9.35 o                         
 -14   1   7        284.63        308.20        11.61 o                         
 -12   1   7       3606.63       3339.15        65.66 o                         
 -10   1   7          0.19          5.00         6.79 o                         
  -8   1   7        874.38        789.25        30.85 o                         
  -6   1   7       2137.32       1942.00        43.83 o                         
  -4   1   7        182.19        283.54        16.36 o                         
  -2   1   7       7348.07       7037.46       171.54 o                         
   0   1   7       2072.07       2270.05        46.02 o                         
   2   1   7        875.01        881.51        24.08 o                         
   4   1   7       6361.97       6953.77        74.82 o                         
   6   1   7       1868.20       1840.47        43.70 o                         
   8   1   7       1063.11       1002.52        36.25 o                         
  10   1   7        194.23        243.93        10.57 o                         
  12   1   7       1717.69       1855.41        60.47 o                         
  14   1   7         39.83         50.71         5.42 o                         
  16   1   7         14.15         10.91         2.66 o                         
 -19   2   7          2.98          5.28         3.32 o                         
 -17   2   7        255.51        233.57        10.10 o                         
 -15   2   7        974.04        989.69        23.11 o                         
 -13   2   7       1616.55       1734.34        33.53 o                         
 -11   2   7        386.83        325.66        20.20 o                         
  -9   2   7        858.61        732.58        31.31 o                         
  -7   2   7       3589.98       3761.64        62.54 o                         
  -5   2   7       8268.62       8659.20       197.86 o                         
  -3   2   7        321.10        475.76        20.88 o                         
  -1   2   7        135.40        143.67        12.88 o                         
   1   2   7       2810.67       3150.93        48.03 o                         
   3   2   7        270.72        318.02        13.72 o                         
   5   2   7       1026.74       1162.91        33.12 o                         
   7   2   7       1064.64       1088.20        35.82 o                         
   9   2   7        345.49        285.93        11.18 o                         
  11   2   7       2905.94       2986.43        43.99 o                         
  13   2   7         42.99         45.88         7.35 o                         
  15   2   7         22.47         13.09         4.94 o                         
 -20   3   7         80.68         72.82         5.52 o                         
 -18   3   7         26.93         25.14         4.35 o                         
 -16   3   7         29.23         31.61         4.58 o                         
 -14   3   7       1380.27       1482.73        28.01 o                         
 -12   3   7         15.89         16.95         5.44 o                         
 -10   3   7        580.78        556.31        24.66 o                         
  -8   3   7       1305.63       1397.17        81.29 o                         
  -6   3   7       3830.15       3983.65        62.64 o                         
  -4   3   7       1223.45       1166.54        53.77 o                         
  -2   3   7        776.30        789.87        25.83 o                         
   0   3   7       3798.39       3570.60        71.62 o                         
   2   3   7         18.30         18.77         6.71 o                         
   4   3   7          0.04         -0.81         5.38 o                         
   6   3   7        309.44        312.51        22.38 o                         
   8   3   7        167.07        156.90        10.20 o                         
  10   3   7         40.25         74.81         9.74 o                         
  12   3   7       1088.18       1320.90       120.80 o                         
  14   3   7        191.58        196.02        16.09 o                         
  16   3   7         11.77         10.86         3.32 o                         
 -19   4   7        141.12        143.25         6.50 o                         
 -17   4   7         26.48         21.68         3.81 o                         
 -15   4   7         10.64         16.21         4.76 o                         
 -13   4   7        652.45        617.03        13.85 o                         
 -11   4   7        635.93        600.70        33.88 o                         
  -9   4   7       2078.79       1904.13        68.23 o                         
  -7   4   7          0.01         12.95         6.65 o                         
  -5   4   7       4927.71       4577.06       159.26 o                         
  -3   4   7        113.06        126.71        13.54 o                         
  -1   4   7       1111.28       1078.53        35.44 o                         
   1   4   7         82.29         80.81         8.70 o                         
   3   4   7        537.38        513.87        29.33 o                         
   5   4   7         74.48        115.67        13.40 o                         
   7   4   7         37.95         38.65        13.81 o                         
   9   4   7        698.00        690.17        21.40 o                         
  11   4   7          5.93         68.64        48.19 o                         
  13   4   7        501.17        647.06        28.22 o                         
  15   4   7         19.67          3.10         6.07 o                         
 -18   5   7        323.90        340.91        13.02 o                         
 -16   5   7         42.30         29.96         5.20 o                         
 -14   5   7       5171.40       5275.72        50.46 o                         
 -12   5   7       1058.32       1078.40        17.84 o                         
 -10   5   7        847.32        762.98        37.35 o                         
  -8   5   7        477.78        482.38        26.84 o                         
  -6   5   7       8157.23       7655.37        79.69 o                         
  -4   5   7        230.55        214.27        13.54 o                         
  -2   5   7        160.83        114.93         9.55 o                         
   0   5   7        344.17        518.68        21.55 o                         
   2   5   7         29.60         33.89         9.82 o                         
   4   5   7       2041.97       1846.25        60.32 o                         
   6   5   7         11.72         12.30         9.55 o                         
   8   5   7        588.64        532.23        22.44 o                         
  10   5   7          1.91          4.30         5.38 o                         
  12   5   7         70.48         90.32        13.27 o                         
  14   5   7         14.80         19.33         7.34 o                         
 -19   6   7          5.11          0.76         2.99 o                         
 -17   6   7        206.54        229.17         9.42 o                         
 -15   6   7        789.18        839.11        16.78 o                         
 -13   6   7        911.67        945.11        17.19 o                         
 -11   6   7          8.51         11.53         3.82 o                         
  -9   6   7        512.23        532.86        30.39 o                         
  -7   6   7       1879.80       1850.67        69.15 o                         
  -5   6   7        383.96        281.14        13.90 o                         
  -3   6   7        253.01        232.30        14.08 o                         
  -1   6   7        472.57        539.36        27.75 o                         
   1   6   7         73.94         93.90        10.78 o                         
   3   6   7        573.48        650.12        36.44 o                         
   5   6   7         94.68         88.35        16.43 o                         
   7   6   7        313.51        250.08        11.27 o                         
   9   6   7        386.18        353.52        15.17 o                         
  11   6   7         43.50         56.80         7.67 o                         
  13   6   7         15.39         14.11         7.76 o                         
  15   6   7         37.08         28.30         4.19 o                         
 -18   7   7         12.80         15.07         3.99 o                         
 -16   7   7         15.80         22.15         4.55 o                         
 -14   7   7        243.25        248.59         9.18 o                         
 -12   7   7         49.52         45.30         4.83 o                         
 -10   7   7         35.47         39.04         5.79 o                         
  -8   7   7       3598.65       3322.12        62.28 o                         
  -6   7   7        568.85        556.67        23.66 o                         
  -4   7   7       3349.17       3162.55       106.08 o                         
  -2   7   7        882.30        793.13        34.88 o                         
   0   7   7        203.25        190.33        19.32 o                         
   2   7   7         60.47         62.22        12.86 o                         
   4   7   7        307.29        311.67        27.69 o                         
   6   7   7         97.50         90.96         8.06 o                         
   8   7   7         63.92         58.88         7.62 o                         
  10   7   7          1.08          7.46         6.07 o                         
  12   7   7          8.94          8.67         4.86 o                         
  14   7   7          4.38          3.10         5.08 o                         
 -17   8   7         21.67         40.56         5.53 o                         
 -15   8   7        235.88        271.10        10.59 o                         
 -13   8   7        240.58        241.41        10.40 o                         
 -11   8   7       1488.95       1483.74        35.00 o                         
  -9   8   7          0.71         15.11         7.13 o                         
  -7   8   7         91.68         82.98        17.50 o                         
  -5   8   7       1017.92       1000.99        32.49 o                         
  -3   8   7         42.95         81.29        13.41 o                         
  -1   8   7        243.21        200.95        19.19 o                         
   1   8   7        822.66        778.04        39.42 o                         
   3   8   7         75.62         66.75        14.26 o                         
   5   8   7        425.25        380.90        22.44 o                         
   7   8   7          5.50          1.62         5.41 o                         
   9   8   7         55.88         66.44         8.71 o                         
  11   8   7          0.06         -2.61         4.79 o                         
  13   8   7         37.19         39.30         4.94 o                         
 -18   9   7          1.25          2.82         3.95 o                         
 -16   9   7         63.07         57.01         5.08 o                         
 -14   9   7        655.07        639.53        19.81 o                         
 -12   9   7        244.24        253.80        12.86 o                         
 -10   9   7          4.19          7.27         3.69 o                         
  -8   9   7        201.56        197.26        10.88 o                         
  -6   9   7         31.96         19.33        13.69 o                         
  -4   9   7        510.84        445.95        43.89 o                         
  -2   9   7        103.28         91.59        21.31 o                         
   0   9   7        103.48         99.76        15.84 o                         
   2   9   7        250.50        266.73        37.96 o                         
   4   9   7        115.08         89.71         8.17 o                         
   6   9   7        370.07        328.24        23.64 o                         
   8   9   7         16.00         11.23         5.95 o                         
  10   9   7          0.57         -1.25         4.80 o                         
  12   9   7          4.92          0.99         4.00 o                         
 -17  10   7          9.87          3.95         4.52 o                         
 -15  10   7         21.46         27.10         4.21 o                         
 -13  10   7          0.36          2.43         3.55 o                         
 -11  10   7         81.51         78.29         6.29 o                         
  -9  10   7         10.50         19.90         7.62 o                         
  -7  10   7        453.17        493.65        24.41 o                         
  -5  10   7        404.04        425.38        24.63 o                         
  -3  10   7        153.50        201.76        45.51 o                         
  -1  10   7        330.77        371.57        29.42 o                         
   1  10   7          7.73         14.38         4.98 o                         
   3  10   7         12.11         14.57         5.34 o                         
   5  10   7          2.02          6.92         7.34 o                         
   7  10   7         81.49         90.05         9.10 o                         
   9  10   7         69.02        126.05        33.94 o                         
  11  10   7          0.65         -0.15         3.93 o                         
  13  10   7         22.29         23.00         4.94 o                         
 -16  11   7          0.35         -1.03         2.93 o                         
 -14  11   7        128.24        133.19         6.79 o                         
 -12  11   7        180.47        188.82        13.20 o                         
 -10  11   7         67.68         68.45        10.73 o                         
  -8  11   7         14.33         12.14         6.92 o                         
  -6  11   7        687.50        660.13        19.95 o                         
  -4  11   7        172.61        180.56         8.88 o                         
  -2  11   7         79.56         55.46         8.11 o                         
   0  11   7        134.97        148.13        10.58 o                         
   2  11   7        648.60        607.27        20.00 o                         
   4  11   7        188.49        163.13        12.28 o                         
   6  11   7          2.52          4.80         7.76 o                         
   8  11   7          0.41         -1.83         7.34 o                         
  10  11   7          4.18          6.92         6.63 o                         
  12  11   7         11.14         17.36         5.50 o                         
 -15  12   7        192.70        184.03        11.15 o                         
 -13  12   7        123.71        111.21        11.57 o                         
 -11  12   7         86.03         84.39        10.73 o                         
  -9  12   7         42.05         32.18         8.61 o                         
  -7  12   7         40.60         24.27         7.90 o                         
  -5  12   7        191.46        190.44        11.27 o                         
  -3  12   7       1261.32       1202.08        21.97 o                         
  -1  12   7        360.20        383.14        16.22 o                         
   1  12   7         63.28         74.00        10.73 o                         
   3  12   7        444.25        415.53        16.66 o                         
   5  12   7        249.83        238.92        18.63 o                         
   7  12   7          1.09          4.23         7.76 o                         
   9  12   7          9.92         -0.28         6.49 o                         
  11  12   7          1.21          0.99         4.52 o                         
 -14  13   7         26.85         25.26         5.79 o                         
 -12  13   7        275.79        294.69        11.70 o                         
 -10  13   7         29.36         38.53         8.33 o                         
  -8  13   7         12.28          4.94         6.77 o                         
  -6  13   7         64.42         71.97        11.43 o                         
  -4  13   7         50.56         53.10         7.09 o                         
  -2  13   7        102.78         89.82         8.88 o                         
   0  13   7         12.84         14.53         5.72 o                         
   2  13   7          6.07          4.36         5.24 o                         
   4  13   7         56.89         56.46         7.03 o                         
   6  13   7        170.51        202.09        16.23 o                         
   8  13   7         12.62         17.22         6.92 o                         
  10  13   7          8.88          4.66         4.66 o                         
 -13  14   7         11.17         13.41         4.94 o                         
 -11  14   7          0.11         -1.83         4.80 o                         
  -9  14   7          0.13         -3.53         6.35 o                         
  -7  14   7          0.39          3.95         6.77 o                         
  -5  14   7          7.31         11.15         7.76 o                         
  -3  14   7          0.07         -1.69         7.62 o                         
  -1  14   7          1.81         -4.25         5.02 o                         
   1  14   7        451.96        514.02        17.56 o                         
   3  14   7        790.47        783.86        27.17 o                         
   5  14   7         49.13         39.23         9.17 o                         
   7  14   7          3.58          3.81         5.79 o                         
   9  14   7          0.82          5.22         4.66 o                         
 -12  15   7         36.63         37.12         5.93 o                         
 -10  15   7         15.60         21.59         6.07 o                         
  -8  15   7         79.57         70.56         9.74 o                         
  -6  15   7         13.45         11.01         6.77 o                         
  -4  15   7        282.29        253.88        18.35 o                         
  -2  15   7         10.36          6.49         7.06 o                         
   0  15   7        187.67        160.66        10.18 o                         
   2  15   7         13.69         12.00         3.90 o                         
   4  15   7        215.46        184.05         9.06 o                         
   6  15   7         10.59         12.84         5.79 o                         
  -9  16   7          8.06          3.53         2.93 o                         
  -7  16   7          2.64         -4.66         6.21 o                         
  -5  16   7          2.23         -2.12         6.35 o                         
  -3  16   7         58.08         88.63        11.29 o                         
  -1  16   7        123.19        133.51         8.71 o                         
   1  16   7          6.53          6.75         4.23 o                         
   3  16   7         22.75         19.96         3.96 o                         
   5  16   7         63.00         71.69         7.34 o                         
  -8  17   7          1.22          0.88         6.42 o                         
  -6  17   7        112.30        118.51        12.91 o                         
  -4  17   7        141.83        149.09         7.81 o                         
  -2  17   7          1.34          5.33         4.02 o                         
   0  17   7          0.54          1.90         4.80 o                         
   2  17   7         80.40         93.42         8.04 o                         
 -20   0   8        370.21        421.26        18.06 o                         
 -18   0   8          0.03          4.37         6.92 o                         
 -16   0   8       1624.89       1688.28        44.31 o                         
 -14   0   8         10.11         19.76         6.92 o                         
 -12   0   8       3853.12       3239.09       112.90 o                         
 -10   0   8       2519.36       2514.14        88.20 o                         
  -8   0   8       5942.83       4904.79       111.21 o                         
  -6   0   8      22556.73      24301.54       231.16 o                         
  -4   0   8      10970.95      11845.02       155.66 o                         
  -2   0   8      36913.77      37830.74       288.18 o                         
   0   0   8       2827.99       2696.75        81.99 o                         
   2   0   8       6011.80       6029.87       137.38 o                         
   4   0   8       9153.27       9568.66       131.71 o                         
   6   0   8        415.45        508.14        35.02 o                         
   8   0   8         62.97         38.10         6.49 o                         
  10   0   8        818.63        916.23        23.85 o                         
  12   0   8        806.51        920.98        34.58 o                         
  14   0   8         17.78         10.44         7.06 o                         
 -19   1   8         33.54         31.48         5.53 o                         
 -17   1   8          1.65          0.79         3.70 o                         
 -15   1   8        204.48        207.82        11.81 o                         
 -13   1   8       2311.46       2215.08        53.53 o                         
 -11   1   8       4922.05       4330.15        86.70 o                         
  -9   1   8        527.61        460.36        25.65 o                         
  -7   1   8       1524.40       1525.26        43.82 o                         
  -5   1   8      13769.59      14361.48       245.35 o                         
  -3   1   8      16553.16      16900.48       197.36 o                         
  -1   1   8          0.78         -2.38         6.16 o                         
   1   1   8       2025.27       1934.51        45.94 o                         
   3   1   8        734.04        788.39        25.75 o                         
   5   1   8        193.07        173.73        14.51 o                         
   7   1   8        612.70        553.15        27.06 o                         
   9   1   8          2.71         -1.46         5.47 o                         
  11   1   8         67.82         67.01         9.25 o                         
  13   1   8          9.12         13.43         5.66 o                         
  15   1   8         26.76         26.67         3.52 o                         
 -20   2   8          4.71          3.30         3.44 o                         
 -18   2   8          2.05          4.87         3.51 o                         
 -16   2   8        352.27        364.39        15.77 o                         
 -14   2   8        811.30        852.14        19.14 o                         
 -12   2   8         14.99         20.27         5.25 o                         
 -10   2   8       1591.57       1368.09        53.49 o                         
  -8   2   8        249.78        282.75        19.49 o                         
  -6   2   8       7930.83       8630.03        81.85 o                         
  -4   2   8         83.11         51.02         8.50 o                         
  -2   2   8       9054.65       8904.24        95.75 o                         
   0   2   8         44.68         50.43         7.34 o                         
   2   2   8        879.54        835.99        28.74 o                         
   4   2   8        738.44        780.95        27.32 o                         
   6   2   8        690.12        621.94        27.48 o                         
   8   2   8         85.25         45.67         6.37 o                         
  10   2   8         31.62         44.11        12.00 o                         
  12   2   8        230.80        229.89        12.72 o                         
  14   2   8         37.26         24.56         8.19 o                         
 -19   3   8         34.29         37.81         4.31 o                         
 -17   3   8         61.56         65.62         6.05 o                         
 -15   3   8          2.15          3.59         3.69 o                         
 -13   3   8       1266.89       1323.55        17.95 o                         
 -11   3   8        158.03        156.17        18.19 o                         
  -9   3   8       1104.62       1000.94        37.28 o                         
  -7   3   8       2940.16       2952.81        58.12 o                         
  -5   3   8      18472.36      19146.53       140.17 o                         
  -3   3   8        118.42         67.39        10.80 o                         
  -1   3   8        117.44        108.38        13.12 o                         
   1   3   8        554.75        563.71        22.60 o                         
   3   3   8       2213.51       2369.91        73.74 o                         
   5   3   8         28.49         27.62        10.72 o                         
   7   3   8          0.00         -4.80         8.33 o                         
   9   3   8          2.13        -12.37        15.59 o                         
  11   3   8        703.06        785.69       104.43 o                         
  13   3   8        258.84        250.21        18.35 o                         
  15   3   8          0.99         -2.54         5.64 o                         
 -20   4   8         11.56         11.01         4.66 o                         
 -18   4   8         76.55        105.25         6.56 o                         
 -16   4   8        443.22        458.11        11.87 o                         
 -14   4   8       1056.34       1124.47        18.77 o                         
 -12   4   8        733.78        759.93        15.05 o                         
 -10   4   8        203.75        195.23        19.49 o                         
  -8   4   8       1050.88        942.95        37.12 o                         
  -6   4   8         44.15         31.03         9.12 o                         
  -4   4   8        165.30        151.85        23.99 o                         
  -2   4   8         13.89          8.47        10.87 o                         
   0   4   8       5186.81       4730.64       121.37 o                         
   2   4   8       2735.80       3413.98        59.71 o                         
   4   4   8          0.07         11.10         7.15 o                         
   6   4   8        192.84        178.60        22.53 o                         
   8   4   8        361.66        337.41        30.20 o                         
  10   4   8          4.48          8.05         6.42 o                         
  12   4   8        161.70        191.65        17.64 o                         
  14   4   8        161.39        166.39        13.27 o                         
 -19   5   8         90.45         83.48         6.29 o                         
 -17   5   8        364.14        369.45        11.78 o                         
 -15   5   8        747.38        743.25        15.34 o                         
 -13   5   8         20.68         25.18         4.20 o                         
 -11   5   8        402.13        376.29        12.49 o                         
  -9   5   8        902.24        854.64        37.56 o                         
  -7   5   8        829.23        876.27        34.97 o                         
  -5   5   8        684.98        622.08        27.31 o                         
  -3   5   8       1374.74       1415.41        68.73 o                         
  -1   5   8        957.34        955.29        36.09 o                         
   1   5   8       1194.11       1306.18        47.20 o                         
   3   5   8        222.22        320.08        21.06 o                         
   5   5   8        448.38        532.09        29.23 o                         
   7   5   8        570.54        616.33        25.90 o                         
   9   5   8        112.81         80.69        16.86 o                         
  11   5   8        127.92        273.17       113.32 o                         
  13   5   8         26.92         43.33         9.46 o                         
  15   5   8         23.42         25.52         3.79 o                         
 -18   6   8         86.76        100.85         7.33 o                         
 -16   6   8         13.81         15.81         3.67 o                         
 -14   6   8        347.53        379.90        11.22 o                         
 -12   6   8        559.63        559.44        13.11 o                         
 -10   6   8        268.24        274.22        14.28 o                         
  -8   6   8        667.74        674.75        32.78 o                         
  -6   6   8         82.51         69.46         8.87 o                         
  -4   6   8        720.54        688.36        25.13 o                         
  -2   6   8          0.22         11.95         6.91 o                         
   0   6   8        262.74        222.19        23.14 o                         
   2   6   8        834.61        792.05        49.25 o                         
   4   6   8         31.28         19.78         8.26 o                         
   6   6   8         70.73         72.41         7.91 o                         
   8   6   8         69.45         58.31         7.72 o                         
  10   6   8         64.90         66.86         8.02 o                         
  12   6   8        231.42        234.27        16.93 o                         
  14   6   8         27.83         29.50         6.49 o                         
 -19   7   8         26.65         27.80         5.36 o                         
 -17   7   8         12.02         11.58         3.60 o                         
 -15   7   8         22.93         25.60         4.06 o                         
 -13   7   8         18.18         12.08         3.60 o                         
 -11   7   8         52.18         71.69         6.16 o                         
  -9   7   8        299.82        278.36        19.31 o                         
  -7   7   8        338.18        340.77        23.50 o                         
  -5   7   8       1097.15       1063.86        34.77 o                         
  -3   7   8        696.32        731.72        41.56 o                         
  -1   7   8        244.83        253.57        21.09 o                         
   1   7   8        717.63        535.97        38.53 o                         
   3   7   8        334.66        285.27        26.05 o                         
   5   7   8        197.16        161.18        10.24 o                         
   7   7   8         36.72         26.40         6.14 o                         
   9   7   8        372.26        380.94        13.07 o                         
  11   7   8         49.85         78.38         7.72 o                         
  13   7   8         76.64         82.56         9.46 o                         
 -18   8   8          4.48          0.71         4.52 o                         
 -16   8   8          1.35         -1.31         2.95 o                         
 -14   8   8        469.77        552.78        12.91 o                         
 -12   8   8          0.81         -3.43         3.47 o                         
 -10   8   8       2343.13       2235.42        52.08 o                         
  -8   8   8         25.82         31.33        10.87 o                         
  -6   8   8        319.15        316.68        32.32 o                         
  -4   8   8        981.91        928.08        35.18 o                         
  -2   8   8        357.03        273.33        23.32 o                         
   0   8   8        310.57        341.52        37.82 o                         
   2   8   8        427.30        381.68        30.25 o                         
   4   8   8        220.61        201.24        16.51 o                         
   6   8   8        454.09        470.38        17.22 o                         
   8   8   8          2.25         -4.06         4.98 o                         
  10   8   8        124.28        152.51        10.21 o                         
  12   8   8          4.69          4.20         4.23 o                         
 -17   9   8        138.14        154.39        11.43 o                         
 -15   9   8          5.22          4.13         3.48 o                         
 -13   9   8          2.60          3.01         3.69 o                         
 -11   9   8        204.15        190.44        11.03 o                         
  -9   9   8         22.87         26.66         5.48 o                         
  -7   9   8          1.52          5.36         5.93 o                         
  -5   9   8       1003.28       1016.24        67.03 o                         
  -3   9   8         16.18         35.14        14.96 o                         
  -1   9   8         29.81          8.33        11.57 o                         
   1   9   8        120.47        122.35         9.13 o                         
   3   9   8          3.41         13.28         4.96 o                         
   5   9   8        589.89        533.03        26.95 o                         
   7   9   8         22.46         -2.95        18.70 o                         
   9   9   8        338.97        371.83        16.76 o                         
  11   9   8         15.65          6.85         4.12 o                         
 -16  10   8          8.05         -0.26         5.01 o                         
 -14  10   8         12.51          9.75         3.57 o                         
 -12  10   8          0.02          6.67         4.53 o                         
 -10  10   8        466.08        476.66        16.61 o                         
  -8  10   8        136.60        135.20        13.83 o                         
  -6  10   8         10.36          2.40         6.21 o                         
  -4  10   8         68.66         56.30         6.98 o                         
  -2  10   8         82.00         91.31        20.18 o                         
   0  10   8         21.62         27.32         6.42 o                         
   2  10   8        106.94         83.40         8.58 o                         
   4  10   8          6.99         -0.14         7.62 o                         
   6  10   8        104.00         69.21        17.15 o                         
   8  10   8        112.49        145.46        36.06 o                         
  10  10   8          0.10         -5.79         6.49 o                         
  12  10   8          1.87          1.83         4.09 o                         
 -15  11   8          0.95          2.08         2.82 o                         
 -13  11   8        156.31        160.45         9.83 o                         
 -11  11   8         94.93        105.11         8.03 o                         
  -9  11   8        196.18        206.47        16.09 o                         
  -7  11   8        239.52        235.25        17.78 o                         
  -5  11   8         14.70         14.82         5.19 o                         
  -3  11   8          0.00         -1.72         5.14 o                         
  -1  11   8        120.80        110.22         9.42 o                         
   1  11   8        132.95        159.25        11.16 o                         
   3  11   8         13.51         19.46         6.09 o                         
   5  11   8        778.03        810.06        32.60 o                         
   7  11   8        267.30        275.05        19.62 o                         
   9  11   8         42.34         27.52         7.76 o                         
  11  11   8         17.32         15.81         5.22 o                         
 -14  12   8         29.13         33.31         6.92 o                         
 -12  12   8         39.65         32.46         8.33 o                         
 -10  12   8          0.90          0.56         6.21 o                         
  -8  12   8         98.55        101.61        12.84 o                         
  -6  12   8         21.74         33.59         9.60 o                         
  -4  12   8          4.77          9.35         5.29 o                         
  -2  12   8         78.70         80.83         8.64 o                         
   0  12   8         12.74          8.27         6.42 o                         
   2  12   8          1.08         -0.45         5.24 o                         
   4  12   8         44.56         52.36        11.15 o                         
   6  12   8          7.75          8.19         7.90 o                         
   8  12   8         31.42         28.37         8.33 o                         
  10  12   8         12.95         15.95         5.50 o                         
 -13  13   8        120.78        132.66        11.01 o                         
 -11  13   8         16.23         16.23         5.93 o                         
  -9  13   8          1.53          0.42         5.93 o                         
  -7  13   8        121.79        127.15        13.83 o                         
  -5  13   8        147.33        147.19        15.24 o                         
  -3  13   8        647.26        664.71        20.32 o                         
  -1  13   8        502.41        467.01        17.36 o                         
   1  13   8        416.92        448.96        17.36 o                         
   3  13   8        690.42        648.03        18.88 o                         
   5  13   8        142.17        145.78        14.11 o                         
   7  13   8         84.96         68.02        10.02 o                         
   9  13   8          8.85         19.90         5.79 o                         
 -12  14   8         25.86         33.23         4.32 o                         
 -10  14   8         23.75         22.30         6.21 o                         
  -8  14   8         10.41          7.62         6.35 o                         
  -6  14   8        479.72        526.96        25.26 o                         
  -4  14   8        524.94        574.24        27.52 o                         
  -2  14   8         98.37        106.12         8.66 o                         
   0  14   8          0.00          1.14         6.07 o                         
   2  14   8        140.77        166.45         8.40 o                         
   4  14   8         18.48         20.60         7.90 o                         
   6  14   8          1.45          7.34         6.07 o                         
   8  14   8          8.48          5.93         4.52 o                         
 -11  15   8          2.35          2.41         2.97 o                         
  -9  15   8         14.95         15.66         6.07 o                         
  -7  15   8         24.71         12.70         6.35 o                         
  -5  15   8        127.32        115.44        12.70 o                         
  -3  15   8         35.98         44.45         9.46 o                         
  -1  15   8          0.32          6.35         6.63 o                         
   1  15   8        379.34        392.77        11.38 o                         
   3  15   8        312.04        290.09        11.19 o                         
   5  15   8         22.07         22.02         6.49 o                         
   7  15   8          6.80          6.49         4.23 o                         
 -10  16   8          2.19          2.68         3.81 o                         
  -8  16   8          5.36         11.43         5.36 o                         
  -6  16   8        148.54        179.23        13.41 o                         
  -4  16   8        438.15        452.02        20.60 o                         
  -2  16   8         74.00         64.45         6.58 o                         
   0  16   8         35.86         44.08         6.42 o                         
   2  16   8          2.67          3.67         4.87 o                         
   4  16   8        116.68         97.94         8.04 o                         
  -7  17   8         18.09         24.84         5.36 o                         
  -5  17   8          4.16         10.13         3.62 o                         
  -3  17   8          0.87          3.78         3.24 o                         
  -1  17   8          8.09          5.90         3.27 o                         
   1  17   8          2.70          5.64         3.95 o                         
 -20   1   9        104.86        115.65         7.18 o                         
 -18   1   9         11.90         10.58         3.54 o                         
 -16   1   9        329.41        405.35        13.31 o                         
 -14   1   9        369.44        384.23        14.42 o                         
 -12   1   9        260.35        321.04        13.32 o                         
 -10   1   9       1363.12       1233.10        44.97 o                         
  -8   1   9       1263.07       1263.30        41.69 o                         
  -6   1   9       6831.08       6917.00       195.60 o                         
  -4   1   9       2829.97       3445.51        93.21 o                         
  -2   1   9         74.81         89.55        11.90 o                         
   0   1   9       3713.27       3642.42        97.00 o                         
   2   1   9       1205.25       1402.49        39.30 o                         
   4   1   9       3664.12       4022.09        64.14 o                         
   6   1   9          2.36          3.96         6.76 o                         
   8   1   9          2.20         -6.65         6.65 o                         
  10   1   9        229.21        265.34        14.12 o                         
  12   1   9         67.13        101.11         9.40 o                         
  14   1   9         14.88         13.91         4.30 o                         
 -19   2   9         29.45         24.32         4.14 o                         
 -17   2   9          0.20          2.72         3.67 o                         
 -15   2   9        394.45        432.57        14.06 o                         
 -13   2   9       1539.56       1545.87        19.40 o                         
 -11   2   9       1401.54       1188.10        65.62 o                         
  -9   2   9         18.20          8.35         6.69 o                         
  -7   2   9       1376.77       1241.92        39.76 o                         
  -5   2   9      10424.82       9931.23       169.35 o                         
  -3   2   9        656.40        845.80        31.79 o                         
  -1   2   9       3197.73       3349.11       122.28 o                         
   1   2   9        348.18        432.42        20.59 o                         
   3   2   9        144.57        170.82        15.41 o                         
   5   2   9        434.82        449.47        26.73 o                         
   7   2   9         13.68          8.30         5.73 o                         
   9   2   9         30.79         30.39         6.98 o                         
  11   2   9         43.37         44.82         7.63 o                         
  13   2   9          3.56         16.37         8.04 o                         
  15   2   9        102.53        105.00         8.61 o                         
 -20   3   9        213.90        252.33        13.55 o                         
 -18   3   9         24.89         18.41         4.00 o                         
 -16   3   9         92.30        104.53         7.49 o                         
 -14   3   9        488.53        477.61        11.21 o                         
 -12   3   9        425.78        499.52        10.88 o                         
 -10   3   9        107.77        108.13        15.05 o                         
  -8   3   9        865.86        781.83        49.39 o                         
  -6   3   9         23.50         12.61         5.56 o                         
  -4   3   9          0.13          5.98         7.48 o                         
  -2   3   9       2889.71       3028.11       154.32 o                         
   0   3   9        317.17        365.06        22.38 o                         
   2   3   9       3644.64       3320.36        75.96 o                         
   4   3   9          0.23         35.04        14.54 o                         
   6   3   9        149.82        156.62        13.67 o                         
   8   3   9        122.25         58.97        17.08 o                         
  10   3   9        115.24        164.63        11.90 o                         
  12   3   9        168.86        223.96        18.06 o                         
  14   3   9        116.61        118.69        10.87 o                         
 -19   4   9        192.66        203.92         9.35 o                         
 -17   4   9        144.97        130.56         7.55 o                         
 -15   4   9       1846.17       1841.89        23.95 o                         
 -13   4   9         48.05         53.95         5.14 o                         
 -11   4   9       3388.55       3412.61        35.79 o                         
  -9   4   9        208.26        217.32        19.83 o                         
  -7   4   9        356.48        306.95        31.19 o                         
  -5   4   9        314.37        285.64        31.19 o                         
  -3   4   9        186.03        193.76        26.67 o                         
  -1   4   9        491.31        780.14        50.66 o                         
   1   4   9        297.02        242.03        31.05 o                         
   3   4   9       4319.47       4377.22        93.51 o                         
   5   4   9        726.84        656.91        41.59 o                         
   7   4   9        289.33        281.68        19.90 o                         
   9   4   9        272.77        231.73        37.96 o                         
  11   4   9        282.27        515.41       131.60 o                         
  13   4   9         16.25         24.98         8.33 o                         
 -18   5   9         85.16         86.99         7.18 o                         
 -16   5   9        115.97         96.42         6.12 o                         
 -14   5   9         79.42         83.62         6.03 o                         
 -12   5   9        126.73        173.82         7.62 o                         
 -10   5   9        416.70        347.05        25.78 o                         
  -8   5   9         59.37         45.02        10.03 o                         
  -6   5   9        587.11        512.12        22.53 o                         
  -4   5   9        109.06        140.55        20.46 o                         
  -2   5   9        114.06         67.03        17.78 o                         
   0   5   9         89.17         93.42        21.31 o                         
   2   5   9          4.61          7.34        11.29 o                         
   4   5   9        556.28        490.12        35.02 o                         
   6   5   9        167.46        185.13        11.37 o                         
   8   5   9        171.80        113.81        21.24 o                         
  10   5   9         83.82        144.34        49.39 o                         
  12   5   9          1.18          7.90         7.90 o                         
  14   5   9          0.35         -0.56         4.94 o                         
 -19   6   9         23.63         18.57         3.74 o                         
 -17   6   9          1.33          1.34         4.34 o                         
 -15   6   9        170.65        170.49         7.80 o                         
 -13   6   9        618.77        666.93        17.43 o                         
 -11   6   9         84.28         88.51         5.61 o                         
  -9   6   9        444.87        386.12        26.29 o                         
  -7   6   9         62.53         62.12        11.12 o                         
  -5   6   9       1380.74       1223.84        34.45 o                         
  -3   6   9       1010.15        889.65        56.59 o                         
  -1   6   9       2969.55       2411.82        94.84 o                         
   1   6   9        600.53        610.08        51.37 o                         
   3   6   9         70.05         68.30        21.45 o                         
   5   6   9         91.03         99.47         8.71 o                         
   7   6   9          7.80          3.87         5.09 o                         
   9   6   9         32.42         15.63         8.06 o                         
  11   6   9          4.49        212.80       140.00 o                         
  13   6   9         48.68         43.47         7.76 o                         
 -18   7   9         26.46         28.17         4.38 o                         
 -16   7   9         47.40         35.08         4.09 o                         
 -14   7   9         19.38         16.10         3.73 o                         
 -12   7   9         36.22         31.39         4.26 o                         
 -10   7   9        129.11        139.10        10.51 o                         
  -8   7   9          7.76          1.42         7.13 o                         
  -6   7   9        547.22        489.86        23.36 o                         
  -4   7   9        887.22        774.63        53.49 o                         
  -2   7   9        735.34        734.71        36.42 o                         
   0   7   9       1916.95       1764.06        84.11 o                         
   2   7   9         30.64          8.04        11.29 o                         
   4   7   9        268.84        253.30        13.27 o                         
   6   7   9        322.24        331.48        15.03 o                         
   8   7   9        476.91        478.20        17.58 o                         
  10   7   9          5.55         11.39         5.22 o                         
  12   7   9         15.69         16.37         6.49 o                         
 -17   8   9          0.00          1.25         3.52 o                         
 -15   8   9          0.23         -3.20         3.20 o                         
 -13   8   9        262.84        284.20         9.54 o                         
 -11   8   9        164.34        181.94         8.93 o                         
  -9   8   9        582.10        532.46        25.40 o                         
  -7   8   9        406.61        410.25        38.24 o                         
  -5   8   9        341.14        353.42        25.34 o                         
  -3   8   9        350.92        338.37        26.19 o                         
  -1   8   9        160.78        186.99        28.65 o                         
   1   8   9        323.28        294.21        16.85 o                         
   3   8   9        285.82        252.47        18.91 o                         
   5   8   9         40.18         35.64         6.44 o                         
   7   8   9        116.80        129.22        10.07 o                         
   9   8   9        195.33        238.70        12.32 o                         
  11   8   9          1.34          1.34         3.89 o                         
  13   8   9          9.04         10.16         4.37 o                         
 -18   9   9        208.40        208.72        11.15 o                         
 -16   9   9         47.70         44.93         5.66 o                         
 -14   9   9          3.32         -0.87         3.46 o                         
 -12   9   9        170.34        179.41        12.82 o                         
 -10   9   9        101.57         82.84        11.57 o                         
  -8   9   9         20.88         22.85         5.13 o                         
  -6   9   9          1.64         -1.83         6.35 o                         
  -4   9   9          6.27          9.31         6.35 o                         
  -2   9   9        530.61        599.63        19.55 o                         
   0   9   9        255.77        286.32        13.82 o                         
   2   9   9         27.40         18.21         5.49 o                         
   4   9   9         67.09         64.49        10.87 o                         
   6   9   9        116.31         86.17        22.93 o                         
   8   9   9        135.24        137.30         8.00 o                         
  10   9   9         14.86         27.82         5.22 o                         
  12   9   9         12.90         21.31         4.94 o                         
 -17  10   9         17.08         13.69         4.52 o                         
 -15  10   9         21.80         43.35         5.52 o                         
 -13  10   9          3.15         -0.39         3.52 o                         
 -11  10   9         91.39         85.24        11.43 o                         
  -9  10   9        470.63        474.73        16.86 o                         
  -7  10   9        333.36        406.44        22.86 o                         
  -5  10   9        110.30        118.12        13.27 o                         
  -3  10   9          4.67         -2.45         5.19 o                         
  -1  10   9         19.73         15.04         5.49 o                         
   1  10   9          0.58         -1.59         5.18 o                         
   3  10   9          9.09          4.52         7.06 o                         
   5  10   9        238.58        173.45        11.57 o                         
   7  10   9         91.88         91.25        19.76 o                         
   9  10   9         40.71        148.77        80.58 o                         
  11  10   9         50.33         56.87         7.34 o                         
 -16  11   9          6.78          9.97         4.66 o                         
 -14  11   9         84.81         82.40         7.02 o                         
 -12  11   9         10.01         -0.05         4.23 o                         
 -10  11   9         34.74         41.63         8.75 o                         
  -8  11   9        227.31        282.25        18.91 o                         
  -6  11   9          0.00          0.37         5.16 o                         
  -4  11   9         88.24        103.06         9.28 o                         
  -2  11   9         21.23         18.26         5.76 o                         
   0  11   9          3.44          2.85         5.29 o                         
   2  11   9         31.71         40.13         7.03 o                         
   4  11   9        159.10        152.70        15.24 o                         
   6  11   9         14.22         11.71         7.76 o                         
   8  11   9         44.17         97.96        42.13 o                         
  10  11   9         22.23         15.66         5.36 o                         
 -15  12   9         23.03         27.10         5.64 o                         
 -13  12   9         86.91         78.32         9.74 o                         
 -11  12   9         81.42         64.98         6.69 o                         
  -9  12   9         63.27         71.55        10.30 o                         
  -7  12   9         43.73         42.62        10.02 o                         
  -5  12   9        507.63        530.57        18.41 o                         
  -3  12   9        689.08        678.60        21.25 o                         
  -1  12   9        160.36        150.96        10.96 o                         
   1  12   9         13.90          9.71         5.64 o                         
   3  12   9          7.29          8.19         8.04 o                         
   5  12   9         10.22         11.85         8.04 o                         
   7  12   9          3.93          2.26         6.92 o                         
   9  12   9          3.51         -0.42         4.94 o                         
 -14  13   9          2.67          0.28         3.81 o                         
 -12  13   9          5.38          7.48         5.08 o                         
 -10  13   9          9.41          7.76         5.79 o                         
  -8  13   9        100.10         84.96        11.15 o                         
  -6  13   9        644.33        749.23        30.48 o                         
  -4  13   9        700.13        768.57        21.60 o                         
  -2  13   9        190.08        176.60        11.21 o                         
   0  13   9         16.85         10.42         5.66 o                         
   2  13   9         98.96         71.13         6.27 o                         
   4  13   9          0.17         -1.69         6.92 o                         
   6  13   9          0.26         -1.41         6.35 o                         
   8  13   9          9.60         11.85         5.36 o                         
 -13  14   9         47.27         61.81         6.92 o                         
 -11  14   9         12.73         10.02         3.53 o                         
  -9  14   9          1.29          0.71         6.07 o                         
  -7  14   9         36.01         21.45         7.20 o                         
  -5  14   9        102.09        113.46        13.41 o                         
  -3  14   9         19.79         19.78         5.65 o                         
  -1  14   9         96.80        129.28         9.36 o                         
   1  14   9          0.53          7.22         3.81 o                         
   3  14   9        304.55        297.49        18.21 o                         
   5  14   9         50.01         45.72         8.61 o                         
   7  14   9         53.59         54.90         7.48 o                         
 -10  15   9          0.03          2.76         4.45 o                         
  -8  15   9         14.46         27.24         7.06 o                         
  -6  15   9         33.45         39.94         8.61 o                         
  -4  15   9         15.49         27.38         8.61 o                         
  -2  15   9          1.84          2.90         4.09 o                         
   0  15   9          5.69         -1.14         3.55 o                         
   2  15   9          7.88         11.81         4.03 o                         
   4  15   9          0.14          4.94         5.22 o                         
   6  15   9         26.50         15.52         4.80 o                         
  -9  16   9          7.67         12.77         3.24 o                         
  -7  16   9         69.92         91.81         6.29 o                         
  -5  16   9         12.91         12.98         6.35 o                         
  -3  16   9         29.04         39.09         8.04 o                         
  -1  16   9         60.77         54.83         6.56 o                         
   1  16   9          6.49          6.99         3.14 o                         
   3  16   9         52.20         25.97         5.22 o                         
  -6  17   9         93.62         87.16         5.34 o                         
  -4  17   9         71.34         74.56         6.00 o                         
  -2  17   9         60.60         70.28         7.20 o                         
 -20   0  10        107.25        120.38        10.02 o                         
 -18   0  10          0.66         -2.12         6.49 o                         
 -16   0  10          0.40          5.79         7.62 o                         
 -14   0  10       1345.87       1362.02        65.41 o                         
 -12   0  10       2066.46       2035.11        52.78 o                         
 -10   0  10       1634.56       1317.82        67.46 o                         
  -8   0  10        293.88        266.73        29.35 o                         
  -6   0  10          1.24          6.92         9.31 o                         
  -4   0  10      16890.64      18364.42       223.68 o                         
  -2   0  10       2241.12       2247.83        79.88 o                         
   0   0  10       1290.56       1089.77        59.41 o                         
   2   0  10        743.94        631.45        34.33 o                         
   4   0  10        870.46        716.50        41.01 o                         
   6   0  10         38.64         62.66        10.73 o                         
   8   0  10         44.46         23.98        14.96 o                         
  10   0  10          2.35         92.93        77.34 o                         
  12   0  10          0.21          2.82         7.34 o                         
  14   0  10         29.89         27.80         5.79 o                         
 -19   1  10          7.78          5.82         4.14 o                         
 -17   1  10         12.80         19.32         4.32 o                         
 -15   1  10       3060.93       3075.63        52.05 o                         
 -13   1  10       1456.27       1411.08        25.76 o                         
 -11   1  10        805.38        706.36        36.45 o                         
  -9   1  10        150.22        168.33        17.09 o                         
  -7   1  10       8703.88       8416.22       142.18 o                         
  -5   1  10        842.45        690.45        30.50 o                         
  -3   1  10        960.77       1024.29        37.76 o                         
  -1   1  10       5215.54       5457.05       102.03 o                         
   1   1  10       1538.24       1482.57        43.72 o                         
   3   1  10        234.24        258.25        19.63 o                         
   5   1  10         34.18         41.31         8.82 o                         
   7   1  10        251.13        220.52        12.82 o                         
   9   1  10        393.34        396.03        13.30 o                         
  11   1  10          7.04          3.61         5.68 o                         
  13   1  10         28.37         27.81         5.18 o                         
 -20   2  10         27.24         24.71         4.02 o                         
 -18   2  10        180.46        176.58         8.17 o                         
 -16   2  10        118.53        106.90         7.44 o                         
 -14   2  10        605.71        587.16        14.00 o                         
 -12   2  10       1332.83       1241.50        24.24 o                         
 -10   2  10         99.13         66.91        12.69 o                         
  -8   2  10       1209.18       1034.26        49.75 o                         
  -6   2  10         74.63         83.61        11.80 o                         
  -4   2  10        412.73        346.01        36.90 o                         
  -2   2  10       1941.59       1963.89        52.14 o                         
   0   2  10        731.45        727.90        33.93 o                         
   2   2  10         78.68         97.98        12.04 o                         
   4   2  10         50.57         67.97        16.86 o                         
   6   2  10        642.75        556.49        19.01 o                         
   8   2  10         53.40         42.98         7.02 o                         
  10   2  10        293.80        307.01        14.60 o                         
  12   2  10        115.47        150.44        14.68 o                         
  14   2  10          9.57          3.67         4.80 o                         
 -19   3  10          8.77         16.83         3.36 o                         
 -17   3  10         22.22         28.82         4.78 o                         
 -15   3  10       1110.32       1092.21        18.63 o                         
 -13   3  10       3105.16       3098.79        27.49 o                         
 -11   3  10        653.72        628.00        13.53 o                         
  -9   3  10         95.94        101.61        21.03 o                         
  -7   3  10        638.00        547.72        30.94 o                         
  -5   3  10        171.55        208.86        27.80 o                         
  -3   3  10       2400.66       2367.23        90.60 o                         
  -1   3  10        740.64        788.18        53.06 o                         
   1   3  10       3470.58       3527.55       117.98 o                         
   3   3  10       1893.96       1827.30       105.56 o                         
   5   3  10       2301.00       2315.94        93.85 o                         
   7   3  10        479.44        463.88        25.40 o                         
   9   3  10        318.07        328.06        34.22 o                         
  11   3  10        355.43        579.79       112.90 o                         
  13   3  10        294.83        354.65        17.78 o                         
 -20   4  10         36.90         41.07         6.21 o                         
 -18   4  10         16.41          3.37         4.16 o                         
 -16   4  10       1004.89       1005.35        24.80 o                         
 -14   4  10        432.28        437.62        12.09 o                         
 -12   4  10       4590.83       4381.08        55.77 o                         
 -10   4  10         75.94         86.63        14.07 o                         
  -8   4  10        418.34        432.55        38.95 o                         
  -6   4  10        690.95        613.15        32.54 o                         
  -4   4  10          3.32         14.54        12.28 o                         
  -2   4  10        342.82        382.73        38.95 o                         
   0   4  10        191.14        144.94        25.68 o                         
   2   4  10         25.56         11.29        11.57 o                         
   4   4  10         52.55         59.70        21.45 o                         
   6   4  10          1.64         -9.17         9.46 o                         
   8   4  10         58.26         36.80        31.54 o                         
  10   4  10          1.53         69.33        64.07 o                         
  12   4  10          5.62         15.24         8.19 o                         
  14   4  10         23.99         30.20         5.93 o                         
 -19   5  10          0.45          3.22         3.33 o                         
 -17   5  10         16.44         14.92         4.94 o                         
 -15   5  10        318.23        263.26        11.11 o                         
 -13   5  10       1009.18        964.38        17.43 o                         
 -11   5  10        768.64        781.58        15.28 o                         
  -9   5  10         94.91         82.81        13.95 o                         
  -7   5  10        254.45        282.50        22.04 o                         
  -5   5  10       1002.50        836.24        36.04 o                         
  -3   5  10        998.45        852.25        58.43 o                         
  -1   5  10         85.83        149.59        25.40 o                         
   1   5  10         25.69         12.98        12.14 o                         
   3   5  10         24.41         16.79        14.25 o                         
   5   5  10        482.17        494.82        17.86 o                         
   7   5  10        261.11        240.48        18.91 o                         
   9   5  10         57.14         40.85         7.88 o                         
  11   5  10          0.84        239.93       167.94 o                         
  13   5  10         50.84         47.84         7.90 o                         
 -18   6  10          0.29          2.01         3.73 o                         
 -16   6  10        197.35        193.81        11.85 o                         
 -14   6  10         48.73         36.67         4.41 o                         
 -12   6  10       1282.20       1303.83        24.65 o                         
 -10   6  10          4.45          3.72         2.88 o                         
  -8   6  10        491.63        492.39        29.46 o                         
  -6   6  10         44.43         90.03        10.88 o                         
  -4   6  10       1712.74       1701.12        81.71 o                         
  -2   6  10       1565.08       1461.21        76.07 o                         
   0   6  10        450.26        344.06        38.95 o                         
   2   6  10         88.92         78.75        20.89 o                         
   4   6  10        122.55        125.07         9.68 o                         
   6   6  10         42.27         66.32         7.93 o                         
   8   6  10         21.84         22.20         6.14 o                         
  10   6  10         52.07        202.59       107.04 o                         
  12   6  10          1.68         15.52         6.63 o                         
 -19   7  10          0.05         -1.27         3.95 o                         
 -17   7  10         50.30         41.68         5.63 o                         
 -15   7  10         37.94         28.03         4.55 o                         
 -13   7  10          3.83          1.82         3.56 o                         
 -11   7  10        121.69        121.37         6.57 o                         
  -9   7  10         19.46         33.29         6.04 o                         
  -7   7  10        452.59        392.77        25.95 o                         
  -5   7  10        144.65        201.21        21.45 o                         
  -3   7  10         28.64         21.87        13.12 o                         
  -1   7  10        154.87        140.56        26.53 o                         
   1   7  10        204.69        218.56        15.31 o                         
   3   7  10          5.48         11.75         5.64 o                         
   5   7  10         65.88         62.16         7.71 o                         
   7   7  10        150.90        126.08         9.98 o                         
   9   7  10        252.26        241.24        12.27 o                         
  11   7  10        152.93        200.11        13.83 o                         
 -18   8  10         55.31         71.69         7.90 o                         
 -16   8  10          7.39          6.23         3.31 o                         
 -14   8  10        196.97        202.31         7.94 o                         
 -12   8  10        598.72        603.88        16.11 o                         
 -10   8  10        288.58        304.18        14.47 o                         
  -8   8  10       1246.59       1243.41        27.84 o                         
  -6   8  10          0.00         18.67        16.44 o                         
  -4   8  10        783.37        686.96        36.58 o                         
  -2   8  10        822.05        813.14        25.68 o                         
   0   8  10       1044.60       1056.97        20.61 o                         
   2   8  10          0.29         -6.49         7.90 o                         
   4   8  10        382.80        362.87        15.31 o                         
   6   8  10         10.78          4.23         5.42 o                         
   8   8  10         41.71         59.23         5.94 o                         
  10   8  10          0.43          2.05         4.38 o                         
  12   8  10          4.18          2.26         4.23 o                         
 -17   9  10          6.90          9.46         5.08 o                         
 -15   9  10         17.10          3.80         4.39 o                         
 -13   9  10         71.64         86.00         6.33 o                         
 -11   9  10        110.80        124.68         9.68 o                         
  -9   9  10        139.43        154.95        14.68 o                         
  -7   9  10          0.10          5.15         4.59 o                         
  -5   9  10         10.13          6.92         7.20 o                         
  -3   9  10         21.87         28.55         6.48 o                         
  -1   9  10        139.02        132.44        10.13 o                         
   1   9  10         22.58         21.74         5.52 o                         
   3   9  10         41.28         26.67         8.61 o                         
   5   9  10        518.06        465.01        25.40 o                         
   7   9  10         53.72         73.07         7.67 o                         
   9   9  10        194.70        232.66        10.76 o                         
  11   9  10          7.77          9.21         3.27 o                         
 -16  10  10          0.17         -0.36         3.34 o                         
 -14  10  10         10.61         12.30         4.70 o                         
 -12  10  10        519.67        536.47        17.99 o                         
 -10  10  10         83.12         71.13        11.01 o                         
  -8  10  10        463.39        491.96        24.70 o                         
  -6  10  10         10.64         -7.48         9.17 o                         
  -4  10  10         19.00         27.15         6.34 o                         
  -2  10  10        114.54        110.55         9.98 o                         
   0  10  10          0.12          2.80         5.29 o                         
   2  10  10        169.70        149.31        15.24 o                         
   4  10  10        507.71        426.48        23.99 o                         
   6  10  10          5.75         -1.62        10.09 o                         
   8  10  10         94.10        169.15        70.00 o                         
  10  10  10          0.03         -1.83         4.66 o                         
 -15  11  10         28.76         35.25         4.62 o                         
 -13  11  10          8.10         11.58         4.59 o                         
 -11  11  10        214.91        230.91        11.82 o                         
  -9  11  10         13.61         12.28         6.77 o                         
  -7  11  10        304.22        294.12        13.82 o                         
  -5  11  10          8.93         10.29         5.93 o                         
  -3  11  10         64.92         69.85         8.38 o                         
  -1  11  10        261.53        257.35        13.92 o                         
   1  11  10         10.16         11.56         5.79 o                         
   3  11  10         18.64         20.75         9.03 o                         
   5  11  10          9.10          1.41         7.48 o                         
   7  11  10         31.53         89.55        39.59 o                         
   9  11  10          2.64          0.99         4.94 o                         
 -14  12  10          1.04          6.35         5.22 o                         
 -12  12  10          1.75          7.76         6.21 o                         
 -10  12  10         10.55          1.18         4.73 o                         
  -8  12  10        100.00         81.85        10.73 o                         
  -6  12  10        458.89        456.02        17.01 o                         
  -4  12  10         25.83         36.45         7.08 o                         
  -2  12  10        343.50        387.75        16.40 o                         
   0  12  10         38.10         39.87         7.07 o                         
   2  12  10         66.83         47.28        10.44 o                         
   4  12  10         23.72         18.49         8.89 o                         
   6  12  10          0.01          1.27         6.21 o                         
   8  12  10          0.16         -3.53         5.22 o                         
 -13  13  10         17.31         19.05         5.64 o                         
 -11  13  10          0.51         -0.99         5.50 o                         
  -9  13  10          4.28         -1.27         6.07 o                         
  -7  13  10        259.90        303.98        19.19 o                         
  -5  13  10        324.53        361.97        14.92 o                         
  -3  13  10         23.41         19.42         5.76 o                         
  -1  13  10         20.79         17.50         5.69 o                         
   1  13  10          9.36         17.14         6.56 o                         
   3  13  10          9.11         15.66         8.04 o                         
   5  13  10         91.40         75.93        10.30 o                         
   7  13  10          4.36          1.27         5.08 o                         
 -12  14  10          0.01          2.82         4.52 o                         
 -10  14  10         19.35         26.11         5.43 o                         
  -8  14  10          4.09          0.56         5.93 o                         
  -6  14  10          1.10          0.28         6.49 o                         
  -4  14  10          6.80          7.62         4.62 o                         
  -2  14  10         43.05         31.05         5.72 o                         
   0  14  10          4.20          0.20         4.60 o                         
   2  14  10         27.19         38.81         8.47 o                         
   4  14  10         22.84         24.41         7.48 o                         
   6  14  10          8.40          9.03         5.08 o                         
 -11  15  10          1.50          0.71         3.53 o                         
  -9  15  10          5.35         10.92         3.54 o                         
  -7  15  10          8.84         12.72         4.06 o                         
  -5  15  10         28.96         23.57         7.34 o                         
  -3  15  10        124.74        130.54         7.93 o                         
  -1  15  10          7.51         11.97         3.41 o                         
   1  15  10         51.96         46.37         5.28 o                         
   3  15  10        101.54         76.35         8.61 o                         
   5  15  10          8.41          7.62         4.37 o                         
  -8  16  10          4.87          7.90         4.37 o                         
  -6  16  10         25.18         38.53         7.06 o                         
  -4  16  10         65.51         66.33         8.47 o                         
  -2  16  10          7.63          0.39         3.35 o                         
   0  16  10          9.95          3.53         2.79 o                         
 -20   1  11         19.99         15.05         3.73 o                         
 -18   1  11         56.83         54.74         8.11 o                         
 -16   1  11          4.42          7.54         4.03 o                         
 -14   1  11        293.33        338.15        12.44 o                         
 -12   1  11        263.24        277.32         9.63 o                         
 -10   1  11        270.10        260.74        22.49 o                         
  -8   1  11         96.66         79.19        13.11 o                         
  -6   1  11        367.75        420.69        38.67 o                         
  -4   1  11          7.88         17.29         8.38 o                         
  -2   1  11       1522.02       1321.44        46.11 o                         
   0   1  11       2003.82       2168.28        68.09 o                         
   2   1  11        729.09        757.28        39.53 o                         
   4   1  11          3.13         -0.24         5.17 o                         
   6   1  11         94.71         75.93         8.15 o                         
   8   1  11          4.04         -6.53         6.53 o                         
  10   1  11         14.78         11.33         5.59 o                         
  12   1  11         40.49         46.84         5.96 o                         
 -19   2  11          2.76          5.98         2.95 o                         
 -17   2  11        215.60        197.80         9.13 o                         
 -15   2  11        718.07        703.61        17.48 o                         
 -13   2  11       7213.93       6814.91        60.17 o                         
 -11   2  11        491.07        467.47        11.98 o                         
  -9   2  11         19.68         33.16         9.32 o                         
  -7   2  11       3354.52       3472.10       119.25 o                         
  -5   2  11       3273.11       3348.38       225.02 o                         
  -3   2  11       4255.20       4303.25       270.25 o                         
  -1   2  11        437.63        453.26        27.49 o                         
   1   2  11        276.50        263.90        34.86 o                         
   3   2  11         17.83         12.04        11.93 o                         
   5   2  11         34.19         40.93         7.13 o                         
   7   2  11         40.54         23.37         7.90 o                         
   9   2  11          0.16          5.84         6.94 o                         
  11   2  11         26.32        248.34       140.35 o                         
  13   2  11          4.08          4.23         5.36 o                         
 -20   3  11        127.87        140.28        10.02 o                         
 -18   3  11         91.63        101.85         6.28 o                         
 -16   3  11        468.56        514.80        14.48 o                         
 -14   3  11         70.59        104.34         6.41 o                         
 -12   3  11       2400.00       2391.40        31.54 o                         
 -10   3  11        201.20        204.18         8.77 o                         
  -8   3  11         63.50         72.11        17.64 o                         
  -6   3  11       1951.32       1879.78        84.25 o                         
  -4   3  11       2623.00       3110.95       110.92 o                         
  -2   3  11          3.89         13.97        12.70 o                         
   0   3  11          0.42          8.19        11.15 o                         
   2   3  11        433.80        377.37        43.18 o                         
   4   3  11        902.75        919.85        34.01 o                         
   6   3  11         34.42          8.61         8.61 o                         
   8   3  11          0.21        -10.16        10.16 o                         
  10   3  11         90.08        209.25        94.34 o                         
  12   3  11          0.62         -0.99         6.35 o                         
 -19   4  11        121.27        141.62         7.82 o                         
 -17   4  11          0.98          1.88         4.68 o                         
 -15   4  11        175.08        167.86         9.18 o                         
 -13   4  11          1.07          3.46         4.21 o                         
 -11   4  11        632.76        569.47        15.58 o                         
  -9   4  11          4.70          0.14         8.28 o                         
  -7   4  11       1359.73       1222.37        54.19 o                         
  -5   4  11        911.99        885.56        61.67 o                         
  -3   4  11        210.59        244.15        31.89 o                         
  -1   4  11         91.18         76.35        19.76 o                         
   1   4  11         85.01        103.02        24.27 o                         
   3   4  11          2.10          6.21         6.63 o                         
   5   4  11        100.83        106.97        13.69 o                         
   7   4  11         62.33         44.17        10.73 o                         
   9   4  11         60.95         59.29        19.26 o                         
  11   4  11        180.20        414.23       168.64 o                         
  13   4  11        104.53        108.10         9.03 o                         
 -18   5  11         53.93         48.59         5.81 o                         
 -16   5  11         13.72         15.42         4.43 o                         
 -14   5  11       1151.43       1145.01        22.33 o                         
 -12   5  11        170.49        146.70         8.69 o                         
 -10   5  11        216.65        196.41         9.40 o                         
  -8   5  11        803.93        775.03        37.77 o                         
  -6   5  11        937.72        888.59        31.94 o                         
  -4   5  11        261.73        337.71        39.37 o                         
  -2   5  11        120.78        123.20        24.70 o                         
   0   5  11        267.31        263.34        35.28 o                         
   2   5  11         18.13         36.97         9.03 o                         
   4   5  11         15.26         22.04         5.96 o                         
   6   5  11         18.86         12.84         7.48 o                         
   8   5  11          7.22        -16.27        26.60 o                         
  10   5  11         80.82        206.54       122.85 o                         
  12   5  11         13.17         18.91         6.35 o                         
 -19   6  11         42.45         47.47         4.54 o                         
 -17   6  11          0.64          3.87         4.26 o                         
 -15   6  11         96.90         93.81         7.08 o                         
 -13   6  11        800.51        774.07        18.96 o                         
 -11   6  11       2069.29       1906.61        28.70 o                         
  -9   6  11        115.70         90.71         6.86 o                         
  -7   6  11          1.72         -4.34         7.07 o                         
  -5   6  11        516.04        429.30        43.33 o                         
  -3   6  11         29.60         42.20        16.65 o                         
  -1   6  11        443.91        448.92        45.87 o                         
   1   6  11         20.49         34.04         6.04 o                         
   3   6  11        207.24        199.71        11.82 o                         
   5   6  11         59.85         37.21         9.67 o                         
   7   6  11        616.11        647.24        32.32 o                         
   9   6  11          3.69         43.18        46.15 o                         
  11   6  11        183.12        226.51        14.39 o                         
 -18   7  11         20.57         29.52         4.38 o                         
 -16   7  11          0.30          4.67         3.74 o                         
 -14   7  11          1.07         -2.26         4.24 o                         
 -12   7  11        990.94        971.48        20.54 o                         
 -10   7  11       1525.51       1535.54        25.55 o                         
  -8   7  11         76.75         86.51         6.76 o                         
  -6   7  11         75.67         61.08         7.08 o                         
  -4   7  11         35.80         24.41        13.12 o                         
  -2   7  11        337.43        310.19        37.68 o                         
   0   7  11         89.99         90.34         6.84 o                         
   2   7  11        141.09        146.88        17.01 o                         
   4   7  11        293.97        238.98        12.97 o                         
   6   7  11        554.29        478.38        17.48 o                         
   8   7  11          0.75          4.47         4.03 o                         
  10   7  11          7.81        208.55       138.51 o                         
  12   7  11         48.76         28.79         5.50 o                         
 -17   8  11          5.70         -0.10         3.43 o                         
 -15   8  11         73.87         67.49         5.79 o                         
 -13   8  11          5.00          8.96         4.31 o                         
 -11   8  11        767.30        747.84        20.16 o                         
  -9   8  11         46.06         35.88         5.21 o                         
  -7   8  11         93.42        107.92         9.88 o                         
  -5   8  11       1035.83       1083.89        25.33 o                         
  -3   8  11        475.46        522.72        17.86 o                         
  -1   8  11        388.82        375.63        12.95 o                         
   1   8  11        421.71        469.51        19.62 o                         
   3   8  11         77.26         80.74         8.33 o                         
   5   8  11         34.93         44.66         7.07 o                         
   7   8  11          9.01         24.79         5.78 o                         
   9   8  11         94.00        123.53         8.52 o                         
  11   8  11          0.72          0.00         4.23 o                         
 -16   9  11          2.34          2.11         3.69 o                         
 -14   9  11        344.02        310.16        10.69 o                         
 -12   9  11        660.83        647.20        17.86 o                         
 -10   9  11        203.36        224.90        10.28 o                         
  -8   9  11         93.56         79.31        12.14 o                         
  -6   9  11        131.25        128.42        13.12 o                         
  -4   9  11       1864.93       1902.08        48.41 o                         
  -2   9  11        143.50        127.80        10.49 o                         
   0   9  11        210.52        189.72         9.71 o                         
   2   9  11         19.53         12.42         8.04 o                         
   4   9  11          0.04          3.81         6.92 o                         
   6   9  11        306.78        345.03        14.32 o                         
   8   9  11         64.44         94.60         7.58 o                         
  10   9  11         22.53         19.30         3.53 o                         
 -15  10  11          0.42          4.52         3.89 o                         
 -13  10  11          1.89          7.42         4.61 o                         
 -11  10  11        450.91        464.02        16.91 o                         
  -9  10  11        495.87        536.07        30.77 o                         
  -7  10  11         67.73         75.78        10.87 o                         
  -5  10  11        847.48        883.94        36.34 o                         
  -3  10  11          3.90         12.34         7.06 o                         
  -1  10  11        388.33        372.07        16.71 o                         
   1  10  11        159.97        155.94        15.66 o                         
   3  10  11        228.57        202.23        17.36 o                         
   5  10  11          0.01         -1.83         7.06 o                         
   7  10  11         29.45         71.96        34.72 o                         
   9  10  11         30.65         22.44         6.07 o                         
 -14  11  11         55.46         60.52         5.96 o                         
 -12  11  11          0.04         -3.37         4.36 o                         
 -10  11  11          5.87          3.81         6.07 o                         
  -8  11  11          0.01         -4.76         5.63 o                         
  -6  11  11        455.54        505.26        18.31 o                         
  -4  11  11         21.60         20.06         6.47 o                         
  -2  11  11         59.37         50.46        10.09 o                         
   0  11  11        254.70        254.30        13.97 o                         
   2  11  11        427.04        430.29        24.41 o                         
   4  11  11        230.43        207.03        16.93 o                         
   6  11  11        133.27        173.98        26.46 o                         
   8  11  11          0.79          2.68         5.08 o                         
 -15  12  11          4.72         13.97         4.37 o                         
 -13  12  11         28.64         24.27         6.49 o                         
 -11  12  11        127.31        128.00        12.42 o                         
  -9  12  11         81.34         62.36         5.56 o                         
  -7  12  11        301.20        302.66        13.47 o                         
  -5  12  11         53.44         96.72         9.37 o                         
  -3  12  11        479.14        495.71        18.26 o                         
  -1  12  11        278.04        309.29        14.95 o                         
   1  12  11        400.68        414.91        23.29 o                         
   3  12  11          0.01          0.71         7.62 o                         
   5  12  11         22.28         23.99         7.76 o                         
   7  12  11         16.84         17.22         5.93 o                         
 -12  13  11         58.79         66.47         8.33 o                         
 -10  13  11          8.85         10.81         5.01 o                         
  -8  13  11        136.89        144.93         9.03 o                         
  -6  13  11        381.77        407.93        17.71 o                         
  -4  13  11        500.43        528.91        20.67 o                         
  -2  13  11         29.90         30.66         5.98 o                         
   0  13  11          5.10          0.14         7.06 o                         
   2  13  11        218.01        221.71        16.79 o                         
   4  13  11          6.67          6.63         6.63 o                         
   6  13  11         16.88         19.05         6.07 o                         
 -11  14  11         18.24         25.12         5.64 o                         
  -9  14  11         10.74         20.07         4.24 o                         
  -7  14  11        106.63        111.03         7.78 o                         
  -5  14  11        349.14        338.57        12.82 o                         
  -3  14  11         20.30         20.49         5.34 o                         
  -1  14  11          1.57         -4.37         4.89 o                         
   1  14  11         37.41         23.00         7.48 o                         
   3  14  11          5.49         -2.82         5.50 o                         
   5  14  11          0.10         -0.42         4.52 o                         
 -10  15  11          7.54          9.03         3.95 o                         
  -8  15  11          0.21          1.32         3.67 o                         
  -6  15  11         98.25        119.53        11.01 o                         
  -4  15  11          1.49          0.76         3.49 o                         
  -2  15  11         88.58         75.36         8.33 o                         
   0  15  11          8.23          3.39         3.88 o                         
   2  15  11         39.60         39.23         6.77 o                         
  -7  16  11          3.12          6.21         4.37 o                         
  -5  16  11         14.60         27.66         5.79 o                         
  -3  16  11          2.10          5.64         4.23 o                         
 -20   0  12          3.33         -1.27         4.09 o                         
 -18   0  12          4.73         19.90         7.34 o                         
 -16   0  12       1236.67       1109.95        36.83 o                         
 -14   0  12         23.21         26.78         5.68 o                         
 -12   0  12        870.45        804.43        22.45 o                         
 -10   0  12        954.80        945.51        62.59 o                         
  -8   0  12        102.18        104.15        21.31 o                         
  -6   0  12       1261.88       1140.85        61.95 o                         
  -4   0  12       2687.61       2864.69        98.51 o                         
  -2   0  12        164.80        143.81        24.13 o                         
   0   0  12          0.57         12.42        10.58 o                         
   2   0  12        639.79        627.58        54.62 o                         
   4   0  12        281.94        258.12        19.62 o                         
   6   0  12         18.58         -2.54         9.74 o                         
   8   0  12        221.91        227.97        12.33 o                         
  10   0  12          3.21          4.66         7.06 o                         
  12   0  12         68.97         68.02         8.19 o                         
 -19   1  12          3.77          0.16         3.74 o                         
 -17   1  12         17.35         14.67         4.05 o                         
 -15   1  12          4.78          2.73         4.21 o                         
 -13   1  12        405.31        349.25        12.60 o                         
 -11   1  12         66.73         48.97         4.56 o                         
  -9   1  12        652.87        633.35        34.58 o                         
  -7   1  12        126.75        118.92        15.68 o                         
  -5   1  12       1476.73       1542.98        52.57 o                         
  -3   1  12       2109.68       2288.37        63.70 o                         
  -1   1  12        566.11        646.63        61.32 o                         
   1   1  12        381.84        388.15        28.48 o                         
   3   1  12         26.34         41.85         6.81 o                         
   5   1  12        173.26        176.82        11.97 o                         
   7   1  12         59.52         57.96         7.98 o                         
   9   1  12         37.98         32.90         6.44 o                         
  11   1  12          3.71          2.51         6.70 o                         
 -20   2  12          4.06          2.26         4.37 o                         
 -18   2  12         31.70         37.88         4.58 o                         
 -16   2  12          0.58          4.92         3.95 o                         
 -14   2  12        966.52        948.77        31.24 o                         
 -12   2  12       1428.16       1356.72        28.86 o                         
 -10   2  12        308.63        301.08         9.70 o                         
  -8   2  12         48.18         26.67        13.27 o                         
  -6   2  12        643.84        706.17        35.40 o                         
  -4   2  12        750.69        820.75        37.49 o                         
  -2   2  12        671.31        696.03        53.35 o                         
   0   2  12        338.23        328.82        38.81 o                         
   2   2  12          7.93          7.76         7.13 o                         
   4   2  12         16.42         10.93         5.34 o                         
   6   2  12         62.08         49.87         7.23 o                         
   8   2  12         12.87          5.62         6.88 o                         
  10   2  12         39.46        190.27       108.38 o                         
  12   2  12         25.01         35.70         7.20 o                         
 -19   3  12         74.88         84.25         6.23 o                         
 -17   3  12         16.95         14.62         3.92 o                         
 -15   3  12        301.76        316.61        11.82 o                         
 -13   3  12         25.45         31.57         5.07 o                         
 -11   3  12       1118.86       1080.68        32.64 o                         
  -9   3  12        156.35        130.03         7.68 o                         
  -7   3  12        191.74        266.76        48.34 o                         
  -5   3  12        507.68        535.57        47.56 o                         
  -3   3  12        142.12        113.04        23.85 o                         
  -1   3  12        380.44        480.39        47.14 o                         
   1   3  12         23.13         14.68        12.98 o                         
   3   3  12         93.60         78.18        11.43 o                         
   5   3  12         25.01         27.80         9.31 o                         
   7   3  12          0.04         -9.03         9.17 o                         
   9   3  12          9.22         52.96        39.73 o                         
  11   3  12         70.07         74.94        10.30 o                         
 -18   4  12        409.75        440.53        14.13 o                         
 -16   4  12        172.16        212.01        12.01 o                         
 -14   4  12       1122.51       1175.40        22.71 o                         
 -12   4  12         51.03         70.03         6.58 o                         
 -10   4  12       1996.38       2066.03        35.24 o                         
  -8   4  12        181.23        172.37        10.42 o                         
  -6   4  12       3563.06       3305.99       119.25 o                         
  -4   4  12        313.16        291.85        37.26 o                         
  -2   4  12         16.97          7.34        12.14 o                         
   0   4  12          0.10         10.73        12.42 o                         
   2   4  12        488.68        527.67        18.97 o                         
   4   4  12        391.22        407.85        23.57 o                         
   6   4  12         12.07          0.14         8.89 o                         
   8   4  12          0.30         -3.77         6.13 o                         
  10   4  12        105.88        266.38       114.17 o                         
  12   4  12         44.03         46.15         7.20 o                         
 -19   5  12          0.29          2.40         3.14 o                         
 -17   5  12        106.87        108.31        11.78 o                         
 -15   5  12        697.70        675.98        16.90 o                         
 -13   5  12         51.31         52.64         6.24 o                         
 -11   5  12        980.94        863.53        23.70 o                         
  -9   5  12        667.30        670.72        16.86 o                         
  -7   5  12        278.19        311.42        13.19 o                         
  -5   5  12        911.92        853.38        62.66 o                         
  -3   5  12        138.14         98.51        23.57 o                         
  -1   5  12         30.00         17.92        14.82 o                         
   1   5  12         95.99         85.94         6.89 o                         
   3   5  12         33.06         32.28         6.22 o                         
   5   5  12          4.30          4.80         8.04 o                         
   7   5  12          8.45         11.43         8.04 o                         
   9   5  12         11.48         81.23        59.55 o                         
  11   5  12          0.36          2.96         5.93 o                         
 -18   6  12         15.27         18.59         4.39 o                         
 -16   6  12         36.96         51.30         5.37 o                         
 -14   6  12          8.27          7.33         4.31 o                         
 -12   6  12       2975.16       2989.15        36.04 o                         
 -10   6  12       2363.54       2178.31        30.76 o                         
  -8   6  12        627.58        724.66        17.59 o                         
  -6   6  12         20.35         21.75         4.52 o                         
  -4   6  12       2111.19       2067.05        50.10 o                         
  -2   6  12       1157.86       1100.99        20.79 o                         
   0   6  12        165.17        151.53         8.60 o                         
   2   6  12        246.98        223.25        12.57 o                         
   4   6  12        138.90        107.28         9.32 o                         
   6   6  12         76.98         52.78        10.58 o                         
   8   6  12         12.77         12.54         9.81 o                         
  10   6  12          0.66        195.54       150.51 o                         
 -17   7  12          0.42         -1.86         3.99 o                         
 -15   7  12         15.21          9.22         3.97 o                         
 -13   7  12        534.30        554.03        15.61 o                         
 -11   7  12        989.33        906.39        20.28 o                         
  -9   7  12         54.41         58.97         6.16 o                         
  -7   7  12        205.54        194.54         9.71 o                         
  -5   7  12         40.17         62.27         6.04 o                         
  -3   7  12        177.91        218.93        12.36 o                         
  -1   7  12          6.09          8.75         3.73 o                         
   1   7  12        234.62        205.95        12.52 o                         
   3   7  12         66.81         44.84         6.83 o                         
   5   7  12         90.36         85.46         8.51 o                         
   7   7  12         28.55         14.43         6.94 o                         
   9   7  12         27.35        160.02        99.49 o                         
  11   7  12         23.20         25.97         5.50 o                         
 -18   8  12         40.49         52.36         6.63 o                         
 -16   8  12         22.00         22.55         3.81 o                         
 -14   8  12         53.47         58.69         5.78 o                         
 -12   8  12         11.88         14.65         4.61 o                         
 -10   8  12        640.00        632.49        16.89 o                         
  -8   8  12         91.12        103.33         7.74 o                         
  -6   8  12        326.97        338.17        11.92 o                         
  -4   8  12       1658.80       1777.22        44.95 o                         
  -2   8  12       2035.88       2072.80        29.94 o                         
   0   8  12        128.85        124.54         9.97 o                         
   2   8  12        284.48        278.45        16.79 o                         
   4   8  12        221.87        211.39        13.20 o                         
   6   8  12        329.76        305.82        19.56 o                         
   8   8  12          8.18         12.40         4.56 o                         
  10   8  12         47.82         48.41         7.06 o                         
 -17   9  12          0.43         -3.39         4.37 o                         
 -15   9  12        150.48        192.07        10.51 o                         
 -13   9  12          1.22          2.84         3.84 o                         
 -11   9  12        274.63        324.97        13.36 o                         
  -9   9  12        158.95        138.07         8.26 o                         
  -7   9  12        124.62        144.34         9.82 o                         
  -5   9  12        532.20        615.77        20.03 o                         
  -3   9  12        363.12        407.13        13.95 o                         
  -1   9  12        157.30        193.04        10.07 o                         
   1   9  12          0.50         -4.09         8.47 o                         
   3   9  12        243.50        221.85        18.06 o                         
   5   9  12        137.14        120.67         8.95 o                         
   7   9  12        153.63        149.36         7.63 o                         
   9   9  12         10.67         11.01         5.08 o                         
 -16  10  12          0.94          2.13         3.04 o                         
 -14  10  12          6.34          6.86         4.39 o                         
 -12  10  12        273.00        246.46        12.27 o                         
 -10  10  12        155.06        158.15        10.57 o                         
  -8  10  12          8.76         18.32         6.35 o                         
  -6  10  12       1048.15       1167.15        26.17 o                         
  -4  10  12       3322.73       3435.84        48.76 o                         
  -2  10  12        171.05        176.87        12.27 o                         
   0  10  12        398.03        343.22        22.44 o                         
   2  10  12          2.01          5.36         7.76 o                         
   4  10  12        461.22        410.56        15.30 o                         
   6  10  12        115.76        143.79        13.76 o                         
   8  10  12         53.50        161.12        92.93 o                         
 -15  11  12         16.63         16.09         5.08 o                         
 -13  11  12        140.63        148.42         8.67 o                         
 -11  11  12         77.46         84.69         7.57 o                         
  -9  11  12       1392.57       1466.76        28.69 o                         
  -7  11  12          3.79          6.84         5.37 o                         
  -5  11  12       1706.49       1839.24        34.47 o                         
  -3  11  12          1.00          7.25         6.02 o                         
  -1  11  12       1386.73       1519.78        31.53 o                         
   1  11  12          0.35          1.27         7.90 o                         
   3  11  12        363.08        343.78        21.03 o                         
   5  11  12         57.85         64.65         6.98 o                         
   7  11  12        125.93        207.43        67.88 o                         
 -14  12  12          5.40          4.23         4.66 o                         
 -12  12  12         15.64          6.49         5.64 o                         
 -10  12  12          4.63         -3.44         4.39 o                         
  -8  12  12          0.02          0.07         3.42 o                         
  -6  12  12        127.21        159.59        10.48 o                         
  -4  12  12        376.28        437.74        19.62 o                         
  -2  12  12         87.93         96.22         9.18 o                         
   0  12  12        122.00        131.67        14.54 o                         
   2  12  12         51.32         34.01         9.31 o                         
   4  12  12         21.77         21.03         7.48 o                         
   6  12  12          9.39         11.71         5.50 o                         
 -13  13  12         23.94         33.73         5.79 o                         
 -11  13  12          5.52         11.43         5.50 o                         
  -9  13  12         13.91         25.34         7.13 o                         
  -7  13  12         87.55         96.66         7.75 o                         
  -5  13  12        383.94        427.65        15.24 o                         
  -3  13  12         15.41         11.40         4.99 o                         
  -1  13  12         21.50          9.03         6.92 o                         
   1  13  12         14.19         20.32         7.48 o                         
   3  13  12          0.02          3.67         5.93 o                         
   5  13  12          0.19         -1.83         4.80 o                         
 -10  14  12         55.49         53.35         6.92 o                         
  -8  14  12        110.33        121.99         7.28 o                         
  -6  14  12         36.88         38.00         5.18 o                         
  -4  14  12          9.08         10.35         4.27 o                         
  -2  14  12         47.97         51.23         8.47 o                         
   0  14  12         52.11         61.67         9.17 o                         
   2  14  12          3.57          5.22         5.64 o                         
   4  14  12          8.64          7.76         4.66 o                         
  -7  15  12          7.39          8.61         4.94 o                         
  -5  15  12         40.92         56.17         7.76 o                         
  -3  15  12         25.69         16.23         5.22 o                         
  -1  15  12          2.18         -2.91         3.25 o                         
   1  15  12         25.31         35.56         6.35 o                         
 -18   1  13         91.02         89.55         7.32 o                         
 -16   1  13          5.01          7.15         4.21 o                         
 -14   1  13        103.43        102.91         7.43 o                         
 -12   1  13         13.15         -2.62         4.61 o                         
 -10   1  13        130.88        141.66         7.21 o                         
  -8   1  13        141.07        126.53        17.02 o                         
  -6   1  13        237.31        236.10        31.61 o                         
  -4   1  13        191.49        169.66        18.47 o                         
  -2   1  13       2225.48       2225.60        65.72 o                         
   0   1  13        486.10        488.71        47.42 o                         
   2   1  13          0.11          6.20         5.42 o                         
   4   1  13         29.34         38.88         9.53 o                         
   6   1  13          5.32         -4.88         6.42 o                         
   8   1  13          0.28         -4.36         4.52 o                         
  10   1  13          0.30          4.70         4.44 o                         
 -19   2  13          1.95          6.35         3.48 o                         
 -17   2  13         87.20         93.33         6.45 o                         
 -15   2  13        425.21        450.94        14.08 o                         
 -13   2  13         68.16         49.42         5.58 o                         
 -11   2  13         86.87        102.96         6.48 o                         
  -9   2  13         79.56         61.95         5.79 o                         
  -7   2  13        503.31        505.84        33.15 o                         
  -5   2  13       1383.72       1423.24        77.90 o                         
  -3   2  13        184.74        211.97        31.47 o                         
  -1   2  13         43.98         64.21        19.33 o                         
   1   2  13        135.11        147.91         8.63 o                         
   3   2  13         13.62         13.22         5.92 o                         
   5   2  13         35.47         40.55         7.13 o                         
   7   2  13         57.22         30.95         8.24 o                         
   9   2  13          3.94         76.98        63.93 o                         
  11   2  13         38.69         56.59         8.33 o                         
 -18   3  13         20.64         25.60         4.85 o                         
 -16   3  13        265.83        283.32        13.65 o                         
 -14   3  13         61.98         52.76        12.00 o                         
 -12   3  13         71.04         56.35         6.18 o                         
 -10   3  13          4.48         -0.18         4.12 o                         
  -8   3  13        984.22        927.40        19.79 o                         
  -6   3  13          0.25          6.35         9.74 o                         
  -4   3  13          2.87          3.95        14.11 o                         
  -2   3  13        132.06        113.18        24.41 o                         
   0   3  13        109.18        123.49         9.52 o                         
   2   3  13        208.82        236.67        18.77 o                         
   4   3  13         32.14         14.25         8.04 o                         
   6   3  13        206.68        192.92        17.08 o                         
   8   3  13          0.10         -5.14         6.24 o                         
  10   3  13         93.71        289.82       145.64 o                         
 -19   4  13         31.46         37.67         4.43 o                         
 -17   4  13         21.55         19.92         5.28 o                         
 -15   4  13        527.27        551.11        19.22 o                         
 -13   4  13          4.00          0.62         6.53 o                         
 -11   4  13        338.68        375.57        13.37 o                         
  -9   4  13       1496.02       1442.94        42.13 o                         
  -7   4  13         15.67         18.46         3.55 o                         
  -5   4  13       1161.96       1289.32        40.08 o                         
  -3   4  13          0.01         17.68         5.13 o                         
  -1   4  13        787.25        750.76        18.93 o                         
   1   4  13        164.07        188.17        12.12 o                         
   3   4  13         69.50         64.92        11.57 o                         
   5   4  13        176.81        153.26        15.95 o                         
   7   4  13         17.43          5.05        16.58 o                         
   9   4  13          0.75         90.44        68.45 o                         
  11   4  13          0.66         -3.81         5.79 o                         
 -18   5  13         87.54         97.06         6.92 o                         
 -16   5  13          0.29          4.79         4.84 o                         
 -14   5  13         77.69         97.88         7.47 o                         
 -12   5  13        958.71        882.64        19.94 o                         
 -10   5  13        240.64        261.86        11.43 o                         
  -8   5  13        239.90        235.73        10.29 o                         
  -6   5  13         13.75         15.76         5.00 o                         
  -4   5  13       3050.95       3024.38        43.06 o                         
  -2   5  13       3238.92       3166.16        49.11 o                         
   0   5  13         10.51         11.38         4.48 o                         
   2   5  13        189.89        180.54        12.07 o                         
   4   5  13         75.37         59.98        11.29 o                         
   6   5  13         84.44         87.07        12.28 o                         
   8   5  13          4.54         24.17        15.17 o                         
  10   5  13          2.08        192.15       131.25 o                         
 -17   6  13         37.83         36.98         5.46 o                         
 -15   6  13          0.32          2.97         4.00 o                         
 -13   6  13        181.50        181.59         9.47 o                         
 -11   6  13        816.89        801.32        19.24 o                         
  -9   6  13        391.30        361.74        13.11 o                         
  -7   6  13          7.89          8.41         3.51 o                         
  -5   6  13        148.98        126.82        11.29 o                         
  -3   6  13       3747.64       3661.02        48.35 o                         
  -1   6  13        713.60        731.66        17.98 o                         
   1   6  13        752.39        668.99        17.56 o                         
   3   6  13          6.47          6.02         5.05 o                         
   5   6  13        305.55        235.96        18.06 o                         
   7   6  13          6.70         -5.09        14.54 o                         
   9   6  13          0.42        125.35       102.10 o                         
 -18   7  13         27.33         45.16         6.49 o                         
 -16   7  13         43.90         47.23         5.98 o                         
 -14   7  13          1.11         -0.69         4.14 o                         
 -12   7  13         37.15         36.25         5.66 o                         
 -10   7  13        403.40        386.27        13.55 o                         
  -8   7  13         93.92         94.02         7.26 o                         
  -6   7  13        349.78        394.76        22.72 o                         
  -4   7  13       1857.65       1783.51        27.29 o                         
  -2   7  13        725.65        645.10        21.55 o                         
   0   7  13        494.39        482.36        14.94 o                         
   2   7  13         79.63         82.80         8.57 o                         
   4   7  13        541.82        488.44        17.56 o                         
   6   7  13          5.89         11.06         5.14 o                         
   8   7  13         52.40        120.55        61.88 o                         
  10   7  13          1.50          0.00         4.23 o                         
 -17   8  13         51.91         60.96         7.97 o                         
 -15   8  13         44.27         52.52         5.32 o                         
 -13   8  13         10.66         11.80         4.22 o                         
 -11   8  13         20.13         35.39         5.67 o                         
  -9   8  13        193.13        197.76        10.02 o                         
  -7   8  13         10.34         13.99         9.38 o                         
  -5   8  13       1154.64       1209.31        27.77 o                         
  -3   8  13         97.02         93.95         7.80 o                         
  -1   8  13        496.24        460.59        18.41 o                         
   1   8  13          0.01          3.55         4.99 o                         
   3   8  13         49.19         56.71         7.28 o                         
   5   8  13        101.90        131.31         9.33 o                         
   7   8  13        117.32        116.13         7.82 o                         
   9   8  13          3.93        168.85       117.98 o                         
 -16   9  13         66.53         74.37         8.47 o                         
 -14   9  13        145.45        136.07         7.32 o                         
 -12   9  13        335.95        369.83        12.27 o                         
 -10   9  13       1048.83        949.71        31.25 o                         
  -8   9  13         29.24         25.01         9.31 o                         
  -6   9  13         20.82         26.12         7.90 o                         
  -4   9  13       1250.45       1276.20        23.93 o                         
  -2   9  13       2253.94       2164.15        47.73 o                         
   0   9  13        152.12        170.48        16.65 o                         
   2   9  13         37.20         15.95         7.90 o                         
   4   9  13         38.50         27.89         5.52 o                         
   6   9  13         31.68         21.14         4.85 o                         
   8   9  13         24.95        136.78        86.30 o                         
 -15  10  13          1.31          5.79         5.36 o                         
 -13  10  13         54.69         52.09         6.28 o                         
 -11  10  13        174.50        205.34        15.95 o                         
  -9  10  13        398.06        453.72        23.00 o                         
  -7  10  13         98.19        127.10         9.27 o                         
  -5  10  13        299.43        335.01        15.54 o                         
  -3  10  13        223.53        238.88        13.63 o                         
  -1  10  13          1.16          6.49         8.89 o                         
   1  10  13         37.64         33.31         9.60 o                         
   3  10  13        115.79        107.11        12.56 o                         
   5  10  13          0.86         -8.71        16.58 o                         
   7  10  13        130.24        187.83        73.24 o                         
 -14  11  13         10.28         13.41         5.08 o                         
 -12  11  13         20.17         17.92         4.59 o                         
 -10  11  13        379.88        417.79        14.87 o                         
  -8  11  13         35.35         36.53         6.11 o                         
  -6  11  13        167.42        211.11        12.24 o                         
  -4  11  13         23.27         12.59         9.31 o                         
  -2  11  13          1.51          6.07         8.61 o                         
   0  11  13         92.11         93.28        13.12 o                         
   2  11  13          4.46         13.27         7.76 o                         
   4  11  13          2.64        -11.15        14.82 o                         
   6  11  13         12.73         83.43        53.35 o                         
 -13  12  13         19.09         23.99         5.93 o                         
 -11  12  13         49.22         43.04         7.48 o                         
  -9  12  13         17.76          6.97         4.30 o                         
  -7  12  13        465.73        459.87        15.47 o                         
  -5  12  13         68.18         55.10         7.02 o                         
  -3  12  13        259.59        235.10        12.46 o                         
  -1  12  13          6.08          4.80         7.34 o                         
   1  12  13          1.50          0.99         7.20 o                         
   3  12  13          3.72         -3.81         6.35 o                         
   5  12  13         25.17         22.02         6.07 o                         
 -12  13  13          2.87          5.36         4.23 o                         
 -10  13  13         46.46         50.38         7.20 o                         
  -8  13  13         86.67         99.81         5.61 o                         
  -6  13  13         57.66         64.34         6.58 o                         
  -4  13  13         48.53         63.21         6.98 o                         
  -2  13  13         51.61         48.83         9.31 o                         
   0  13  13         33.40         22.44         7.34 o                         
   2  13  13          1.15         -1.83         5.79 o                         
   4  13  13          4.40          2.68         4.80 o                         
  -9  14  13         11.07          7.48         4.09 o                         
  -7  14  13          0.03          4.60         3.19 o                         
  -5  14  13         17.30         12.84         5.50 o                         
  -3  14  13         29.78         23.29         6.49 o                         
  -1  14  13          0.51          2.68         5.36 o                         
   1  14  13          2.99          1.98         4.94 o                         
  -2  15  13          2.27         -1.83         3.81 o                         
 -18   0  14          8.81          9.60         5.79 o                         
 -16   0  14        356.50        352.81        20.75 o                         
 -14   0  14          3.60          8.38         5.29 o                         
 -12   0  14          0.36         -1.41         5.34 o                         
 -10   0  14        322.25        299.04        20.89 o                         
  -8   0  14        152.29        128.56        14.39 o                         
  -6   0  14          5.25         13.15        10.44 o                         
  -4   0  14       1083.28        906.73        61.25 o                         
  -2   0  14        752.93        620.42        18.72 o                         
   0   0  14          5.95          7.83         5.63 o                         
   2   0  14          5.33         -0.42         7.34 o                         
   4   0  14        159.26        131.53        14.96 o                         
   6   0  14        187.98        159.43        27.94 o                         
   8   0  14        179.64        181.49        15.10 o                         
  10   0  14          1.04          5.64         5.36 o                         
 -19   1  14          8.56          1.34         3.15 o                         
 -17   1  14         57.88         56.80         5.19 o                         
 -15   1  14          4.48          5.47         3.97 o                         
 -13   1  14          1.29         -0.31         4.27 o                         
 -11   1  14        304.78        298.98        14.75 o                         
  -9   1  14        556.84        491.03        18.71 o                         
  -7   1  14        586.18        600.69        20.41 o                         
  -5   1  14         14.72         30.86        28.30 o                         
  -3   1  14       1144.76       1185.62        21.50 o                         
  -1   1  14       1654.20       1596.64        22.60 o                         
   1   1  14        356.84        375.55        18.89 o                         
   3   1  14        417.11        425.61        17.36 o                         
   5   1  14          0.97         -4.49         6.03 o                         
   7   1  14        157.33        157.62        14.31 o                         
   9   1  14         70.73         76.90         7.09 o                         
 -18   2  14         20.80         14.99         4.94 o                         
 -16   2  14          0.23          6.68         3.85 o                         
 -14   2  14        113.46         78.65         6.80 o                         
 -12   2  14        154.44        155.17        12.39 o                         
 -10   2  14          3.36          4.92         4.79 o                         
  -8   2  14        249.06        244.43        19.33 o                         
  -6   2  14       1173.30       1171.48        39.51 o                         
  -4   2  14          7.51          9.58         4.64 o                         
  -2   2  14       4543.41       4364.70        56.32 o                         
   0   2  14        667.27        657.62        21.55 o                         
   2   2  14        692.26        690.51        26.53 o                         
   4   2  14          0.46         11.71         6.24 o                         
   6   2  14        335.48        321.75        14.50 o                         
   8   2  14         89.30        101.17        17.08 o                         
  10   2  14          0.12         -1.13         5.64 o                         
 -19   3  14         10.57         23.00         6.07 o                         
 -17   3  14          1.37          2.84         4.13 o                         
 -15   3  14        369.69        390.99        16.19 o                         
 -13   3  14         19.68         33.93         6.71 o                         
 -11   3  14        612.23        599.77        16.97 o                         
  -9   3  14         55.06         48.18         6.03 o                         
  -7   3  14       1988.31       2098.44        99.07 o                         
  -5   3  14        185.30        149.42        13.20 o                         
  -3   3  14       2845.05       2479.48        40.40 o                         
  -1   3  14       1304.71       1179.41        28.65 o                         
   1   3  14         51.00         39.19         5.83 o                         
   3   3  14        130.99        110.08        13.97 o                         
   5   3  14        790.49        729.61        30.62 o                         
   7   3  14         43.08         19.41        15.38 o                         
   9   3  14         22.60        162.05        94.34 o                         
 -18   4  14          5.58          3.79         3.78 o                         
 -16   4  14         38.71         38.96         6.51 o                         
 -14   4  14         28.08         32.56         6.91 o                         
 -12   4  14        485.79        425.19        14.42 o                         
 -10   4  14         13.64          0.83         4.22 o                         
  -8   4  14        781.24        792.52        22.43 o                         
  -6   4  14         12.57          8.08         5.36 o                         
  -4   4  14          0.26          8.32         4.89 o                         
  -2   4  14        265.95        239.97        13.62 o                         
   0   4  14         85.48         93.61        24.63 o                         
   2   4  14          0.65         -3.25         7.48 o                         
   4   4  14        393.42        353.09        22.58 o                         
   6   4  14          2.02         -9.57         9.60 o                         
   8   4  14         85.80        136.04        39.59 o                         
  10   4  14         20.66         22.72         6.35 o                         
 -17   5  14        107.88        110.36         7.91 o                         
 -15   5  14        375.49        336.20        14.79 o                         
 -13   5  14          6.57          0.19         4.33 o                         
 -11   5  14        125.62        100.30         7.69 o                         
  -9   5  14        299.09        337.98        10.92 o                         
  -7   5  14          5.26         17.74        23.64 o                         
  -5   5  14        235.04        209.73        12.62 o                         
  -3   5  14        425.92        410.24        17.31 o                         
  -1   5  14       1200.47       1212.30        28.88 o                         
   1   5  14          8.25         10.54         5.64 o                         
   3   5  14        299.60        233.42        18.77 o                         
   5   5  14          0.16          1.83         7.62 o                         
   7   5  14          3.13         -5.79         5.79 o                         
   9   5  14          4.80        151.46       110.29 o                         
 -18   6  14          3.49          4.23         4.52 o                         
 -16   6  14          0.02          0.19         4.42 o                         
 -14   6  14        521.31        543.22        15.24 o                         
 -12   6  14        201.57        212.92        10.59 o                         
 -10   6  14        286.01        263.93        11.48 o                         
  -8   6  14        983.27        893.26        20.78 o                         
  -6   6  14        167.13        132.53        11.36 o                         
  -4   6  14        103.70        117.57        16.65 o                         
  -2   6  14        687.07        720.16        22.55 o                         
   0   6  14         14.39         11.49         4.54 o                         
   2   6  14          2.28         14.74         5.62 o                         
   4   6  14        322.70        283.24        19.48 o                         
   6   6  14         29.91          9.04        20.32 o                         
   8   6  14         56.95        121.17        55.60 o                         
 -17   7  14         15.88          8.88         3.58 o                         
 -15   7  14          4.22         13.51         3.93 o                         
 -13   7  14        704.10        685.60        17.00 o                         
 -11   7  14       1037.61       1070.86        21.99 o                         
  -9   7  14          8.32          1.28         7.41 o                         
  -7   7  14         46.92         46.21         7.03 o                         
  -5   7  14         30.81         34.76         7.13 o                         
  -3   7  14          1.30          4.01         5.66 o                         
  -1   7  14         34.68         25.27         5.19 o                         
   1   7  14         60.66         59.31         7.83 o                         
   3   7  14        191.85        198.39        11.51 o                         
   5   7  14          9.33          1.98         6.63 o                         
   7   7  14          0.57         17.62        27.38 o                         
   9   7  14          5.15         -0.71         4.52 o                         
 -16   8  14         76.44         92.26         7.20 o                         
 -14   8  14         51.32         47.10         5.37 o                         
 -12   8  14         23.77         29.24         5.06 o                         
 -10   8  14        191.14        222.51        12.46 o                         
  -8   8  14          7.33          4.27         5.15 o                         
  -6   8  14          0.02          1.55         7.48 o                         
  -4   8  14          4.43          4.29         5.81 o                         
  -2   8  14         20.21         24.82         6.64 o                         
   0   8  14         14.60         13.50         5.56 o                         
   2   8  14          6.41          0.13         4.84 o                         
   4   8  14         30.89          7.25         4.44 o                         
   6   8  14         15.27          4.94         7.76 o                         
   8   8  14          8.30        145.25       101.33 o                         
 -15   9  14          2.82          2.52         3.78 o                         
 -13   9  14        215.19        278.10        12.22 o                         
 -11   9  14        655.32        665.73        19.65 o                         
  -9   9  14        177.01        190.89        11.37 o                         
  -7   9  14        349.38        322.05        21.73 o                         
  -5   9  14         79.00         73.29         6.95 o                         
  -3   9  14        530.18        509.05        31.54 o                         
  -1   9  14        346.53        327.83        22.30 o                         
   1   9  14         14.39          4.09         7.06 o                         
   3   9  14          6.37          5.36         6.49 o                         
   5   9  14          9.36          7.22         4.14 o                         
   7   9  14          0.10         79.43        62.66 o                         
 -14  10  14          4.05          3.20         3.42 o                         
 -12  10  14        308.02        288.04        17.36 o                         
 -10  10  14        235.12        253.67        13.55 o                         
  -8  10  14        100.71         88.78         6.60 o                         
  -6  10  14        344.39        383.27        13.97 o                         
  -4  10  14         68.22        103.00         9.47 o                         
  -2  10  14          6.26         17.64         9.46 o                         
   0  10  14         10.27         -2.26         8.19 o                         
   2  10  14          6.95          0.42         6.77 o                         
   4  10  14          2.86         -9.70        15.81 o                         
   6  10  14         25.44         67.98        46.78 o                         
 -13  11  14          5.52         11.15         5.50 o                         
 -11  11  14         14.67         19.93         4.72 o                         
  -9  11  14        146.59        171.68         9.83 o                         
  -7  11  14        223.17        212.39        11.34 o                         
  -5  11  14         50.17         60.39         7.47 o                         
  -3  11  14        390.92        419.14        24.13 o                         
  -1  11  14         80.17         80.02        12.28 o                         
   1  11  14         21.28         10.73         7.90 o                         
   3  11  14         28.11          0.39        23.78 o                         
   5  11  14          0.50         38.54        28.08 o                         
 -12  12  14         11.99         23.99         5.64 o                         
 -10  12  14          0.01          1.74         3.43 o                         
  -8  12  14         12.05         10.87         6.63 o                         
  -6  12  14         26.36         25.48         5.56 o                         
  -4  12  14         36.39         29.21         9.31 o                         
  -2  12  14        159.58        129.55        13.55 o                         
   0  12  14         21.80         24.41         8.19 o                         
   2  12  14         10.80          8.61         5.93 o                         
   4  12  14         10.46          4.09         4.94 o                         
  -9  13  14        254.71        215.92        12.14 o                         
  -7  13  14        130.36        144.65        11.29 o                         
  -5  13  14          1.12          3.39         5.64 o                         
  -3  13  14          1.61         -0.85         6.07 o                         
  -1  13  14         79.21         62.80         9.17 o                         
   1  13  14         53.41         52.92         8.19 o                         
   3  13  14          0.05          2.40         4.23 o                         
  -6  14  14          2.17          3.95         4.37 o                         
  -4  14  14         34.65         36.13         6.49 o                         
  -2  14  14          0.15          1.41         4.66 o                         
   0  14  14         27.39         18.49         5.50 o                         
 -18   1  15         94.92        109.75         7.21 o                         
 -16   1  15         32.00         44.59         6.35 o                         
 -14   1  15         86.97        106.16         9.27 o                         
 -12   1  15          0.37          0.59         5.03 o                         
 -10   1  15          9.87         -1.07         5.46 o                         
  -8   1  15        322.90        299.30        20.67 o                         
  -6   1  15          0.09          3.39         5.19 o                         
  -4   1  15        118.84        152.63         7.93 o                         
  -2   1  15         29.20         48.35         5.58 o                         
   0   1  15         38.41         58.87         9.14 o                         
   2   1  15          0.89         -2.54         5.79 o                         
   4   1  15        182.75        184.13        12.12 o                         
   6   1  15        139.54        140.73        12.21 o                         
   8   1  15         30.44         28.72         5.33 o                         
 -19   2  15         40.86         37.54         6.07 o                         
 -17   2  15         76.18         71.69        10.16 o                         
 -15   2  15         78.42         79.30         6.54 o                         
 -13   2  15          9.67          3.18         4.15 o                         
 -11   2  15         54.74         47.84        10.73 o                         
  -9   2  15        227.06        222.98        19.05 o                         
  -7   2  15        143.32        137.74        15.81 o                         
  -5   2  15          0.25          8.31         8.40 o                         
  -3   2  15       1182.93       1054.23        21.91 o                         
  -1   2  15       2789.14       2931.24        49.05 o                         
   1   2  15        647.30        676.73        21.75 o                         
   3   2  15          1.20         -2.80         6.02 o                         
   5   2  15         91.43         91.60         8.92 o                         
   7   2  15        163.10        151.61         9.44 o                         
   9   2  15         13.67          5.36         5.64 o                         
 -18   3  15         18.74         18.06         6.49 o                         
 -16   3  15         65.28         70.16         7.59 o                         
 -14   3  15          5.82          7.86         5.30 o                         
 -12   3  15        107.23        117.46        17.15 o                         
 -10   3  15        213.13        175.70        17.08 o                         
  -8   3  15         32.73         24.19         6.13 o                         
  -6   3  15        835.36        657.22        21.88 o                         
  -4   3  15         56.00         41.47         6.88 o                         
  -2   3  15        202.58        239.26        16.44 o                         
   0   3  15        131.43        113.80         8.49 o                         
   2   3  15          0.21         -5.35         5.86 o                         
   4   3  15        130.57        126.45        14.39 o                         
   6   3  15        317.24        296.01        18.28 o                         
   8   3  15         22.80         93.90        63.01 o                         
 -17   4  15        101.82        100.62        11.29 o                         
 -15   4  15         54.51         45.27         6.98 o                         
 -13   4  15         19.01          9.70         5.43 o                         
 -11   4  15        243.94        211.24         9.06 o                         
  -9   4  15         14.28         10.83         4.23 o                         
  -7   4  15        153.89        166.48        11.77 o                         
  -5   4  15        618.54        661.31        40.01 o                         
  -3   4  15        122.22        107.69        10.17 o                         
  -1   4  15        437.19        483.63        27.52 o                         
   1   4  15         69.55         46.01        11.01 o                         
   3   4  15        101.96         90.74        12.84 o                         
   5   4  15         95.11         84.25        11.85 o                         
   7   4  15          6.91         10.86         5.38 o                         
   9   4  15         90.43        239.07       133.22 o                         
 -18   5  15         55.93         55.18         7.20 o                         
 -16   5  15          0.79         -1.34         4.36 o                         
 -14   5  15        108.20         93.88         8.95 o                         
 -12   5  15        202.53        146.21         8.97 o                         
 -10   5  15        224.20        186.69         9.73 o                         
  -8   5  15         31.45         29.28         5.27 o                         
  -6   5  15        220.49        209.09        12.85 o                         
  -4   5  15       1274.17       1155.61        28.64 o                         
  -2   5  15        102.36         81.17         9.03 o                         
   0   5  15        107.56         98.54         7.72 o                         
   2   5  15         12.57          7.48         7.76 o                         
   4   5  15          0.51          1.13         7.48 o                         
   6   5  15         11.01          0.91         7.34 o                         
   8   5  15          0.35        119.93        86.23 o                         
 -17   6  15         99.62        116.57        10.30 o                         
 -15   6  15          1.61          4.66         4.49 o                         
 -13   6  15          5.87          1.19         4.51 o                         
 -11   6  15        310.29        259.41        13.90 o                         
  -9   6  15        112.03        112.60         7.90 o                         
  -7   6  15        141.28        134.42        10.77 o                         
  -5   6  15       2240.38       2107.21        38.01 o                         
  -3   6  15        203.19        193.20        20.82 o                         
  -1   6  15        412.97        402.95        14.04 o                         
   1   6  15          0.16          2.55         5.22 o                         
   3   6  15         46.05         37.26         9.60 o                         
   5   6  15          2.47         -6.80         7.27 o                         
   7   6  15          2.70         29.79        34.22 o                         
 -16   7  15          9.86         16.93         6.21 o                         
 -14   7  15         26.14         27.38         8.33 o                         
 -12   7  15        377.44        413.74        16.40 o                         
 -10   7  15         96.92         78.61         8.44 o                         
  -8   7  15          4.78          6.90         3.98 o                         
  -6   7  15        310.52        324.06        15.51 o                         
  -4   7  15          0.29          0.14         5.79 o                         
  -2   7  15         27.32         24.84         5.52 o                         
   0   7  15         88.44        101.13        15.10 o                         
   2   7  15         56.50         62.38         9.31 o                         
   4   7  15         13.91         17.08         7.20 o                         
   6   7  15          7.27          6.23         4.65 o                         
 -15   8  15         15.90         20.18         6.63 o                         
 -13   8  15         42.63         47.18         6.77 o                         
 -11   8  15         45.79         37.76         6.37 o                         
  -9   8  15         56.71         45.76         6.69 o                         
  -7   8  15          0.78          9.88         8.33 o                         
  -5   8  15          5.66          7.16         7.20 o                         
  -3   8  15          8.71          8.22         5.69 o                         
  -1   8  15          2.76         -0.57         4.94 o                         
   1   8  15          0.12          3.60         5.08 o                         
   3   8  15          8.76          2.47         4.39 o                         
   5   8  15          7.73         -4.99        10.44 o                         
   7   8  15          0.24         83.95        65.69 o                         
 -14   9  15        129.47        152.84        11.57 o                         
 -12   9  15        219.97        218.60        11.03 o                         
 -10   9  15         46.32         38.23         6.23 o                         
  -8   9  15         17.82         15.81         7.90 o                         
  -6   9  15         69.58         88.98         9.33 o                         
  -4   9  15         15.16         18.70         6.59 o                         
  -2   9  15          4.26          5.28         5.39 o                         
   0   9  15         31.45         48.26         9.74 o                         
   2   9  15          1.73         -2.40         6.35 o                         
   4   9  15         16.62         16.50         6.49 o                         
   6   9  15          9.37        107.40         9.88 o                         
 -13  10  15        284.56        353.77        12.07 o                         
 -11  10  15        123.59        153.37         7.46 o                         
  -9  10  15         16.26          6.45         3.46 o                         
  -7  10  15          4.70          4.42         5.50 o                         
  -5  10  15          0.68          0.01         5.01 o                         
  -3  10  15         95.10        110.22        14.11 o                         
  -1  10  15          0.00         16.09         8.33 o                         
   1  10  15          7.59          2.40         6.49 o                         
   3  10  15         31.26         12.42        18.49 o                         
   5  10  15          3.26         29.31        19.90 o                         
 -12  11  15        258.17        258.56         9.83 o                         
 -10  11  15        109.84        126.62         7.90 o                         
  -8  11  15         86.19         93.00        11.43 o                         
  -6  11  15         38.39         28.65         9.03 o                         
  -4  11  15         31.89         35.70         9.88 o                         
  -2  11  15          4.13          8.75         8.19 o                         
   0  11  15         33.20         42.20         8.75 o                         
   2  11  15         12.02         27.94         7.20 o                         
   4  11  15          3.37         10.73         4.94 o                         
 -11  12  15          9.83          9.88         3.09 o                         
  -9  12  15        164.35        169.91        12.14 o                         
  -7  12  15          0.35          2.26         5.93 o                         
  -5  12  15         74.50         85.38        11.01 o                         
  -3  12  15         52.91         46.29         9.03 o                         
  -1  12  15          0.86         13.12         6.92 o                         
   1  12  15         58.42         56.03         8.33 o                         
   3  12  15          0.50          5.22         4.37 o                         
  -8  13  15        247.25        256.99        12.98 o                         
  -6  13  15         55.41         60.54         7.90 o                         
  -4  13  15          0.88          1.69         5.36 o                         
  -2  13  15         95.87        105.70        10.02 o                         
   0  13  15         40.23         48.41         7.34 o                         
 -18   0  16        227.78        303.42        14.54 o                         
 -16   0  16         93.34        111.21        12.00 o                         
 -14   0  16         15.87          9.31         7.20 o                         
 -12   0  16        194.72        190.94        17.08 o                         
 -10   0  16        436.25        302.29        22.16 o                         
  -8   0  16        406.42        400.65        25.40 o                         
  -6   0  16          0.06         -7.47         7.47 o                         
  -4   0  16        961.17        896.07        26.05 o                         
  -2   0  16       1083.25       1203.27        29.57 o                         
   0   0  16         15.10         28.08        11.01 o                         
   2   0  16         44.57         28.37         9.31 o                         
   4   0  16          8.46         14.39         8.33 o                         
   6   0  16        187.55        178.81        14.96 o                         
   8   0  16          0.01          5.64         5.50 o                         
 -17   1  16          0.07         -0.94         3.99 o                         
 -15   1  16         18.94         18.70         5.53 o                         
 -13   1  16        221.99        193.31        11.92 o                         
 -11   1  16        569.91        519.07        19.35 o                         
  -9   1  16         19.47         23.36         7.41 o                         
  -7   1  16        105.69         66.66         9.87 o                         
  -5   1  16       3736.60       3545.11        58.29 o                         
  -3   1  16       4691.23       4955.49        60.27 o                         
  -1   1  16        384.67        375.63        21.98 o                         
   1   1  16         26.41         38.44         7.38 o                         
   3   1  16          0.95         -6.51         6.51 o                         
   5   1  16         17.89         27.20         6.27 o                         
   7   1  16        121.92        133.49         8.31 o                         
 -18   2  16         15.30         18.21         5.93 o                         
 -16   2  16          0.06          4.52         6.63 o                         
 -14   2  16         35.55         42.90         9.60 o                         
 -12   2  16        137.44         93.00        13.41 o                         
 -10   2  16         24.76         25.97         9.60 o                         
  -8   2  16        450.66        450.59        34.15 o                         
  -6   2  16        130.70        129.76        10.78 o                         
  -4   2  16        876.56        910.96        20.94 o                         
  -2   2  16         67.06         80.44         7.57 o                         
   0   2  16        451.00        476.22        25.47 o                         
   2   2  16         41.44         26.88         7.90 o                         
   4   2  16          0.32         -5.36         5.66 o                         
   6   2  16         52.82         57.50         6.61 o                         
   8   2  16         28.24        140.29        69.43 o                         
 -17   3  16          7.66          7.48         6.07 o                         
 -15   3  16        181.60        200.11        16.65 o                         
 -13   3  16        104.81        103.03         8.96 o                         
 -11   3  16        209.88        172.59        11.75 o                         
  -9   3  16        201.91        194.53        12.53 o                         
  -7   3  16          0.38         -7.47         7.47 o                         
  -5   3  16        104.75         88.04         7.98 o                         
  -3   3  16        452.45        480.55        22.65 o                         
  -1   3  16        193.80        220.74        11.00 o                         
   1   3  16        114.20        110.21         9.63 o                         
   3   3  16         24.69         21.45         8.61 o                         
   5   3  16         10.91         10.87         8.19 o                         
   7   3  16          0.15         35.49        31.19 o                         
 -18   4  16         15.63         16.09         5.36 o                         
 -16   4  16          2.77          1.13         6.49 o                         
 -14   4  16         36.31         25.54         9.17 o                         
 -12   4  16          8.21          2.12         5.30 o                         
 -10   4  16        670.67        570.77        20.18 o                         
  -8   4  16        189.51        143.15        11.03 o                         
  -6   4  16        733.88        691.01        22.45 o                         
  -4   4  16         29.83         43.67         6.48 o                         
  -2   4  16        823.57        891.34        36.55 o                         
   0   4  16         74.02         64.78        12.28 o                         
   2   4  16         13.62          9.03         8.47 o                         
   4   4  16          6.61          0.99         7.34 o                         
   6   4  16         69.69         43.22         6.04 o                         
   8   4  16         24.53        152.46        91.87 o                         
 -17   5  16          4.66          8.04         5.50 o                         
 -15   5  16          2.51         -7.34         7.34 o                         
 -13   5  16         49.44         27.80         9.17 o                         
 -11   5  16        623.06        510.95        18.48 o                         
  -9   5  16        595.65        556.84        19.78 o                         
  -7   5  16        464.89        423.88        17.66 o                         
  -5   5  16         13.93         18.65         6.83 o                         
  -3   5  16        425.13        446.40        18.25 o                         
  -1   5  16        250.53        237.20        11.06 o                         
   1   5  16        352.64        350.27        22.02 o                         
   3   5  16         54.07         54.62        10.30 o                         
   5   5  16          7.76         -4.03        13.27 o                         
   7   5  16         17.06         71.78        49.32 o                         
 -16   6  16         97.28         96.67        10.30 o                         
 -14   6  16        104.67        110.78        12.98 o                         
 -12   6  16          7.79         -3.67         7.90 o                         
 -10   6  16          2.06          3.90         3.90 o                         
  -8   6  16         75.44         62.33         8.07 o                         
  -6   6  16         13.75          9.58         6.07 o                         
  -4   6  16        306.60        326.63        16.17 o                         
  -2   6  16         12.36         13.92         5.07 o                         
   0   6  16          6.23         12.26         5.88 o                         
   2   6  16          1.49          1.13         7.48 o                         
   4   6  16          0.50          3.81         6.49 o                         
   6   6  16          5.46         17.34        14.89 o                         
 -15   7  16          2.83          9.88         6.07 o                         
 -13   7  16        248.09        248.94        17.50 o                         
 -11   7  16         29.16         23.53         5.72 o                         
  -9   7  16        115.52        106.96         8.98 o                         
  -7   7  16         72.05         80.20         8.47 o                         
  -5   7  16        539.22        564.70        20.20 o                         
  -3   7  16        122.63        134.78        13.94 o                         
  -1   7  16        114.32        130.28        11.85 o                         
   1   7  16         80.25         71.74         7.57 o                         
   3   7  16          2.43         -1.83         6.49 o                         
   5   7  16          0.22         -0.52         5.79 o                         
 -14   8  16          8.30          6.35         6.07 o                         
 -12   8  16        132.89        146.13        12.28 o                         
 -10   8  16         78.89         79.36         7.98 o                         
  -8   8  16         20.81         19.05         8.47 o                         
  -6   8  16         29.49         15.96         7.41 o                         
  -4   8  16         99.90        114.89         9.93 o                         
  -2   8  16          0.24          4.52         4.27 o                         
   0   8  16        129.01        140.56         9.58 o                         
   2   8  16         37.22         48.15         6.19 o                         
   4   8  16         40.86         22.46        16.86 o                         
   6   8  16         48.62        150.44        10.30 o                         
 -13   9  16          1.17          0.28         5.08 o                         
 -11   9  16        435.01        508.20        15.91 o                         
  -9   9  16         13.27         14.08         5.32 o                         
  -7   9  16        163.94        202.18        12.20 o                         
  -5   9  16          9.63          2.19         5.15 o                         
  -3   9  16          1.60          8.84         5.62 o                         
  -1   9  16         19.77         18.21         7.90 o                         
   1   9  16          0.40         -3.53         5.79 o                         
   3   9  16         52.38         29.48        23.92 o                         
   5   9  16         20.04         35.14         7.06 o                         
 -12  10  16         12.82         12.56         6.35 o                         
 -10  10  16         22.22         24.52         4.02 o                         
  -8  10  16          0.35         -3.36         6.21 o                         
  -6  10  16          0.91          2.91         4.71 o                         
  -4  10  16          2.95          6.92         8.61 o                         
  -2  10  16          7.14          5.79         7.48 o                         
   0  10  16         12.17         12.70         6.92 o                         
   2  10  16          0.01          1.69         5.22 o                         
 -11  11  16         27.31         33.31         6.63 o                         
  -9  11  16         33.31         19.48         7.06 o                         
  -7  11  16          6.38          6.49         6.77 o                         
  -5  11  16        260.50        294.95        18.49 o                         
  -3  11  16          2.24         13.97         7.76 o                         
  -1  11  16        159.74        164.55        13.27 o                         
   1  11  16          0.02          1.69         4.80 o                         
 -10  12  16         13.21         20.04         5.22 o                         
  -8  12  16          1.12          1.98         5.08 o                         
  -6  12  16         30.57         26.95         7.06 o                         
  -4  12  16          2.39          3.25         5.79 o                         
  -2  12  16          2.00          3.53         5.50 o                         
   0  12  16          3.64          4.37         5.08 o                         
  -7  13  16          0.88         -0.28         3.95 o                         
  -5  13  16         94.25         97.94         8.61 o                         
  -3  13  16         34.37         41.21         6.63 o                         
 -16   1  17         52.60         71.58         5.28 o                         
 -14   1  17         23.04         31.19         5.63 o                         
 -12   1  17         82.59         78.83         8.41 o                         
 -10   1  17         19.11          9.90         5.52 o                         
  -8   1  17        556.94        436.97        18.05 o                         
  -6   1  17        230.58        227.82        11.43 o                         
  -4   1  17        588.45        519.07        14.09 o                         
  -2   1  17        309.47        344.87        11.99 o                         
   0   1  17         47.50         48.46         8.63 o                         
   2   1  17          9.34          1.41         5.89 o                         
   4   1  17         53.76         57.12         7.43 o                         
   6   1  17         35.75         43.18         4.47 o                         
 -17   2  17         10.16          8.75         5.64 o                         
 -15   2  17         91.90         98.92         7.79 o                         
 -13   2  17        133.17        113.89         9.18 o                         
 -11   2  17         37.38         21.94         5.96 o                         
  -9   2  17        574.94        456.55        18.29 o                         
  -7   2  17         57.61         54.37         8.28 o                         
  -5   2  17        528.74        503.21        16.10 o                         
  -3   2  17       1685.53       1781.93        49.05 o                         
  -1   2  17       2317.86       2632.48        95.96 o                         
   1   2  17          7.92         -0.89         5.70 o                         
   3   2  17          0.10         -5.46         5.46 o                         
   5   2  17         97.18         62.29        22.37 o                         
   7   2  17         15.42         16.93         6.07 o                         
 -16   3  17         42.61         44.60         8.61 o                         
 -14   3  17          1.96          9.88         4.75 o                         
 -12   3  17          0.07          0.53         4.94 o                         
 -10   3  17         54.23         82.89         9.04 o                         
  -8   3  17        536.60        452.14        18.36 o                         
  -6   3  17          5.44         -0.47         5.12 o                         
  -4   3  17        727.00        806.84        19.49 o                         
  -2   3  17         69.29         98.65        16.86 o                         
   0   3  17        810.84        923.20        24.40 o                         
   2   3  17          0.95         -6.49         9.74 o                         
   4   3  17         83.63         75.78        11.43 o                         
   6   3  17          0.27         10.58         7.20 o                         
 -17   4  17         42.47         74.23         8.47 o                         
 -15   4  17         16.58         24.98         8.19 o                         
 -13   4  17          2.02         -1.88         4.49 o                         
 -11   4  17          0.60          0.46         5.23 o                         
  -9   4  17        211.53        174.16        12.07 o                         
  -7   4  17          6.31          1.41         5.62 o                         
  -5   4  17         43.96         33.93         5.57 o                         
  -3   4  17         49.21         51.37        12.14 o                         
  -1   4  17          5.78         17.92         9.17 o                         
   1   4  17         25.72         25.40         9.31 o                         
   3   4  17          1.03          1.55         7.48 o                         
   5   4  17         49.29         42.72        13.48 o                         
   7   4  17         13.70         12.14         5.22 o                         
 -16   5  17          1.72          6.07         5.64 o                         
 -14   5  17         12.46         -0.71         6.63 o                         
 -12   5  17         16.78         11.10         5.15 o                         
 -10   5  17        120.38        121.83         9.76 o                         
  -8   5  17          5.27         -5.44         6.05 o                         
  -6   5  17         22.75         21.94         5.24 o                         
  -4   5  17         75.76         62.16         8.21 o                         
  -2   5  17        278.31        300.87        12.16 o                         
   0   5  17        222.76        210.13        17.78 o                         
   2   5  17         10.51          5.93         7.48 o                         
   4   5  17         20.23          7.56        12.28 o                         
   6   5  17          1.21         37.60        25.19 o                         
 -15   6  17         15.88         14.11         6.21 o                         
 -13   6  17         29.01         31.05         8.19 o                         
 -11   6  17          1.13         -0.14         7.34 o                         
  -9   6  17          6.51         14.37         5.59 o                         
  -7   6  17          1.42         -1.98         5.22 o                         
  -5   6  17          2.08          3.97         7.69 o                         
  -3   6  17         53.15         56.63         6.52 o                         
  -1   6  17         77.25         97.26         8.87 o                         
   1   6  17        194.04        226.36        16.51 o                         
   3   6  17         16.07         16.23         7.20 o                         
   5   6  17         10.02          5.18         5.01 o                         
 -14   7  17         10.89          9.31         6.07 o                         
 -12   7  17         11.69          8.47         7.06 o                         
 -10   7  17         41.41         41.63         9.46 o                         
  -8   7  17         64.43         65.20        11.57 o                         
  -6   7  17         17.59         13.73         6.13 o                         
  -4   7  17          0.92          3.44         4.30 o                         
  -2   7  17         85.91         80.83         8.17 o                         
   0   7  17         24.67         25.17         6.07 o                         
   2   7  17          9.22          7.76         6.35 o                         
   4   7  17         66.81         73.18        14.39 o                         
 -13   8  17          3.89          8.89         6.21 o                         
 -11   8  17         58.24         56.03         9.88 o                         
  -9   8  17         97.14        103.02        12.56 o                         
  -7   8  17          0.03         -8.13         8.68 o                         
  -5   8  17         38.31         30.57         6.55 o                         
  -3   8  17         89.03         96.01         7.08 o                         
  -1   8  17          3.15          3.03         4.54 o                         
   1   8  17         27.10         28.31         5.04 o                         
   3   8  17         18.29         17.11        16.65 o                         
 -12   9  17         79.07         68.95         6.35 o                         
 -10   9  17          3.86          0.98         4.44 o                         
  -8   9  17         25.06         21.08         5.36 o                         
  -6   9  17          5.73         -5.15         5.15 o                         
  -4   9  17         13.09         22.34         5.94 o                         
  -2   9  17         71.87         63.65        10.02 o                         
   0   9  17          8.78         10.87         6.21 o                         
   2   9  17          0.79         -3.39         4.80 o                         
 -11  10  17        125.57        145.97         7.71 o                         
  -9  10  17         30.33         24.09         4.75 o                         
  -7  10  17          6.44          1.04         4.27 o                         
  -5  10  17         29.57         48.97         9.46 o                         
  -3  10  17         21.49         19.33         7.62 o                         
  -1  10  17          1.73          5.79         5.93 o                         
   1  10  17          3.12          6.49         5.22 o                         
 -10  11  17         18.59         21.87         5.93 o                         
  -8  11  17          7.67         12.70         6.07 o                         
  -6  11  17          0.03         -0.71         5.50 o                         
  -4  11  17          1.15          5.36         5.93 o                         
  -2  11  17          8.75          4.94         5.64 o                         
   0  11  17          6.35         14.39         5.36 o                         
  -7  12  17         27.59         24.84         6.07 o                         
  -5  12  17         24.14         16.23         5.64 o                         
  -3  12  17          3.73          7.76         5.08 o                         
 -16   0  18         12.83         14.57         3.89 o                         
 -14   0  18        117.93        117.98        12.14 o                         
 -12   0  18        122.05        128.85        13.55 o                         
 -10   0  18        201.75        226.44        20.25 o                         
  -8   0  18          9.32          3.02         5.91 o                         
  -6   0  18        579.10        782.82        23.83 o                         
  -4   0  18        104.45         94.49         9.92 o                         
  -2   0  18       1468.39       1856.64        49.96 o                         
   0   0  18         15.73         21.87         9.74 o                         
   2   0  18          4.49          3.81         7.48 o                         
   4   0  18         70.50         54.33         8.75 o                         
 -15   1  18         12.80          3.93         3.00 o                         
 -13   1  18         19.00         30.12         6.23 o                         
 -11   1  18         46.28         33.31         5.26 o                         
  -9   1  18         57.82         44.27         4.95 o                         
  -7   1  18        367.25        384.91        11.92 o                         
  -5   1  18        369.67        474.20        13.14 o                         
  -3   1  18       1397.67       1484.70        38.99 o                         
  -1   1  18       1080.72       1194.46        28.29 o                         
   1   1  18         26.77         34.38         6.84 o                         
   3   1  18         26.35         19.90         6.14 o                         
   5   1  18         76.55         83.91         6.48 o                         
 -16   2  18         39.42         46.29         7.62 o                         
 -14   2  18          7.45         11.68         4.74 o                         
 -12   2  18        398.40        386.01        15.49 o                         
 -10   2  18         55.47         37.02         6.88 o                         
  -8   2  18        404.87        395.44        13.82 o                         
  -6   2  18          4.93          2.81         5.05 o                         
  -4   2  18        211.60        224.53        11.11 o                         
  -2   2  18        206.40        248.30        11.70 o                         
   0   2  18        315.36        386.22        15.81 o                         
   2   2  18         62.87         62.05         7.49 o                         
   4   2  18         40.45         19.76        24.63 o                         
   6   2  18         14.49         18.06         5.50 o                         
 -15   3  18         93.96         95.96        10.73 o                         
 -13   3  18         17.54         27.55         5.86 o                         
 -11   3  18         87.76         96.43         8.92 o                         
  -9   3  18        163.06        147.24        11.02 o                         
  -7   3  18       1353.62       1342.23        31.67 o                         
  -5   3  18         56.39         38.86         6.02 o                         
  -3   3  18        342.41        422.95        20.36 o                         
  -1   3  18          3.72         32.96         7.61 o                         
   1   3  18        247.31        325.72        20.18 o                         
   3   3  18         39.37         41.49         9.31 o                         
   5   3  18         35.42         32.29         4.89 o                         
 -16   4  18         34.67         45.16         7.62 o                         
 -14   4  18         25.66         27.80         8.04 o                         
 -12   4  18         22.21         11.57         5.32 o                         
 -10   4  18          4.81          1.50         5.73 o                         
  -8   4  18         17.71         15.11         4.81 o                         
  -6   4  18         62.52         51.18         6.39 o                         
  -4   4  18         69.03        105.70        14.96 o                         
  -2   4  18         53.04         57.30        11.71 o                         
   0   4  18         25.12         45.44        10.73 o                         
   2   4  18          0.01          2.68         7.48 o                         
   4   4  18          7.16          2.62        13.90 o                         
 -15   5  18        129.88        136.47        11.71 o                         
 -13   5  18          2.54         -6.63         7.34 o                         
 -11   5  18         13.08          8.06         5.36 o                         
  -9   5  18         94.37         74.09         8.03 o                         
  -7   5  18        136.71        134.40         8.35 o                         
  -5   5  18         52.07         55.74         7.91 o                         
  -3   5  18          3.85          6.87         4.51 o                         
  -1   5  18        150.55        180.22        15.95 o                         
   1   5  18         55.56         69.43        10.73 o                         
   3   5  18         15.99          9.74         6.63 o                         
   5   5  18         10.70         29.20        17.50 o                         
 -14   6  18         20.32         24.56         6.92 o                         
 -12   6  18         13.90          7.62         6.35 o                         
 -10   6  18          7.43         12.55         5.38 o                         
  -8   6  18         47.95         38.30         5.18 o                         
  -6   6  18          0.04          0.46         5.50 o                         
  -4   6  18         23.35         17.74         4.69 o                         
  -2   6  18        461.85        472.63        16.16 o                         
   0   6  18        439.29        508.75        22.86 o                         
   2   6  18         13.89         16.09         6.63 o                         
   4   6  18          0.25         -6.49        11.15 o                         
 -13   7  18          1.39          5.22         5.79 o                         
 -11   7  18        131.05        143.10        13.41 o                         
  -9   7  18          1.08         -2.40         7.06 o                         
  -7   7  18         67.99         72.60         6.42 o                         
  -5   7  18         40.96         48.51         5.69 o                         
  -3   7  18          4.38         14.56         5.38 o                         
  -1   7  18        159.22        176.77         9.83 o                         
   1   7  18         48.55         63.37         9.03 o                         
   3   7  18         22.64         10.32        14.25 o                         
 -12   8  18         39.03         39.75         5.36 o                         
 -10   8  18         17.65         22.24         5.29 o                         
  -8   8  18         15.75         15.85         5.26 o                         
  -6   8  18         42.93         45.97         6.93 o                         
  -4   8  18          8.78          5.50         6.92 o                         
  -2   8  18        208.53        230.40        10.36 o                         
   0   8  18         85.34        107.19         6.88 o                         
 -11   9  18         75.17        101.76         6.99 o                         
  -9   9  18          7.77         15.11         4.74 o                         
  -7   9  18          1.53         -0.72         4.37 o                         
  -5   9  18          4.12         15.38         7.34 o                         
  -3   9  18          0.00          3.39         6.07 o                         
  -1   9  18          6.90         -1.13         4.80 o                         
 -10  10  18         11.19         20.46         6.07 o                         
  -8  10  18          1.06          1.04         3.66 o                         
  -6  10  18          2.82          5.08         5.79 o                         
  -4  10  18         19.96         11.57         6.07 o                         
  -2  10  18          7.62         17.92         5.79 o                         
  -7  11  18          4.24         10.02         5.50 o                         
  -5  11  18         12.78          9.03         5.22 o                         
  -3  11  18         55.09         44.31         6.77 o                         
 -16   1  19         39.64         49.53         6.63 o                         
 -14   1  19         13.11          9.10         3.50 o                         
 -12   1  19          7.91          5.29         4.08 o                         
 -10   1  19         71.48         72.73         6.59 o                         
  -8   1  19        111.49        112.24         7.95 o                         
  -6   1  19         50.26         70.13         7.11 o                         
  -4   1  19         66.61         59.27         6.95 o                         
  -2   1  19          0.01          5.46         6.21 o                         
   0   1  19          0.00         -4.56         5.84 o                         
   2   1  19         38.56         35.66         5.94 o                         
   4   1  19          0.67          7.76         5.22 o                         
 -15   2  19          9.83         17.19         3.32 o                         
 -13   2  19         27.36         22.35         4.28 o                         
 -11   2  19        304.93        265.24        10.49 o                         
  -9   2  19         16.38         14.26         4.75 o                         
  -7   2  19         71.20         56.91         6.48 o                         
  -5   2  19        714.48        761.43        18.49 o                         
  -3   2  19         37.75         65.59         8.60 o                         
  -1   2  19          3.18          4.99         5.64 o                         
   1   2  19         47.74         52.01         6.68 o                         
   3   2  19          2.01          6.07         6.21 o                         
 -14   3  19          1.46         -1.19         3.69 o                         
 -12   3  19         24.50         21.83         5.39 o                         
 -10   3  19         23.08         14.74         4.51 o                         
  -8   3  19         41.04         48.98         6.01 o                         
  -6   3  19         57.65         52.38         6.41 o                         
  -4   3  19         82.74         60.71         5.53 o                         
  -2   3  19         20.57         24.80         6.32 o                         
   0   3  19         57.79         51.09        10.16 o                         
   2   3  19        134.75        122.07        11.85 o                         
   4   3  19          5.70          2.68         4.80 o                         
 -15   4  19         79.72         91.18         6.41 o                         
 -13   4  19         64.44         69.48         6.37 o                         
 -11   4  19         79.61         80.13         6.18 o                         
  -9   4  19          2.67          9.02         4.17 o                         
  -7   4  19          0.01          1.92         3.71 o                         
  -5   4  19         11.83         24.56         9.31 o                         
  -3   4  19          0.36          0.56         7.62 o                         
  -1   4  19        141.39        165.12        14.68 o                         
   1   4  19         16.07         25.97         8.04 o                         
   3   4  19          3.86         -9.38         9.38 o                         
 -14   5  19          2.56          2.40         5.22 o                         
 -12   5  19         15.44         13.43         4.68 o                         
 -10   5  19         11.35          5.46         3.85 o                         
  -8   5  19         59.75         77.23         5.74 o                         
  -6   5  19         14.54          9.94         5.79 o                         
  -4   5  19         72.36         73.32         9.03 o                         
  -2   5  19        131.50        120.66        13.12 o                         
   0   5  19        346.50        379.77        19.05 o                         
   2   5  19         33.43         48.41         7.76 o                         
 -13   6  19         10.30         11.43         3.86 o                         
 -11   6  19         16.89         29.02         5.38 o                         
  -9   6  19         25.10         35.67         4.86 o                         
  -7   6  19         91.10         88.40         6.62 o                         
  -5   6  19          5.49          6.94         5.98 o                         
  -3   6  19          2.38         -1.27         6.63 o                         
  -1   6  19        215.89        262.63        15.66 o                         
   1   6  19        103.49        121.51        10.44 o                         
 -12   7  19          8.47          3.14         2.95 o                         
 -10   7  19         10.00         20.73         5.41 o                         
  -8   7  19        127.93        156.74         7.69 o                         
  -6   7  19        227.33        285.86        10.01 o                         
  -4   7  19         12.59         20.49         5.01 o                         
  -2   7  19         21.56         34.86         7.62 o                         
   0   7  19         30.97         29.64         6.49 o                         
   2   7  19         34.95         -5.08         5.79 o                         
 -11   8  19          0.23          2.09         3.63 o                         
  -9   8  19          0.08          1.39         3.99 o                         
  -7   8  19          4.61          7.20         4.59 o                         
  -5   8  19         41.85         41.49         7.90 o                         
  -3   8  19          3.81          6.63         5.50 o                         
 -10   9  19         10.62         15.52         5.50 o                         
  -8   9  19          0.62          2.07         3.68 o                         
  -6   9  19         17.79         12.00         6.21 o                         
  -4   9  19          5.85          0.71         5.08 o                         
  -7  10  19         12.31         25.12         5.93 o                         
  -5  10  19         30.79         26.81         5.79 o                         
 -14   0  20          1.29          2.26         5.22 o                         
 -12   0  20         15.40          7.82         4.24 o                         
 -10   0  20         16.13         15.90         5.59 o                         
  -8   0  20         34.58         58.46         7.52 o                         
  -6   0  20         35.54         30.47        10.51 o                         
  -4   0  20        232.45        360.01        21.31 o                         
  -2   0  20         15.74         31.89         9.46 o                         
   0   0  20         23.47         37.12         8.33 o                         
   2   0  20          0.02          4.37         5.50 o                         
 -15   1  20         24.74         34.86         5.79 o                         
 -13   1  20         41.57         50.16         4.75 o                         
 -11   1  20         17.33         13.33         4.04 o                         
  -9   1  20          1.11          0.59         4.06 o                         
  -7   1  20          6.97         11.64         4.47 o                         
  -5   1  20         79.15         70.14         6.65 o                         
  -3   1  20         49.39         47.42         7.53 o                         
  -1   1  20          1.07          5.57        10.09 o                         
   1   1  20          1.61         -0.43         3.99 o                         
 -14   2  20         21.21         27.00         3.50 o                         
 -12   2  20         68.28         47.94         4.92 o                         
 -10   2  20          0.30         -3.41         3.93 o                         
  -8   2  20         45.31         51.30         5.92 o                         
  -6   2  20         44.33         31.42         5.29 o                         
  -4   2  20        423.18        504.48        17.11 o                         
  -2   2  20        106.53        128.65         9.27 o                         
   0   2  20          4.61          7.49         4.60 o                         
   2   2  20          0.67          2.68         5.22 o                         
 -13   3  20          0.11         -0.66         2.96 o                         
 -11   3  20         42.98         50.93         5.09 o                         
  -9   3  20         12.10         12.38         4.21 o                         
  -7   3  20         30.53         23.95         4.97 o                         
  -5   3  20         11.76         14.72         5.13 o                         
  -3   3  20         14.13          6.23         5.15 o                         
  -1   3  20         16.22         12.84         7.34 o                         
   1   3  20          0.04          6.21         6.07 o                         
 -14   4  20          0.35         -3.14         3.23 o                         
 -12   4  20          7.18          9.13         3.37 o                         
 -10   4  20          0.12          1.65         3.61 o                         
  -8   4  20         40.18         51.93         5.26 o                         
  -6   4  20          0.02         -1.86         4.43 o                         
  -4   4  20         66.24         43.89         9.31 o                         
  -2   4  20         57.56         57.86         9.74 o                         
   0   4  20          0.61          5.36         6.07 o                         
   2   4  20         27.68         29.64         5.93 o                         
 -13   5  20          2.33          2.96         3.29 o                         
 -11   5  20         46.75         47.03         4.63 o                         
  -9   5  20         63.87         62.94         5.34 o                         
  -7   5  20         10.46         12.18         3.96 o                         
  -5   5  20         46.68         55.12         6.81 o                         
  -3   5  20         29.48         25.12         7.62 o                         
  -1   5  20         39.53         41.49         7.90 o                         
   1   5  20          0.00          5.79         5.22 o                         
 -12   6  20          0.00         -1.31         3.69 o                         
 -10   6  20         75.29         67.32         4.19 o                         
  -8   6  20         19.35         27.10         4.36 o                         
  -6   6  20          3.68          3.15         3.37 o                         
  -4   6  20          0.24          0.99         5.79 o                         
  -2   6  20         27.61         28.79         6.63 o                         
   0   6  20        180.41        192.49        11.43 o                         
 -11   7  20          0.01          0.99         3.44 o                         
  -9   7  20         79.48         75.44         6.61 o                         
  -7   7  20          1.31         -0.15         3.08 o                         
  -5   7  20          2.45          2.81         3.53 o                         
  -3   7  20         32.63         36.55         6.49 o                         
  -8   8  20        131.76        142.55         7.78 o                         
  -6   8  20          3.32         -2.68         4.66 o                         
 -12   1  21          0.01          2.42         2.90 o                         
 -10   1  21         25.31         25.70         4.12 o                         
  -8   1  21          0.06          2.91         3.74 o                         
  -6   1  21          2.44         -5.49         5.49 o                         
  -4   1  21         36.04         49.92         6.62 o                         
  -2   1  21          0.00         -0.06         4.23 o                         
   0   1  21          1.89          5.36         5.22 o                         
 -13   2  21         10.64          8.19         3.39 o                         
 -11   2  21          3.29          3.16         3.06 o                         
  -9   2  21          0.32          3.57         3.58 o                         
  -7   2  21         55.12         49.19         6.45 o                         
  -5   2  21         26.53         59.60         6.93 o                         
  -3   2  21          0.20          2.61         4.18 o                         
  -1   2  21         55.67         69.86         8.89 o                         
 -12   3  21          9.38         21.72         3.28 o                         
 -10   3  21          0.00          3.54         3.33 o                         
  -8   3  21          2.48          5.48         4.52 o                         
  -6   3  21          0.24          1.37         4.48 o                         
  -4   3  21          0.94          4.46         4.16 o                         
  -2   3  21         10.28          9.31         6.21 o                         
   0   3  21         51.60         59.27         7.34 o                         
 -11   4  21          7.20          2.28         3.42 o                         
  -9   4  21         12.41         10.73         4.29 o                         
  -7   4  21         41.04         77.15         7.08 o                         
  -5   4  21         30.89         51.93         8.33 o                         
  -3   4  21          0.06          5.36         5.93 o                         
  -1   4  21         97.26        126.59         9.74 o                         
 -10   5  21          1.36         -2.75         3.64 o                         
  -8   5  21          2.15         11.71         4.36 o                         
  -6   5  21         56.01         75.22         8.89 o                         
  -4   5  21          0.48         -2.96         5.22 o                         
  -2   5  21        115.79        127.86         9.74 o                         
  -9   6  21         80.65         85.38         9.31 o                         
  -7   6  21          1.23          0.99         4.66 o                         
  -5   6  21          6.51          8.19         4.94 o                         
 -10   0  22          2.27          0.42         5.08 o                         
  -8   0  22         94.49         95.26         9.60 o                         
  -6   0  22         22.87         24.70         6.77 o                         
  -4   0  22        150.52        142.25        11.29 o                         
 -11   1  22        106.49        120.53         6.69 o                         
  -9   1  22          1.13         -3.16         4.98 o                         
  -7   1  22         27.61         22.87         4.78 o                         
  -5   1  22        118.04        109.32         7.27 o                         
  -3   1  22          0.94          2.54         5.08 o                         
 -10   2  22          0.05          3.39         4.52 o                         
  -8   2  22         83.54         73.39         6.14 o                         
  -6   2  22         93.73        102.21         6.77 o                         
  -4   2  22          0.55          1.98         4.94 o                         
  -9   3  22          1.04          7.86         3.64 o                         
  -7   3  22         19.82         37.26         7.20 o                         
  -5   3  22          0.26          3.25         5.22 o                         
  -6   4  22        103.28        104.01         8.89 o                         
                                                                                
